# Supplementary material for: Smell compounds classification using UMAP to increase knowledge of odors and molecular structures linkages
Source: PLoS One. 2021 May 28;16(5):e0252486. doi: 10.1371/journal.pone.0252486 (PMC8162648; doi:10.1371/journal.pone.0252486)
Supplement: S1 Table — (XLSX) [file pone.0252486.s001.xlsx]

## Sheet: UMAP-kmeans
Name	IUPAC_Name	Cluster	Dim1	Dim2
Acetylcedrene	acetylcedrene	2	0.997509	-1.08355
Bismethylfuryl disulfide	Bismethylfuryl-disulfide	1	8.401	-5.56028
Bismethyltetrahydrofurylspirotrithiolane	bismethyltetrahydrofurylspirotrithiolane	2	4.91752	-2.37283
Dehydrodihydroionol	Dehydrodihydroionol	2	2.0165	-1.92845
Epoxyheptanal	epoxyheptanal	3	24.8624	8.51858
Isochavicol (cis)	isochavicol-cis	1	10.1594	-4.63166
Menthenal	Menthenal	2	1.17884	0.923933
3-Methyl-trans-5-decen-4-olide	3-methyl-trans-5-decen-4-olide	2	3.23332	-4.6115
trans-2-Methyl-6-methylene-2,7-octadienal	trans-2-methyl-6-methylene-2-7-octadienal	3	13.4564	6.55599
4-Methyl-2-methylthiomethyl-2-hexenal	4-methyl-2-methylthiomethyl-2-hexenal	4	8.49149	11.0848
5-Methyl-2-methylthiomethyl-2-hexenal	5-methyl-2-methylthiomethyl-2-hexenal	4	8.48953	11.0784
4-(Methylthio)butyric acid	4-methylthiobutyric-acid	3	10.866	11.7421
Octenyl isobutyrate	octenyl-isobutyrate	3	9.4332	15.4948
Undecatrienol	undecatrienol	4	8.36856	15.0233
(2-hydroxy-1-methyl-ethyl) 2-methylbutanoate	2-hydroxy-1-methyl-ethyl-2-methylbutanoate	4	8.48242	8.27311
2-hydroxy-1-methylethyl butanoate	2-hydroxy-1-methylethyl-butanoate	4	7.22366	7.47097
2-hydroxypropyl butanoate	2-hydroxypropyl-butanoate	4	6.69741	8.09185
Gluconyl ethanolamine phosphate	gluconyl-ethanolamine-phosphate	3	11.9078	10.045
Gluconyl ethanolamine	gluconyl-ethanolamine	3	11.9231	10.0448
Lactoyl ethanolamine	lactoyl-ethanolamine	3	12.1198	9.9763
2-Methyl-1,3-cyclohexadiene	2-Methyl-1-3-cyclohexadiene	2	0.845451	0.356427
Citral dimethyl acetal	Citral-dimethyl-acetal	3	12.4046	7.04173
Phenylfurylpropenal	2-Phenyl-3-furylprop-2-enal	2	-2.15636	3.60356
Methylfuryldithiobutanone	1-2-Methyl-3-furyl-dithio-3-butanone	1	8.39928	-5.55855
Amylcinnamaldehyde dimethyl acetal	Amylcinnamaldehyde-dimethyl-acetal	2	0.0421097	4.79922
Dimethylnonadienol	dimethylnonadienol	3	12.3869	7.03667
Dimethylnonadienyl acetate	dimethylnonadienyl-acetate	3	12.3404	7.03042
cis-6-Nonenal	cis-6-Nonenal	4	6.38061	15.5707
Ethyl vanillin isobutyrate	ethyl-vanillin-isobutyrate	1	9.13385	-3.47149
2-Methylpyridine	2-Methylpyridine	1	10.5934	-6.04899
Acetaldehyde benzyl ethyl acetal	1-benzyloxy-1-ethoxyethane	1	12.1004	-4.59278
Acetaldehyde benzyl hexyl acetal	1-benzyloxy-1-hexoxyethane	1	12.0822	-4.56219
Acetaldehyde dibenzyl acetal	1-1-di-benzyloxyethane	1	12.0628	-4.56777
Acetophenone diethyl acetal	acetophenone-diethyl-acetal	1	11.8685	-4.22013
Acetophenone propylene glycol acetal	2-4-dimethyl-2-phenyl-1-3-dioxolane	1	6.40955	-2.6832
Allyl acetoacetate	allyl-3-oxobutanoate	4	6.95139	9.30334
tert-Amyl acetate	tert-amyl-acetate	3	12.7306	8.82215
Amyl isohexanoate	amyl-isohexanoate	4	6.76965	8.65727
beta-Angelica lactone	beta-angelica-lactone	2	2.82938	-4.2367
Anisyl hexanoate	anisyl-hexanoate	1	11.0962	-3.74463
Anisyl isovalerate	anisyl-isovalerate	1	11.0156	-3.75975
Anisyl valerate	anisyl-valerate	1	11.1097	-3.75241
Benzaldehyde ethyl methyl acetal	benzaldehyde-ethyl-methyl-acetal	1	11.9028	-4.86968
2-phenyl-1,3-dioxan-5-ol	2-phenyl-1-3-dioxan-5-ol	1	6.56334	-2.88791
(2-phenyl-1,3-dioxolan-4-yl)methanol	2-phenyl-1-3-dioxolan-4-yl-methanol	1	6.50556	-2.86963
Benzyl methylbutenoate	Benzyl-methylbutenoate	1	12.3768	-3.27328
Benzyl methylbutyrate	benzyl-methylbutyrate	1	11.9665	-3.77146
beta-Bisabolene	beta-bisabolene	2	0.968821	0.811567
gamma-Bisabolene	gamma-bisabolene	2	1.1169	0.640648
Butanediol diacetate	butanediol-diacetate	4	7.57171	7.69523
Butenal	trans-2-Butenal	3	9.52755	11.324
But-3-en-2-ol	But-3-en-2-ol	4	8.80997	14.7911
Butoxybenzaldehyde	butoxybenzaldehyde	1	10.4099	-4.43488
Butyl vanillate	butyl-vanillate	1	10.2606	-3.48726
Butylbenzaldehyde	butylbenzaldehyde	1	10.2723	-4.69913
Butylcyclohexyl propionate	butylcyclohexyl-propionate	2	2.82013	0.282246
5-butyl-dioxan-2-one	5-butyl-dioxan-2-one	2	3.23714	-4.92418
6-butyl-dioxan-2-one	6-butyl-dioxan-2-one	2	3.30275	-5.2718
Butylphenol	butylphenol	1	10.6922	-4.76314
4-t-Butylpyridine	4-t-butylpyridine	1	10.6825	-5.87337
l-cis-Carveol	l-cis-Carveol	2	0.372803	1.80611
Catechol diethyl ether	catechol-diethyl-ether	1	10.2848	-4.24281
2-Cedrene	2-cedrene	2	0.824313	-1.28713
Cedr-8(15)-en-9-ol	cedrenol	2	0.947091	-1.03154
Cinnamaldehyde dimethyl acetal	cinnamaldehyde-dimethyl-acetal	1	9.69953	-2.26064
Cinnamyl anthranilate	Cinnamyl-anthranilate	1	11.6513	-2.31627
Citronellal ethylene glycol acetal	citronellal-ethylene-glycol-acetal	3	12.0307	7.32485
Cyclohexane	cyclohexane	2	3.71286	-0.782586
Cyclohexylethyl butyrate	cyclohexylethyl-butyrate	2	3.04559	-0.197739
Cyclohexylethyl isobutyrate	cyclohexylethyl-isobutyrate	2	3.05383	-0.166642
Cyclohexylethyl isovalerate	cyclohexylethyl-isovalerate	2	3.03589	-0.153145
Cyclohexylethyl valerate	cyclohexylethyl-valerate	2	3.04362	-0.160261
trans-delta-Damascone	trans-delta-damascone	2	2.34601	-1.23591
Decadiene	decadiene	4	6.50504	15.136
Decyl isobutyrate	decyl-isobutyrate	4	8.3132	7.45983
Di-isoamyl succinate	Di-isoamyl-succinate	4	6.77745	8.59733
Diethyl maleate	Diethyl-maleate	4	7.19498	11.546
Dihydrobenzofuran	dihydrobenzofuran	2	3.99616	-3.69028
Dihydrolinalyl acetate	dihydrolinalyl-acetate	3	13.6652	7.58807
Dimercaptopropanol	dimercaptopropanol	3	12.7597	10.1006
Dimethyl carbonate	Dimethyl-carbonate	4	7.0254	9.6436
Dimethylbenzylcarbinyl valerate	dimethylbenzylcarbinyl-valerate	1	12.0339	-3.95066
Dimethylheptanethiol	dimethylheptanethiol	3	14.9785	10.2749
trans-2-Dodecenal	trans-2-Dodecenal	3	25.8873	8.35508
Dodecyl formate	dodecyl-formate	3	13.9228	9.05142
Dodecyl isovalerate	dodecyl-isovalerate	4	5.67092	10.0686
Elemoyl acetate	elemoyl-acetate	2	1.54989	0.211795
Ethoxyacetophenone	ethoxyacetophenone	1	10.6179	-4.34382
Ethyl Eugenol	ethyl-eugenol	1	9.5508	-3.79499
Ethyl butanethioate	ethyl-butanethioate	3	10.4822	11.9577
Ethyl 3,7-dimethyl-trans-2,6-octadienoate	Ethyl-geranate	4	7.42329	11.3012
Ethyl geranyl ether	Geranyl-ethyl-ether	3	12.8356	7.47133
Ethyl methacrylate	Ethyl-2-methyl-2-propenoate	4	6.72211	9.81539
Ethyl propionyllactate	ethyl-propionyllactate	4	7.61587	7.68265
Ethyl ricinoleate	ethyl-ricinoleate	4	5.34139	8.13583
2-ethylsulfanylphenol	2-ethylsulfanylphenol	1	10.6811	-4.93932
d-Fenchone	d-fenchone	2	1.36484	-1.38832
Fenchyl alcohol	Fenchol	2	0.423319	-0.834952
Furylbutenone	Furylbutenone	2	-2.13891	3.59036
Geranyl benzoate	Geranyl-benzoate	1	11.4389	-1.57152
Heptadecane	heptadecane	3	14.9658	10.2697
trans-4-Heptenal	trans-4-Heptenal	4	6.47559	15.3091
Hexadecane	hexadecane	3	14.9621	10.2653
Hexadienyl propionate	hexadienyl-propionate	1	15.5565	0.922488
cis-3-Hexenal	cis-3-Hexenal	3	12.0818	12.259
trans-2-Hexenyl benzoate	trans-2-hexenyl-benzoate	1	11.3358	-2.694
1-Hexen-3-yl butyrate	1-hexen-3-yl-butyrate	3	9.43293	15.4946
1-Hexen-3-yl hexanoate	1-hexen-3-yl-hexanoate	3	9.43303	15.4949
trans-3-Hexenyl hexanoate	trans-3-Hexenyl-hexanoate	4	3.60899	9.35393
trans-2-Hexenyl lactate	trans-2-hexenyl-lactate	4	2.55492	10.1443
6-hexyl-1,4-dioxan-2-one	6-hexyl-1-4-dioxan-2-one	2	3.30478	-5.2746
Hexyl 2-ethylbutyrate	hexyl-2-ethylbutyrate	4	8.61077	7.80519
Hexyl oleate	Hexyl-9-octadecenoate	4	4.30734	10.3341
Hexyl tiglate	Hexyl-tiglate	4	6.74607	10.1423
Hexylcyclopentenone	hexylcyclopentenone	2	2.76353	-4.53603
Hydratropaldehyde diethyl acetal	hydratropaldehyde-diethyl-acetal	1	11.9164	-4.88235
Hydroxycitronellol	Hydroxycitronellol	3	12.5584	9.19358
2-Hydroxy-3-methoxybenzaldehyde	2-hydroxy-3-methoxybenzaldehyde	1	10.0296	-4.27162
Ionone epoxide	beta-Ionone-epoxide	2	1.77408	-1.97087
beta-Ionone	beta-Ionone	2	1.76318	-2.02736
Isobornyl isobutyrate	Isobornyl-isobutyrate	2	-0.269391	-0.86603
Isobutyl methacrylate	Isobutyl-methacrylate	4	7.19633	9.61242
Isobutyl trans-3-hexenoate	isobutyl-trans-3-hexenoate	4	3.81708	9.19534
Isobutyl pivalate	isobutyl-pivalate	4	7.43931	8.42436
Isochavicol (trans)	isochavicol-trans	1	10.1244	-4.60451
Isohexyl benzoate	isohexyl-benzoate	1	11.0725	-3.16697
Isohexyl isovalerate	isohexyl-isovalerate	4	6.74834	8.7336
Isolongifolene	Isolongifolene	2	1.38373	-1.38465
Isoprene	Isoprene	3	9.56524	11.2125
Isopropyl pentenoate	isopropyl-pentenoate	4	6.99552	7.81103
Isopropylfurylpropenal	isopropylfurylpropenal	2	-2.1647	3.60913
8-Isopropylquinoline	8-isopropylquinoline	1	10.6541	-5.67924
Lavandulyl acetate	Lavandulyl-acetate	4	7.55894	8.35548
d-Limonene	d-limonene	2	0.968227	0.825383
l-Menthyl acetoacetate	l-menthyl-acetoacetate	2	3.16541	1.69387
Methoxypropanol	methoxypropanol	3	12.6024	9.99157
Methyl acrylate	Methyl-2-propenoate	4	7.28351	11.3884
Methyl 2-hydroxyacetate	methyl-2-hydroxyacetate	4	6.13304	8.8838
Methylallyl isobutyrate	methylallyl-isobutyrate	4	7.90814	8.25714
2-Methylallyl 2-methylvalerate	2-methylallyl-2-methylvalerate	4	8.46869	8.18625
2-Methylallyl propionate	2-methylallyl-propionate	4	5.83403	9.28887
4-Methylbenzyl alcohol	4-methylbenzyl-alcohol	1	11.0934	-4.57069
p-Methylbenzyl mercaptan	p-methylbenzyl-mercaptan	1	11.0915	-4.58318
Methylbutyl lactate	2-Methylbutyl-lactate	4	7.6389	8.3183
3-Methylcyclohexyl acetate	3-methylcyclohexyl-acetate	2	2.84302	0.180981
6-Methyl-3-heptanol	6-methyl-3-heptanol	3	12.3385	10.3636
1-benzyl-1-methylpropyl acetate	1-benzyl-1-methylpropyl-acetate	1	11.9514	-4.05629
1-Methylpiperidine	1-Methylpiperidine	2	3.35936	-0.551145
Methylthiomenthone	methylthiomenthone	3	22.1887	2.67229
Methyltridecanal	12-Methyltridecanal	3	12.0324	9.15522
Mint sulfide	mint-sulfide	2	0.110883	0.479224
Monoglyme	monoglyme	3	13.6312	9.57863
Myrcenyl propionate	myrcenyl-propionate	3	12.8116	8.73697
Non-3-en-1-ol	non-3-en-1-ol	4	6.03652	15.3703
Non-3-en-2-one	3-Nonen-2-one	4	7.98131	12.6062
Nonyl butyrate	nonyl-butyrate	4	4.69899	10.5123
Nonyl hexanoate	nonyl-hexanoate	4	4.02097	11.2086
Nonyl isobutyrate	nonyl-isobutyrate	4	8.31094	7.4578
Nonyl propionate	nonyl-propionate	4	4.97375	10.4297
Octadecane	octadecane	3	14.9638	10.2703
1,5-Octadien-3-ol	1-5-octadien-3-ol	4	8.36256	15.0251
Pentadienal	2-4-Pentadienal	3	9.47829	11.2913
3-Penten-2-one	3-Penten-2-one	4	9.19361	10.9952
Phenethyl nonanoate	phenethyl-nonanoate	1	11.9777	-3.5698
Phenyl isobutyrate	phenyl-isobutyrate	1	11.1521	-3.77108
4-Methyl-2-(4-methylbenzyl)-1,3-dioxolane	4-methyl-2-4-methylbenzyl-1-3-dioxolane	2	6.19474	-2.83646
4-Phenylbutanoic acid	4-phenylbutanoic-acid	1	11.6763	-3.96802
2-Phenylpropan-2-ol	2-Phenylpropan-2-ol	1	11.8627	-4.24583
Phenylpropyl decanoate	phenylpropyl-decanoate	1	11.9623	-3.55264
Piperitenone oxide	Piperitenone-oxide	2	1.57387	0.0668712
Piperonal dimethyl acetal	piperonal-dimethyl-acetal	1	8.8453	-4.04116
Propionylmethylfuran	2-Propionyl-3-methylfuran	1	8.95369	-5.45152
Propylene glycol di-isobutyrate	propylene-glycol-diisobutyrate	4	7.75101	8.26138
2-hydroxy-1-methylethyl acetate	2-hydroxy-1-methylethyl-acetate	4	7.45298	7.56804
2-hydroxypropyl acetate	2-hydroxypropyl-acetate	4	7.54717	8.26011
Pseudocyclocitral	Pseudocyclocitral	2	0.376934	0.17527
Styrallyl isovalerate	styrallyl-isovalerate	1	12.4871	-4.07368
Styralyl anthranilate	styralyl-anthranilate	1	12.3946	-3.94149
Tetrahydrocuminyl acetate	tetrahydrocuminyl-acetate	2	1.05916	0.91075
Thioglycolic acid	thioglycolic-acid	3	10.7089	11.5208
Thiomalic acid	thiomalic-acid	3	9.99251	9.92012
Thiopropionic acid	thiopropionic-acid	3	9.69879	9.69316
Thujopsene	thujopsene	2	0.883882	-1.23883
Toluenethiol	o-Toluenethiol	1	10.438	-5.03221
Trimethylcyclohexenone	2-6-6-Trimethylcyclohex-2-en-1-one	2	2.45558	-1.84191
Trimethylcyclohexyl butyrate	trimethylcyclohexyl-butyrate	2	2.56964	-0.488206
Trimethylcyclohexyl propionate	trimethylcyclohexyl-propionate	2	2.54276	-0.521425
Trimethylhexanoic acid	trimethylhexanoic-acid	3	10.0484	9.85504
Tufurol acetate	tufurol-acetate	1	11.265	-4.12592
Undeca-2,4-dien-1-ol	undeca-2-4-dien-1-ol	4	6.38399	14.8337
Undecane	undecane	3	14.964	10.2582
2-Undecene	2-undecene	4	6.00832	15.7808
3-Methylnitrobutane	3-methylnitrobutane	3	12.0459	9.16988
Benzylheptanone	benzylheptanone	1	12.3141	-4.04729
Isopropyl cinnamate	Isopropyl-cinnamate	1	9.84054	-2.0637
3-Methyl-3-buten-2-one	3-methyl-3-buten-2-one	3	9.73176	11.1021
Methylthiomegastigmadienone	methylthiomegastigmadienone	2	1.99873	-1.94798
Propenylguaethol	2-Ethoxy-5-propenylphenol	1	9.14741	-3.3588
Dimethylamine	dimethylamine	3	13.5457	10.1541
Hexadecanal	Hexadecanal	3	12.1539	12.0703
5-Hexenyl acetate	5-hexenyl-acetate	4	4.34088	9.94289
5-Hexenyl butyrate	5-hexenyl-butyrate	4	4.40135	10.2046
5-Hexenyl hexanoate	5-hexenyl-hexanoate	4	4.32601	10.3577
Shisol	shisol	2	2.75374	0.829615
Phytol	Phytol	3	11.656	9.55998
Yuzunone	yuzunone	4	6.99564	14.4326
Amyl dodecanoate	Amyl-dodecanoate	4	4.02583	11.2033
Amylcinnamyl acetate	Amylcinnamyl-acetate	2	-0.0116599	4.86393
Benzyl cinnamate	Benzyl-cinnamate	1	10.1542	-1.89524
Butylidenephthalide	3-n-Butylidenephthalide	2	3.44482	-4.22114
Cinnamyl phenylacetate	Cinnamyl-phenylacetate	1	11.8724	-2.39266
Citronellyl acetate	Citronellyl-acetate	3	11.694	7.21683
Diethoxymethane	Diethoxymethane	3	14.1998	9.55791
Dihydroxydihydroxymethyldioxane	dihydroxydihydroxymethyldioxane	3	10.8608	11.4909
Dimethoxymethylbenzene	4-Methylveratrole	1	10.0732	-4.38723
Dimethyl sebacate	dimethyl-sebacate	4	5.84162	8.60952
Dipropyl succinate	dipropyl-succinate	4	4.69294	10.5907
Ethyl palmitate	Ethyl-hexadecanoate	4	5.63214	9.11919
Ethylheptenal	2-Ethyl-2-heptenal	3	9.56055	11.7025
Ethylhexanal	2-Ethylhexanal	3	12.0844	8.62276
2-Ethyl-1-hexanol	2-Ethyl-1-hexanol	3	12.1438	10.4872
o-Ethylphenol	2-Ethylphenol	1	10.4878	-4.70366
Ferulic acid	Ferulic-acid	1	9.3183	-3.41234
Geraniol	geraniol	3	12.9417	6.55605
Geranyl phenylacetate	Geranyl-phenylacetate	1	11.4391	-1.57541
Glyceryl monooleate	Glyceryl-monooleate	4	5.72447	8.04871
Glycyrrhizin	Glycyrrhizin-ammoniated	2	0.519007	-0.825219
trans-2-Hexenoic acid	trans-2-Hexenoic-acid	4	8.23048	12.7338
Hexenyl crotonate	3-hexenyl-crotonate	1	23.881	-4.23016
trans-2-Hexenyl isovalerate	trans-2-Hexenyl-isovalerate	4	3.62506	9.41326
Hexylcinnamaldehyde	alpha-Hexylcinnamaldehyde	2	0.0843087	4.7404
Isoeugenyl phenylacetate	Isoeugenyl-phenylacetate	1	9.20023	-3.4308
Isopropyl butyrate	Isopropyl-butyrate	4	7.12834	7.81153
Menthofuran	Menthofuran	2	3.35487	-1.93638
10-Mercaptopinane	10-Mercaptopinane	2	1.02791	-0.80798
2-Mercaptopinane	2-Mercaptopinane	2	1.03956	-0.759897
3-Mercaptopinane	3-Mercaptopinane	2	0.990628	-0.82558
o-Methoxycinnamaldehyde	o-Methoxycinnamaldehyde	1	10.0595	-4.24377
Methoxymethylcinnamaldehyde	p-Methoxy-a-methylcinnamaldehyde	1	9.76892	-4.21882
Methoxyphenylpentenone	1-p-Methoxyphenyl-1-penten-3-one	1	9.72618	-4.14816
Methoxystyryl isopropyl ketone	Methoxystyryl-isopropyl-ketone	1	9.72246	-4.08664
Methyl 3-methyl-3-phenylglycidate	methyl-3-methyl-3-phenylglycidate	1	10.3685	-2.9948
Methylbutanone	3-Methylbutan-2-one	3	9.67439	9.70625
Methylfurylacrolein	2-Methyl-3-furylacrolein	2	-2.15608	3.60351
6-Methyl-3,5-heptadien-2-one	6-Methyl-3-5-heptadien-2-one	3	12.9607	6.29163
8-Methylnonanoic acid	8-methylnonanoic-acid	3	11.1149	10.3771
2-Methyl-2-pentenal	2-Methyl-2-pentenal	3	9.56062	11.4211
Methylphenylpentenal	4-Methyl-2-phenyl-2-pentenal	1	12.4972	-6.47417
Monosodium glutamate	Glutamate-mono-sodium	3	10.3875	9.65939
trans-Nerolidol	trans-nerolidol	3	14.0245	7.04216
2-Nonanone	2-Nonanone	3	10.5191	12.4441
Perillyl butyrate	perillyl-butyrate	2	1.02469	0.897793
Perillyl isobutyrate	perillyl-isobutyrate	2	1.02389	0.868512
5-Hydroxymethyl-2-benzyl-1,3-dioxolane	5-hydroxymethyl-2-benzyl-1-3-dioxolane	1	6.45893	-2.86792
Phenylmethylhexenal	phenylmethylhexenal	1	12.4957	-6.47236
Phenylpropyl cinnamate	3-Phenylpropyl-cinnamate	1	10.1176	-1.84792
Phthalic acid	Phthalic-acid	1	10.5373	-3.71673
Propyl benzoate	Propyl-benzoate	1	11.0703	-3.1871
Propyl cinnamate	Propyl-cinnamate	1	9.8982	-1.77817
Propyl lactate	Propyl-lactate	4	8.21346	8.00866
Sorbitan monostearate	sorbitan-monostearate	4	6.44083	8.10532
Syringic acid	Syringic-acid	1	9.88933	-3.69695
Tridecanone	2-Tridecanone	3	10.5164	12.4434
Undecatriene	undecatriene	4	6.94981	14.4764
9-Undecenal	9-Undecenal	4	6.6336	15.6829
p-Menthane-3,8-diol	p-menthane-3-8-diol	2	3.20255	0.646289
Ethyl hexadecenoate	ethyl-hexadecenoate	4	5.32702	8.14065
(1R,4S)-cis-dihydrocarvone	1R-4S-cis-dihydrocarvone	2	1.96966	1.33847
Dihydronootkatone	Dihydronootkatone	2	1.65362	1.44995
3,5-Dimethyl-1,2-cyclopentadione	3-5-Dimethyl-1-2-cyclopentadione	2	3.19515	-2.65019
Ethyl maltol isobutyrate	ethyl-maltol-isobutyrate	1	8.49576	-5.3403
Ethyl phenyl ether	ethyl-phenyl-ether	1	10.8387	-4.29486
Ethyl propenyl sulfide	ethyl-propenyl-sulfide	3	13.9447	11.2284
2-Methylbutyl cinnamate	2-methylbutyl-cinnamate	1	9.88757	-1.86719
p-Methylcinnamaldehyde	p-Methylcinnamaldehyde	1	9.7897	-4.53045
4-Methylcyclohexanone	4-Methylcyclohexanone	2	3.31618	-2.00243
2-Octanol	2-octanol	3	12.5037	10.7348
Phenylbutenone	4-Phenyl-3-buten-2-one	1	9.7148	-2.54801
Piperitenone	Piperitenone	2	2.85824	-2.09528
Propenyl propyl disulfide	Propyl-1-propenyl-disulfide	3	13.9773	11.2245
Propylidenephthalide	3-Propylidenephthalide	2	3.45557	-4.21446
5-ethyl-2,3,4,5-tetramethylcyclohexone	5-ethyl-2-3-4-5-tetramethylcyclohexone	2	2.55362	-2.16208
2-Tridecenal	cis-2-Tridecenal	3	25.8902	8.35435
Valencene	Valencene	2	1.62682	1.45674
Butenoic acid	isoCrotonic-acid	4	9.2012	10.9962
Furfurylthiomethylpentanone	furfurylthiomethylpentanone	1	8.53963	-6.26548
Isobutyl pyruvate	isobutyl-pyruvate	4	7.25756	9.64065
Methylethenylbenzene	Isopropenylbenzene	1	11.6141	-5.10717
Phenethyl N-methylanthranilate	phenethyl-N-methylanthranilate	1	11.018	-2.91753
Propylthioheptanone	propylthioheptanone	3	10.5692	11.9567
Theaspirone	theaspirone	2	2.01641	-1.49675
cis,cis-4,7-tridecadienal	cis-cis-4-7-tridecadienal	4	6.43388	16.3252
1,5- Valerolactone	delta-Valerolactone	2	3.98597	-3.64137
Ethyl nicotinate	Ethyl-nicotinate	1	10.6547	-5.91399
5-Hexenyl isobutyrate	5-hexenyl-isobutyrate	4	4.3592	9.9601
alpha-Ionene	alpha-ionene	1	9.99459	-4.87048
Isopropyl nicotinate	Isopropyl-nicotinate	1	10.9586	-3.1122
Methylamine	Methylamine	3	13.52	10.0212
9-Octadecenal	9-Octadecenal	4	6.14245	15.9028
3,6,9-Pentadecatrienal	3-6-9-pentadecatrienal	1	23.354	-1.17771
Phenethyl lactate	2-Phenethyl-lactate	1	11.9524	-3.74893
Tetrahydrofurfuryl mercaptopropionate	tetrahydrofurfuryl-mercaptopropionate	2	5.22758	-3.14718
Thiophenaldehyde	thiophenaldehyde	1	9.88578	-4.80572
Thujyl alcohol	Thujyl-alcohol	2	0.884831	-1.15469
Tetramethylbicyclononadienol	tetramethylbicyclononadienol	2	2.14282	-1.8242
Ethyl formyloxydecanoate	ethyl-formyloxydecanoate	4	5.63111	8.98099
Methyl 5-acetoxydecanoate	methyl-5-acetoxydecanoate	4	6.66918	7.22427
Methyl 5-acetoxydodecanoate	methyl-5-acetoxydodecanoate	4	6.63156	7.23802
Methyl 5-formyloxydodecanoate	methyl-5-formyloxydodecanoate	4	6.53052	7.30165
Methyl oxohexanoate	methyl-oxohexanoate	4	5.94835	8.78309
Nootkatol	nootkatol	2	1.61505	1.45953
Oxododecanoic acid	oxododecanoic-acid	3	10.9128	11.9954
Ethyl 5-acetoxydecanoate	ethyl-5-acetoxydecanoate	4	6.63649	7.23481
Ethyl 5-hydroxydecanoate	ethyl-5-hydroxydecanoate	4	5.83609	8.343
Ethyl 5-oxooctanoate	ethyl-5-oxooctanoate	4	5.70406	9.14688
Cinnamyl formate	Cinnamyl-formate	1	11.7414	-2.25988
Isoamyl myristate	Isoamyl-myristate	4	6.50999	8.48589
Isoamyl palmitate	Isoamyl-palmitate	4	6.502	8.47751
N-(2-methylthioethyl)acetamide	N-2-methylthioethylacetamide	3	10.5118	11.7025
Thiolinalool	thiolinalool	3	14.0119	7.05108
2-Acetyl-1,4,5,6-tetrahydropyridine	2-acetyl-1-4-5-6-tetrahydropyridine	1	10.0966	-6.02321
Acetaldehyde 2,3-butanediol acetal	2-4-5-trimethyl-1-3-dioxolane	2	5.38252	-2.58942
Acetaldehyde amyl butyl acetal	1-butoxy-1-pentoxyethane	3	11.6088	17.1179
Acetaldehyde amyl hexyl acetal	1-hexoxy-1-pentoxyethane	3	11.64	17.1527
Acetaldehyde amyl isoamyl acetal	acetaldehyde-amyl-isoamyl-acetal	3	11.7511	17.2949
Acetaldehyde amyl methyl acetal	1-methoxy-1-pentoxyethane	3	11.6465	17.1285
Acetaldehyde butyl hexyl acetal	1-butoxy-1-hexoxyethane	3	11.6231	17.1501
Acetaldehyde butyl isoamyl acetal	acetaldehyde-butyl-isoamyl-acetal	3	11.7645	17.2876
Acetaldehyde butyl methyl acetal	acetaldehyde-butyl-methyl-acetal	3	11.6339	17.1676
Acetaldehyde butyl methylbutyl acetal	acetaldehyde-butyl-methylbutyl-acetal	3	11.7174	17.251
Acetaldehyde di-methylbutyl acetal	acetaldehyde-di-methylbutyl-acetal	3	11.7426	17.2782
Acetaldehyde difurfuryl thioacetal	acetaldehyde-difurfuryl-thioacetal	1	8.56838	-6.24772
Acetaldehyde ethyl 2-methylbutyl acetal	acetaldehyde-ethyl-2-methylbutyl-acetal	3	11.6707	17.2851
Acetaldehyde ethyl 3-methylbutyl acetal	acetaldehyde-ethyl-3-methylbutyl-acetal	3	11.6994	17.3938
Acetaldehyde ethyl amyl acetal	acetaldehyde-ethyl-amyl-acetal	3	11.6162	17.1517
Acetaldehyde ethyl isobutyl acetal	acetaldehyde-ethyl-isobutyl-acetal	3	11.6339	17.4027
Acetaldehyde ethyl isopropyl acetal	2-1-ethoxyethoxy-propane	3	11.608	17.3495
Acetaldehyde ethyl methyl acetal	acetaldehyde-ethyl-methyl-acetal	3	11.5889	17.3652
Acetaldehyde ethyl propyl acetal	acetaldehyde-ethyl-propyl-acetal	3	11.5458	17.3138
Acetaldehyde ethyl trans-2-hexenyl acetal	1-ethoxy-1-E-2-hexenylethane	3	11.3124	17.4179
Acetaldehyde isobutyl isoamyl acetal	acetaldehyde-isobutyl-isoamyl-acetal	3	11.7271	17.3615
Acetaldehyde methylbutyl isoamyl acetal	acetaldehyde-methylbutyl-isoamyl-acetal	3	11.7507	17.2891
Acetaldehyde methylbutyl propyl acetal	acetaldehyde-methylbutyl-propyl-acetal	3	11.7109	17.3963
Acetoin dimethyl acetal	acetoin-dimethyl-acetal	3	13.0025	9.6163
2,2-dimethyl-1,3-dioxan-5-ol	2-2-dimethyl-1-3-dioxan-5-ol	2	5.74231	-2.22287
2,2-dimethyl-1,3-dioxolan-4-ol	2-2-dimethyl-1-3-dioxolan-4-ol	2	5.70518	-2.1715
Acetoxydihydrotheaspirane	acetoxydihydrotheaspirane	2	2.08825	-0.620753
Acetoxymethylpropyl butyrate	acetoxymethylpropyl-butyrate	4	7.43821	7.64256
Acetylcyclopentanone	acetylcyclopentanone	2	3.13412	-1.86399
Acetylthiazolidine	2-acetylthiazolidine	2	3.98363	-0.681581
Allyl Thiohexanoate	allyl-thiohexanoate	3	10.2824	12.0416
Allyl crotonate	Allyl-crotonate	4	7.15167	11.5088
Allyl cyclohexyloxypropionate	allyl-cyclohexyloxypropionate	2	3.06325	-0.200909
Allyl ethyl ether	Allyl-ethyl-ether	3	14.1998	9.53837
Allyl ionone	allyl-alpha-Ionone	2	2.29246	-1.54494
Allyl isobutyrate	allyl-isobutyrate	4	7.31886	9.07635
Allyl isohexanoate	allyl-isohexanoate	4	7.08576	9.06567
Allyl methylbutoxyacetate	allyl-methylbutoxyacetate	4	7.16682	9.02997
Allyl methylbutyrate	allyl-methylbutyrate	4	7.42376	8.99663
Allyl methylthiopropionate	allyl-methylthiopropionate	4	6.9243	9.23381
Allyl pivalate	allyl-pivalate	4	6.90494	9.45813
Allyl pyruvate	allyl-pyruvate	4	7.03368	9.58889
Amyl benzyl ether	amyl-benzyl-ether	1	11.9828	-4.4372
Amyl crotonate	amyl-crotonate	4	7.10285	11.8996
5-pentyl-dioxan-2-one	5-pentyl-dioxan-2-one	2	3.22358	-4.9148
6-pentyl-dioxan-2-one	6-pentyl-dioxan-2-one	2	3.30436	-5.27274
Amyl levulinate	amyl-levulinate	4	4.60496	10.5789
Amyl tiglate	amyl-tiglate	4	6.74394	10.1389
Amylcinnamyl alcohol	Amylcinnamyl-alcohol	2	-0.00921355	4.85642
Amylcinnamyl isovalerate	Amylcinnamyl-isovalerate	2	-0.0112178	4.86319
Anisaldehyde 2,3-butyleneglycol acetal	anisaldehyde-2-3-butyleneglycol-acetal	1	6.8567	-3.02424
Anisaldehyde diethyl acetal	anisaldehyde-diethyl-acetal	1	10.7276	-4.37078
Anisaldehyde hexylene glycol acetal	anisaldehyde-hexylene-glycol-acetal	1	6.7562	-2.97905
Anisaldehyde propylene glycol acetal	anisaldehyde-propylene-glycol-acetal	1	6.80659	-3.00225
Anisyl isobutyrate	Anisyl-isobutyrate	1	11.2822	-4.08149
Anisylidene acetone	anisylidene-acetone	1	9.73491	-4.12634
Benzaldehyde dibutyl acetal	benzaldehyde-dibutyl-acetal	1	11.9163	-4.82758
Benzaldehyde diisoamyl acetal	benzaldehyde-diisoamyl-acetal	1	11.9622	-4.79172
Benzoin	benzoin	1	10.6673	-3.85883
Benzothiophene	benzothiophene	1	10.4742	-5.586
Benzyl crotonate	Benzyl-crotonate	1	10.2435	-1.94702
Benzyl decanoate	Benzyl-decanoate	1	12.1387	-3.82556
Benzyl lactate	Benzyl-lactate	1	11.9903	-3.77195
Benzyl octyl ether	Benzyl-octyl-ether	1	11.9761	-4.44459
Bismethylbutyl disulfide	bismethylbutyl-disulfide	3	12.7331	10.0822
Bornyl propionate	bornyl-propionate	2	-0.261585	-0.851288
Bourbonene	beta-bourbonene	2	0.152318	0.47723
Butanal diethyl acetal	Butanal-diethyl-acetal	3	11.5359	17.8479
Butanal ethyl amyl acetal	butanal-ethyl-amyl-acetal	3	11.5804	17.8909
Butanal ethyl isoamyl acetal	butanal-ethyl-isoamyl-acetal	3	11.594	17.7793
Butenal diethyl acetal	2-Butenal-diethyl-acetal	3	11.2749	17.2853
But-2-en-1-ol	But-2-en-1-ol	4	6.45246	15.0475
Butenyl isothiocyanate	butenyl-isothiocyanate	3	12.528	11.9722
Butenyl methyl sulfide	Butenyl-methyl-sulfide	4	6.51919	15.0633
Butoxyethanol	2-Butoxyethan-1-ol	3	14.4731	9.53822
tert-Butyl acetoacetate	tert-butyl-acetoacetate	4	6.21905	8.97709
Butyl acetolactate	butyl-acetolactate	4	7.75239	7.66041
Butyl cinnamate	n-Butyl-cinnamate	1	9.89327	-1.73167
Butyl 2-decenoate	Butyl-2-decenoate	4	7.00019	12.1361
sec-Butyl isothiocyanate	sec-butyl-isothiocyanate	3	12.5065	10.3211
sec-Butyl lactate	sec-Butyl-lactate	4	8.18366	8.18875
Butyl mercaptopropionate	butyl-mercaptopropionate	4	8.32259	8.10295
Butyl methyl ketone propylene glycol acetal	butyl-methyl-ketone-propylene-glycol-acetal	2	5.69214	-2.16703
Butyl methylcrotonate	sec-butyl-2-methylcrotonate	4	7.18927	9.71618
Butyl methylphenylglycidate	butyl-methylphenylglycidate	1	10.3548	-2.99365
Butyl methylthiopropionate	butyl-methylthiopropionate	4	4.63931	10.5071
Butyl 5-octenoate	butyl-5-octenoate	4	3.66361	9.37771
Butyl oleate	Butyl-oleate	4	4.42529	10.2638
Butyl pivalate	butyl-pivalate	4	5.10276	10.4356
Butyl sorbate	butyl-sorbate	4	7.11238	11.7888
Butyl undecanoate	butyl-undecanoate	4	4.50768	10.385
Butylacetophenone	butylacetophenone	1	10.4257	-4.69342
Butylbutenal	2-Butyl-2-butenal	3	9.58815	11.7659
Butylcinnamaldehyde	alpha-Butylcinnamaldehyde	2	0.0918848	4.7418
Butylquinoline	4-Butylquinoline	1	10.5782	-5.92521
Butyltetrahydrofuran	2-Butyltetrahydrofuran	2	5.22766	-3.15522
1,1-dimethoxybutane	1-1-dimethoxybutane	3	10.9664	17.7808
Cadidene	Cadinene-delta	2	0.119303	0.459554
Carvacryl acetate	Carvacryl-acetate	1	10.8484	-4.91479
Carvone acetate	carvone-acetate	2	0.815224	0.931446
trans-Carvone oxide	trans-carvone-oxide	2	1.5796	0.0729655
cis-Carvyl acetate	carvyl-acetate-cis-isomer	2	0.376368	1.81103
Carvyl butyrate	carvyl-butyrate	2	0.37994	1.81811
Carvyl formate	carvyl-formate	2	0.374301	1.80865
Carvyl hexanoate	carvyl-hexanoate	2	0.377743	1.8173
Carvyl isobutyrate	carvyl-isobutyrate	2	0.374221	1.80905
Carvyl isovalerate	carvyl-isovalerate	2	0.379318	1.81789
Carvyl methylbutyrate	carvyl-methylbutyrate	2	0.375563	1.81126
Carvyl valerate	carvyl-valerate	2	0.376942	1.81433
beta-Caryophyllene acetate	beta-caryophyllene-acetate	2	2.11554	-0.535696
alpha-Caryophyllene alcohol	alpha-caryophyllene-alcohol	2	1.81781	-0.812188
beta-caryophyllene alcohol	beta-caryophyllene-alcohol	2	1.58572	-0.772737
Caryophyllene butyrate	caryophyllene-butyrate	2	0.31288	-0.826722
Caryophyllene isobutyrate	caryophyllene-isobutyrate	2	2.1769	-0.515364
beta-Caryophyllene oxide	beta-caryophyllene-oxide	2	1.09278	0.10286
Cedrol	cedrol	2	0.994105	-0.983416
Cedryl acetate	cedryl-acetate	2	0.977735	-1.01792
Cinnamaldehyde propylene glycol acetal	cinnamaldehyde-propylene-glycol-acetal	1	6.64505	-2.91198
Cinnamyl benzoate	Cinnamyl-benzoate	1	11.7191	-2.28493
Cinnamyl cinnamate	Cinnamyl-cinnamate	1	9.97633	-1.82062
Cinnamyl valerate	cinnamyl-valerate	1	11.8845	-2.33602
citral 1,3-dioxan-5-ol	citral-1-3-dioxan-5-ol	2	6.00105	-2.57132
citral 1,3-dioxolan-4-methanol	citral-1-3-dioxolan-4-methanol	2	5.98903	-2.59238
Citral hexylene glycol acetal	citral-hexylene-glycol-acetal	2	5.99278	-2.576
Citronellal diethyl acetal	Citronellal-diethyl-acetal	3	11.9818	7.30435
Citronellal propylene glycol acetal	citronellal-propylene-glycol-acetal	2	5.8647	-2.6439
Citronellyl octanoate	citronellyl-octanoate	3	11.5165	7.03342
Copaene	copaene	2	0.0984209	0.477719
Cresyl benzoate	cresyl-benzoate	1	10.8082	-3.62638
Cresyl heptanoate	cresyl-heptanoate	1	11.0949	-3.75735
Cresyl hexanoate	cresyl-hexanoate	1	11.0991	-3.76268
Cresyl valerate	cresyl-valerate	1	11.0969	-3.7568
Cubebene	beta-Cubebene	2	0.194804	0.460199
Cyclamen aldehyde diethyl acetal	cyclamen-aldehyde-diethyl-acetal	1	11.259	-4.85417
Cyclamen aldehyde propylene glycol acetal	cyclamen-aldehyde-propylene-glycol-acetal	2	5.77396	-2.54815
Cyclododecanol	cyclododecanol	2	3.15111	0.0995435
Cyclododecyl propionate	cyclododecyl-propionate	2	2.85136	0.111937
Cycloheptanone	cycloheptanone	2	3.71309	-1.6601
Cyclohexyl acetoacetate	cyclohexyl-acetoacetate	2	2.83435	0.112729
Cyclohexyl cinnamate	Cyclohexyl-cinnamate	1	10.2821	-2.44681
Cyclohexylethyl formate	cyclohexylethyl-formate	2	3.06061	-0.158321
Cyclohexylpropionic acid	cyclohexylpropionic-acid	2	3.07414	-0.19337
Cyclopentyl acetate	cyclopentyl-acetate	2	2.83844	0.141318
Cyclotene acetate	cyclotene-acetate	2	3.37179	-2.96174
Cyclotene isobutyrate	cyclotene-isobutyrate	2	3.37305	-2.95918
DMPF	DMPF	2	3.37836	-2.8168
(2Z,6Z)-deca-2,6-dienal	2Z-6Z-decadienal	4	6.98482	15.2488
(2E,6E)-deca-2,6-dienal	2E-6E-decadienal	4	6.9858	15.2486
5-Decenal	5-Decenal	4	6.17112	15.9204
4-Decenoic acid	4-Decenoic-acid	4	1.0926	10.3425
3-Decen-4-olide	3-decen-4-olide	2	2.72196	-4.48509
3-Decen-2-one	3-Decen-2-one	4	8.0047	12.6277
2-Decenyl acetate	2-decenyl-acetate	4	2.75409	10.0926
Decyl hexanoate	decyl-hexanoate	4	4.02448	11.2068
Decyl isohexanoate	decyl-isohexanoate	4	6.75406	8.67267
Decyl isovalerate	Decyl-3-methylbutyrate	4	5.6744	10.0595
Decyl nonanoate	decyl-nonanoate	4	4.01521	11.2144
Decyl octanoate	decyl-octanoate	4	4.02135	11.209
Dehydrocumin alcohol	dehydrocumin-alcohol	1	11.0173	-4.6073
(S)-8,9-Dehydrotheaspirone	S-8-9-dehydrotheaspirone	2	2.46512	-1.9213
Di-isobutyltrithiolane	Di-isobutyltrithiolane	2	4.77014	-1.12338
di-tert-Amyl disulfide	di-tert-amyl-disulfide	3	13.272	9.49081
Dibutyl ketone	dibutyl-ketone	3	10.6765	12.0493
Dibutyl malate	Dibutyl-malate	4	5.09463	10.3213
Dibutyl succinate	Dibutyl-succinate	4	4.63751	10.4659
Diethoxymethylbutane	Diethoxymethylbutane	3	11.5643	17.4411
Diethoxypropene	Diethoxypropene	3	11.2403	17.279
Diethyl adipate	Diethyl-adipate	4	5.75905	9.13062
Diethyl 2,2-diethylmalonate	diethyl-2-2-diethylmalonate	4	6.43004	9.44779
Diethyl fumarate	Diethyl-fumarate	4	7.18096	11.5283
Diethyl nonanedioate	Diethyl-nonanedioate	4	5.74378	9.12251
Diethyl oxalate	Diethyl-oxalate	4	6.62214	9.77699
Diethyl pentanedioate	Diethyl-pentanedioate	4	5.77085	9.12685
Diethyl sulfide	Diethyl-sulfide	3	14.2311	10.87
Dihydrocarvyl butyrate	dihydrocarvyl-butyrate	2	2.95071	0.95394
Dihydrocarvyl formate	dihydrocarvyl-formate	2	3.0067	0.944744
Dihydrocarvyl hexanoate	dihydrocarvyl-hexanoate	2	2.97069	0.951556
Dihydrocarvyl isobutyrate	dihydrocarvyl-isobutyrate	2	2.98545	0.939387
Dihydrocarvyl isovalerate	dihydrocarvyl-isovalerate	2	2.98844	0.939421
Dihydrocarvyl propionate	dihydrocarvyl-propionate	2	2.97435	0.938221
Dihydrocarvyl valerate	dihydrocarvyl-valerate	2	2.97135	0.94494
Dihydrodihydroxymethylpyranone	dihydrodihydroxymethylpyranone	2	3.24656	-2.70352
6,7-Dihydro-5,7-dimethyl-5H-cyclopentapyrazine	6-7-dihydro-5-7-dimethyl-5H-cyclopentapyrazine	1	10.0181	-7.74163
Dihydroedulan II (cis)	dihydroedulan-II-cis	2	1.88633	-1.23636
Dihydroionol	Dihydro-beta-ionol	2	1.77976	-2.03165
Dihydrolinalyl butyrate	dihydrolinalyl-butyrate	3	13.6557	7.59398
Dihydroperillyl acetate	dihydroperillyl-acetate	2	2.7686	0.824517
Dihydroperillyl butyrate	dihydroperillyl-butyrate	2	2.80468	0.851695
Dihydroterpineol-cis isomer	dihydroterpineol-cis	2	1.79485	1.18566
Diisoamyl ether	diisoamyl-ether	3	11.7393	17.3672
Diisobutyl disulfide	diisobutyl-disulfide	3	12.792	10.1105
Diisopropyl ketone	diisopropyl-ketone	3	9.65101	9.68795
Dimercaptothiapropane	dimercaptothiapropane	3	14.6757	10.1444
Dimethoxybenzaldehyde	dimethoxybenzaldehyde	1	10.1116	-4.28633
2,3-Dimethoxybenzyl alcohol	2-3-dimethoxybenzyl-alcohol	1	10.2616	-4.18302
3,4-dimethoxybenzyl alcohol	3-4-dimethoxybenzyl-alcohol	1	9.70378	-3.73645
Dimethylallyl acetate	dimethylallyl-acetate	3	13.6449	7.60401
Dimethylbutanethiol	dimethylbutanethiol	3	13.5724	9.60744
Dimethylbutyl malate	Dimethylbutyl-malate	4	7.33129	8.34923
Dimethylcyclopropylmethylpentenal	dimethylcyclopropylmethylpentenal	3	12.903	6.31049
Dimethyldithiolaneone	dimethyldithiolaneone	2	3.54087	-2.4694
Dimethylhexenone	dimethylhexenone	3	10.4355	11.6227
2-isobutyl-3,5-dimethyl-pyrazine	2-isobutyl-3-5-dimethyl-pyrazine	1	10.2809	-6.95512
3-isobutyl-2,5-dimethyl-pyrazine	3-isobutyl-2-5-dimethyl-pyrazine	1	10.2715	-6.94581
(3Z)-4,8-Dimethyl-3,7-nonadiene-2-one	Dimethylnonadienone-Z-E	3	12.7235	6.46574
Dimethyloctenone	2-6-Dimethyloct-6-en-3-one	4	8.65259	10.5216
Dimethyloxathiane	dimethyloxathiane	2	4.88737	-2.35499
Dimethylpentanol	dimethylpentanol	3	12.9661	9.73645
Dimethylpentylfuranone	3-4-dimethyl-5-pentylfuranone	2	3.07819	-4.33439
Dimethylphenethylamine	N-N-Dimethylphenethylamine	1	11.6961	-5.07792
Dimethylpyrrole	2-5-Dimethylpyrrole	1	10.1838	-5.33345
Dipentyl disulfide	dipentyl-disulfide	3	14.302	10.8863
Dipentyl malonate	Dipentyl-malonate	4	4.89647	10.4444
Dipropyl malonate	Dipropyl-malonate	4	4.87102	10.4656
Dithiane	1-4-Dithiacyclohexane	2	4.28587	-0.754572
Dithianonencarbonal	2-8-Dithianonencarbonal	4	8.49949	11.0837
3,6-Dodecadienal	3-6-Dodecadienal	1	23.3539	-1.17772
Dodecanal dihexyl acetal	dodecanal-dihexyl-acetal	3	11.6204	17.8994
Dodecanal propylene glycol acetal	dodecanal-propylene-glycol-acetal	2	5.85878	-2.95206
Dodecane	Dodecane	3	14.9594	10.2633
2-Dodecanol	2-Dodecanol	3	12.5077	10.7293
6-Dodecenal	6-dodecenal	4	6.17222	15.9264
8-Dodecenal	8-dodecenal	4	6.22621	15.8653
Dodecene	Dodec-1-ene	3	12.4151	12.0777
2-Dodecenoic acid	2-dodecenoic-acid	4	8.2254	12.7714
trans-4-Dodecenoic acid	trans-4-dodecenoic-acid	4	1.07663	10.3587
trans-6-Dodecenoic acid	trans-6-dodecenoic-acid	4	1.10653	10.3254
delta-Elemene	delta-Elemene	2	1.35919	0.314841
Epoxycarvone	epoxycarvone	2	1.57867	0.0733063
Epoxycarvyl acetate	epoxycarvyl-acetate	2	1.59802	0.0742223
Epoxydecanal	epoxydecanal	3	24.8635	8.51875
2-Ethoxybenzaldehyde	2-ethoxybenzaldehyde	1	10.1612	-4.35894
2-Ethoxybenzyl alcohol	2-ethoxybenzyl-alcohol	1	10.2624	-4.2087
4-Ethoxybenzyl alcohol	4-ethoxybenzyl-alcohol	1	10.7913	-4.36811
Ethoxymethylbutanethiol	ethoxymethylbutanethiol	3	13.6524	9.4907
Ethoxypropionic acid	3-Ethoxypropionic-acid	3	10.9392	11.8541
Ethyl 2-furyl ketone	ethyl-2-furyl-ketone	1	8.96734	-5.44052
Ethyl acetoacetate diethyl acetal	ethyl-acetoacetate-diethyl-acetal	4	6.2714	9.35114
Ethyl acetoxybutyrate	ethyl-acetoxybutyrate	4	7.42678	7.55937
Ethyl acetylanthranilate	ethyl-acetylanthranilate	1	10.8212	-2.75087
Ethyl acetyldecanoate	ethyl-acetyldecanoate	4	8.8985	8.02398
Ethyl acetyldodecanoate	ethyl-acetyldodecanoate	4	8.89377	8.01647
Ethyl acetylpropionate	ethyl-acetylpropionate	4	8.3996	8.18971
Ethyl amylacetoacetate	ethyl-amylacetoacetate	4	8.91668	8.03403
Ethyl benzothioate	S-Ethyl-benzothioate	1	10.6559	-3.86338
Ethyl butylphenylacetate	ethyl-butylphenylacetate	1	11.7085	-3.44026
Ethyl cyclohexanecarboxylate	Ethyl-cyclohexanecarboxylate	2	2.83348	-0.257834
Ethyl cis-4-decenoate	ethyl-Z-4-decenoate	4	5.33924	8.13354
Ethyl trans-2-decenoate	ethyl-trans-2-decenoate	4	6.97269	12.1466
Ethyl trans-3-decenoate	ethyl-trans-3-decenoate	4	5.28472	8.16214
Ethyl dodecenoate	ethyl-dodecenoate	4	6.97615	12.1486
Ethyl ethoxybenzoate	ethyl-ethoxybenzoate	1	10.8348	-2.90491
Ethyl ethoxycrotonate	ethyl-ethoxycrotonate	4	7.22054	11.4755
Ethyl ethylbutyrate	ethyl-ethylbutyrate	4	8.41868	8.26171
Ethyl ethylphenylglycidate	ethyl-ethylphenylglycidate	1	10.4008	-3.01266
Ethyl hexanoyloxyhexanoate	ethyl-hexanoyloxyhexanoate	4	5.62762	9.11689
Ethyl hydroxybenzyl ether	Ethyl-4-hydroxybenzyl-ether	1	11.0946	-4.45597
Ethyl hydroxyethyl sulfide	ethyl-hydroxyethyl-sulfide	3	14.2245	10.8625
Ethyl hydroxymethylvalerate	ethyl-hydroxymethylvalerate	4	8.33811	8.4092
Ethyl linalool	ethyl-linalool	3	14.0107	7.04576
Ethyl maltol butyrate	ethyl-maltol-butyrate	1	8.4916	-5.34007
Ethyl maltol propionate	ethyl-maltol-propanoate	1	8.49391	-5.35754
Ethyl mercaptobutyrate	ethyl-mercaptobutyrate	4	8.41243	8.33159
Ethyl methoxyacetate	ethyl-methoxyacetate	4	5.99073	9.2183
Ethyl methyl ketone propylene glycol ketal	ethyl-methyl-ketone-propylene-glycol-ketal	2	5.68778	-2.17347
Ethyl 3-methylthiobutyrate	ethyl-3-methylthiobutyrate	4	7.98101	8.89663
Ethyl 2-(methylthio)propanoate	ethyl-2-methylthio-propanoate	4	8.33972	8.3222
Ethyl 2-nonenoate	ethyl-E-2-nonenoate	4	6.976	12.1484
Ethyl 3-nonenoate	ethyl-3-nonenoate	4	5.27278	8.171
Ethyl pentanethioate	ethyl-pentanethioate	3	10.4628	11.9693
Ethyl 2-pentenoate	ethyl-2-pentenoate	4	7.16118	11.6053
Ethyl alpha-safranate	ethyl-alpha-safranate	2	2.45532	-0.922711
Ethyl gamma-safranate	ethyl-gamma-safranate	2	2.42128	-0.970222
Ethylcitral	ethylcitral	3	12.9065	6.33648
Ethylcrotonaldehyde	ethylcrotonaldehyde	3	9.56504	11.739
2-Ethyl-4,6-dimethyldihydrodithiazine	2-ethyl-4-6-dimethyldihydrodithiazine	2	4.7826	-1.44853
Ethylhexanal diethyl acetal	ethylhexanal-diethyl-acetal	3	11.4865	17.8826
Ethylhexanoic acid	2-Ethylhexanoic-acid	4	9.00494	8.31996
Ethylhexenal	ethylhexenal	3	9.54103	11.6962
Ethylhexyl hexanoate	ethylhexyl-hexanoate	4	7.30299	8.18275
Ethylhexyl mercaptopropionate	ethylhexyl-mercaptopropionate	4	7.30707	8.18209
Ethylmethyldioxolanone	ethylmethyldioxolanone	2	3.47148	-2.57384
4-Ethyl-2-octenoic acid	4-ethyl-2-octenoic-acid	4	9.11463	8.42685
4-Ethylpyridine	4-Ethylpyridine	1	10.7086	-5.9229
Ethylthiophenecarbaldehyde	5-Ethylthiophene-2-carbaldehyde	1	9.7816	-5.86206
beta-Farnesene	beta-farnesene	3	13.4387	6.55329
Fenchyl butyrate	fenchyl-butyrate	2	0.363896	-0.830221
Formylmethylpyrrole	formylmethylpyrrole	1	9.91794	-5.18007
Furfuryl propyl disulfide	Furfuryl-propyl-disulfide	1	8.62333	-6.20928
Furfurylidenebutyraldehyde	2-Furfurylidene-butyraldehyde	2	-2.15461	3.60227
Furfurylmethylfuran	furfurylmethylfuran	1	8.74111	-6.09897
Furylacrolein	Furylacrolein	2	-2.14934	3.59801
Geranic acid	Geranic-acid	3	12.7254	6.45938
Geranyl acetoacetate	Geranyl-acetoacetate	4	8.16241	10.1876
Heliotropin propylene glycol acetal	heliotropin-propylene-glycol-acetal	1	6.79205	-2.99926
Heliotropine butane-2,3-diol acetal	Heliotropine-butane-2-3-diol-acetal	1	8.78755	-4.00731
Heptanal dibutyl acetal	heptanal-dibutyl-acetal	3	11.6191	17.8693
Heptanone propylene glycol acetal	heptanone-propylene-glycol-acetal	2	5.69269	-2.16534
cis-4-Heptenoic acid	cis-4-heptenoic-acid	4	1.12676	10.3305
trans-2-Heptenoic acid	trans-2-Heptenoic-acid	4	8.23282	12.7398
cis-4-Hepten-2-ol	cis-4-hepten-2-ol	4	8.36556	15.0243
2-Hepten-4-one	2-Hepten-4-one	3	9.72574	12.1515
3-Hepten-2-one	3-Hepten-2-one	4	8.05623	12.5306
Heptenyl butyrate	heptenyl-butyrate	4	7.21733	7.46285
Heptyl butyryllactate	heptyl-butyryllactate	4	7.71197	7.63696
Heptyl isocaproate	heptyl-isocaproate	4	6.76721	8.66178
sec-Heptyl isovalerate	sec-Heptyl-isovalerate	4	7.22426	7.43378
cis-Heptylcyclopropanecarboxylic acid	cis-heptylcyclopropanecarboxylic-acid	2	5.66131	-3.19941
Hexadecenoic acid	hexadecenoic-acid	4	8.22503	12.7715
Hexadienal diethyl acetal	hexadienal-diethyl-acetal	3	11.2723	17.2862
Hexanal diamyl acetal	hexanal-diamyl-acetal	3	11.615	17.8859
Hexanal diisoamyl acetal	hexanal-diisoamyl-acetal	3	11.6012	17.8091
Hexanal diisobutyl acetal	hexanal-diisobutyl-acetal	3	11.573	17.8473
Hexanal ethyl hexyl acetal	hexanal-ethyl-hexyl-acetal	3	11.5997	17.8751
2-pentyl-1,3-dioxan-5-ol	2-pentyl-1-3-dioxan-5-ol	2	5.78292	-3.00911
(2-pentyl-1,3-dioxolan-4-yl)methanol	2-pentyl-1-3-dioxolan-4-yl-methanol	2	5.84107	-2.94487
Hexanal hexyl butyl acetal	hexanal-hexyl-butyl-acetal	3	11.6199	17.8738
Hexanal isoamyl butyl acetal	hexanal-isoamyl-butyl-acetal	3	11.614	17.8368
2,5-Hexanedione	2-5-hexanedione	3	10.5092	11.5679
trans-2-Hexenal dibutyl acetal	trans-2-hexenal-dibutyl-acetal	3	11.2708	17.2374
(E)-2-Hexenal diethyl acetal	trans-2-Hexenal-diethyl-acetal	3	11.1415	17.6192
2-Hexenal diethyl acetal	2-Hexenal-diethyl-acetal	3	11.2469	17.2503
Hexenal dihexyl acetal	hexenal-dihexyl-acetal	3	11.351	17.2368
2-[(E)-pent-1-enyl]-1,3-dioxan-5-ol	trans-2-hexenal-dioxanol	2	5.88212	-2.80788
4-Hexene-3-one	4-Hexene-3-one	3	9.72418	12.152
Hex-1-en-3-one	1-Hexen-3-one	3	9.89694	12.118
cis-2-Hexenyl acetate	cis-2-Hexenyl-acetate	4	2.66436	10.1327
cis-3-Hexenyl acetoacetate	cis-3-hexenyl-acetoacetate	4	3.67632	9.33013
cis-4-Hexenyl butyrate	cis-4-hexenyl-butyrate	4	4.58748	10.3944
cis-3-Hexenyl cinnamate	cis-3-hexenyl-cinnamate	1	9.90937	-1.78894
trans-2-Hexenyl cinnamate	trans-2-hexenyl-cinnamate	1	9.93482	-1.80123
3-Hexenyl decanoate	cis-3-Hexenyl-decanoate	4	3.59984	9.34876
Hexenyl ethylbutyrate	hexenyl-ethylbutyrate	4	2.49271	9.27917
Hexenyl furoate	hexenyl-furoate	1	8.92409	-5.37489
cis-2-Hexenyl hexanoate	cis-2-hexenyl-hexanoate	4	2.35274	10.2713
trans-2-Hexenyl isobutyrate	trans-2-Hexenyl-isobutyrate	4	2.52419	9.2898
Hexenyl isothiocyanate	hexenyl-isothiocyanate	3	12.5125	11.9897
Hexenyl levulinate	hexenyl-levulinate	4	3.63235	9.37098
Hexenyl methylpentanoate	hexenyl-methylpentanoate	4	3.61273	9.41867
cis-3-Hexenyl 2-methylvalerate	cis-3-hexenyl-2-methylvalerate	4	2.49253	9.27804
cis-3-Hexenyl nonanoate	cis-3-hexenyl-nonanoate	4	3.60338	9.34748
cis-3-Hexenyl 4-pentenoate	cis-3-hexenyl-4-pentenoate	4	3.629	9.37652
1-Hexen-3-yl propionate	1-hexen-3-yl-propionate	3	9.43265	15.494
5-Hexenyl propionate	5-hexenyl-propionate	4	4.37997	9.99568
Hexyl isocaproate	hexyl-isocaproate	4	6.76464	8.66261
Hexyl levulinate	hexyl-levulinate	4	4.62018	10.5742
hexyl 2-methyl-4-pentenoate	hexyl-2-methyl-4-pentenoate	4	8.60422	7.80007
Hexyl 2-methylvalerate	hexyl-2-methylvalerate	4	8.50068	7.95934
Hexyl sorbate	hexyl-sorbate	4	7.11125	11.8414
Hexylmethoxypyrazine	2-hexyl-3-methoxypyrazine	1	10.4159	-7.08833
2-(1-phenylethyl)-1,3-dioxan-5-ol	2-phenylethyl-1-3-dioxanol	1	6.47776	-2.84601
[2-(1-phenylethyl)-1,3-dioxolan-4-yl]methanol	2-phenylethyl-dioxolanyl-methanol	1	6.44818	-2.84084
Hydratropyl methyl ether	hydratropyl-methyl-ether	1	12.2272	-4.41225
Hydroxyacetoxymenthene	hydroxyacetoxymenthene	2	1.62954	0.124082
Hydroxybenzyl acetate	hydroxybenzyl-acetate	1	11.2541	-4.16053
Hydroxybenzyl methyl ether	4-Hydroxybenzyl-methyl-ether	1	11.0649	-4.46386
Hydroxybutyric acid	3-hydroxybutyric-acid	3	9.93326	9.87789
Hydroxycitronellal dibutyl acetal	hydroxycitronellal-dibutyl-acetal	3	12.5667	9.1342
Hydroxycitronellal methyl anthranilate	hydroxycitronellal-methyl-anthranilate	1	10.7623	-2.18449
Hydroxycitronellyl acetate	hydroxycitronellyl-acetate	3	11.4034	8.28791
Hydroxydimethyloctanoic acid lactone	Menthone-lactone	2	2.74257	-2.76977
Hydroxyhexanoic acid	hydroxyhexanoic-acid	4	7.79756	8.76431
Hydroxymenthenone	hydroxymenthenone	2	3.25858	-1.94957
3-Hydroxy-4-methoxybenzaldehyde	3-hydroxy-4-methoxybenzaldehyde	1	9.16554	-3.52209
Hydroxymethylbenzaldehyde	2-Hydroxy-4-methylbenzaldehyde	1	10.1523	-4.71344
2-Hydroxy-4-methylpentanoic acid	2-hydroxy-4-methyl-pentanoic acid	3	9.84449	9.51306
2-Hydroxy-3-methylpentanoic acid	2-hydroxy-3-methyl-pentanoic acid	4	8.85108	8.60458
Hydroxymethylthienylethanone	hydroxymethylthienylethanone	1	9.85563	-5.84657
Hydroxypropyl phenylacetate	hydroxypropyl-phenylacetate	1	11.6934	-3.43137
Hydroxypropyl valerate	hydroxypropyl-valerate	4	6.68397	8.07876
Ionyl acetate	beta-lonyl-acetate	2	1.73767	-2.05515
Isoamyl 3-methylpentanoate	isoamyl-3-methylpentanoate	4	6.81455	8.61243
Isoamyl crotonate	Isoamyl-crotonate	4	7.14395	11.4645
Isoamyl furoate	isoamyl-furoate	1	8.92306	-5.388
Isoamyl methylvalerate	isoamyl-methylvalerate	4	8.48025	8.09748
Isoamyl sorbate	isoamyl-sorbate	4	7.13783	11.526
Isoamyl undecanoate	isoamyl-undecanoate	4	6.50301	8.47544
Isoamyl undecylenate	isoamyl-undecylenate	4	6.36282	8.41881
Isobornyl phenylacetate	Isobornyl-phenylacetate	2	-0.238275	-0.902652
Isobutyl 2-methylpentanoate	isobutyl-2-methylpentanoate	4	8.48186	8.19974
Isobutyl cinnamate	Isobutyl-cinnamate	1	9.88416	-1.89792
Isobutyl decenoate	isobutyl-decenoate	4	5.38986	8.11691
Isobutyl trans-2-hexenoate	isobutyl-trans-2-hexenoate	4	6.99075	12.0565
Isobutyl levulinate	isobutyl-levulinate	4	6.92866	8.3338
Isobutyl methyl disulfide	isobutyl-methyl-disulfide	3	12.8817	10.1672
Isobutyl phenoxyacetate	isobutyl-phenoxyacetate	1	11.4853	-3.69395
isobutyl tetradecanoate	Isobutyl-tetradecanoate	4	6.67971	8.06124
2-isoButyl-4-methylthiazole	2-Isobutyl-4-methylthiazole	1	10.1133	-6.70012
2-isopropyl-4,5-dimethyl-1,3-dioxolane	2-isopropyl-4-5-dimethyl-dioxolane	2	5.61458	-2.49648
Isobutyraldehyde dimethyl acetal	isobutyraldehyde-dimethyl-acetal	3	11.5965	17.4424
Isoeugenyl butyl ether	Isoeugenyl-butyl-ether	1	9.15371	-3.36975
Isogeraniol	isogeraniol	3	13.2499	6.44344
Isoheptyl butyrate	isoheptyl-butyrate	4	6.74562	8.58
Isoheptyl isobutyrate	isoheptyl-isobutyrate	4	8.39944	7.61256
Isopentylidene phenethylamine	isopentylidene-phenethylamine	1	12.013	-4.60317
Isopropenylpentanedioic acid	isopropenylpentanedioic-acid	3	10.0047	9.90771
Isopropyl acetoacetate	isopropyl-acetoacetate	4	7.09005	7.94002
Isopropyl isohexanoate	isopropyl-isohexanoate	4	7.06811	7.93464
Isopropyl lactate	isopropyl-lactate	4	8.14368	8.18182
2-isopropyl-2,4-dimethyl-1,3-dioxolane	2-isopropyl-2-4-dimethyl-1-3-dioxolane	2	5.69774	-2.17638
Isopropyl sorbate	isopropyl-sorbate	4	7.16632	11.4939
Isopropyl tiglate	Isopropyl-tiglate	4	7.10699	9.78331
Isopropylcyclohexyl acetate	isopropylcyclohexyl-acetate	2	2.80672	0.242603
Isopropylmethylhexenal	2-Isopropyl-5-methyl-2-hexenal	4	8.48017	11.0722
Isovaleraldehyde dibutyl acetal	isovaleraldehyde-dibutyl-acetal	3	11.6122	17.6486
Isovaleraldehyde dihexyl acetal	isovaleraldehyde-dihexyl-acetal	3	11.6085	17.6794
Isovaleraldehyde dimethyl acetal	isovaleraldehyde-dimethyl-acetal	3	11.5608	17.6003
Isovaleraldehyde dipropyl acetal	isovaleraldehyde-dipropyl-acetal	3	11.6044	17.5901
(2-isobutyl-1,3-dioxolan-4-yl)methanol	2-isobutyl-dioxolan-4-yl-methanol	2	5.82905	-2.77751
Jasmine lactone	Jasmine-lactone	2	2.37687	-4.69396
(Z)-Undec-8-en-5-olide	Jasmolactone-extra-C	2	2.32116	-4.76643
Ketodibutanoyloxybutane	ketodibutanoyloxybutane	4	6.2014	9.10748
Lilial	lilial	1	11.2694	-4.91994
l-Limonene-1,2-epoxide	l-Limonene-1-2-epoxide	2	1.57356	0.0807009
1,8-p-Menthadien-4-ol	1-8-p-menthadien-4-ol	2	1.17067	0.470669
d-trans-isocarveol	d-trans-isocarveol	2	2.28569	0.755749
limonen-10-ol	limonen-10-ol	2	0.966904	0.830481
l-trans-2-p-menthenol	l-trans-2-p-menthenol	2	1.29123	0.0591068
l-Menthyl butyrate	l-menthyl-butyrate	2	3.17906	1.70991
l-Menthyl crotonate	l-menthyl-crotonate	2	3.03022	1.52343
Menthyl decanoate	l-menthyl-decanoate	2	3.18267	1.72628
Menthyl hexanoate	Menthyl-hexanoate	2	3.18893	1.72994
l-Menthyl isobutyrate	l-menthyl-isobutyrate	2	3.05098	1.54835
Menthyl methyl ether	l-Menthyl-methyl-ether	2	2.92117	1.67123
l-Menthyl 2-methylbutyrate	l-menthyl-2-methylbutyrate	2	3.09229	1.55354
Menthyl octanoate	l-menthyl-octanoate	2	3.18969	1.72733
Menthyl phenylacetate	Menthyl-phenylacetate	2	3.17763	1.69078
l-Menthyl tiglate	l-menthyl-tiglate	2	3.03948	1.53203
2,2-diethoxyethanethiol	2-2-diethoxyethanethiol	3	11.4708	17.6491
Mercaptobenzothiazole	mercaptobenzothiazole	1	10.5181	-5.72348
Mercaptobutanol	3-Mercapto-2-butanol	3	12.9828	9.86648
3-Mercaptodecanal	3-mercaptodecanal	3	12.0264	8.71222
2-(2-methylsulfanylethyl)-1,3-dioxan-5-ol	2-2-methylsulfanylethyl-dioxanol	2	5.88285	-2.8584
[2-(2-methylsulfanylethyl)-1,3-dioxolan-4-yl]methanol	2-2-methylsulfanylethyl-dioxolanyl-methanol	2	5.88015	-2.86176
o-Methoxycinnamic acid	o-methoxycinnamic-acid	1	10.0632	-4.22824
Methoxydecene	methoxydecene	4	5.90264	15.7949
Methoxyethyl acetoacetate	methoxyethyl-acetoacetate	4	6.14883	9.0453
Methoxyphenylpropanol	3-4-Methoxyphenylpropan-1-ol	1	10.8848	-4.34781
4-Methoxypyridine	4-methoxypyridine	1	10.6455	-4.51951
Methyl N-phenylacetylanthranilate	methyl-N-phenylacetylanthranilate	1	10.7425	-2.26119
Methyl acetylanthranilate	Methyl-N-acetylanthranilate	1	10.7468	-2.27888
Methyl butyl disulfide	Methyl-butyl-disulfide	3	14.242	10.9182
Methyl N-butylanthranilate	methyl-N-butylanthranilate	1	10.7544	-2.87126
S-Methyl decanethioate	S-methyl-decanethioate	3	10.656	11.9776
Methyl trans-4-decenoate	methyl-trans-4-decenoate	4	5.20637	8.24644
Methyl N-ethylanthranilate	methyl-N-ethylanthranilate	1	10.7722	-2.86685
Methyl 2-ethylbutyrate	methyl-2-ethylbutyrate	4	8.57165	8.31714
Methyl 2-ethylhexanoate	methyl-2-ethylhexanoate	4	8.59189	8.24681
Methyl 2-ethyloctanoate	methyl-2-ethyloctanoate	4	8.67668	8.2157
Methyl isopentyl disulfide	methyl-isopentyl-disulfide	3	12.8384	10.1706
Methyl levulinate	methyl-levulinate	4	6.02915	8.78131
Methyl 3-mercaptobutanoate	methyl-3-mercaptobutanoate	4	7.82291	8.80617
Methyl 2-mercaptopropionate	methyl-2-mercaptopropionate	4	8.41293	8.36155
Methyl 2-methyl-3-mercaptopropionate	methyl-2-methyl-3-mercaptopropionate	4	8.56655	8.34593
2-acetyl-4-methylthiophene	2-acetyl-4-methylthiophene	1	9.8541	-5.76643
S-Methyl octanethioate	S-methyl-octanethioate	3	10.6195	12.0049
Methyl 3-octenoate	methyl-3-octenoate	4	5.20893	8.23055
Methyl pentadecanoate	methyl-pentadecanoate	4	5.78141	8.50873
Methyl N-propionylanthranilate	methyl-N-propionylanthranilate	1	10.7718	-2.28966
Methyl 2-mercaptoacetate	methyl-2-mercaptoacetate	4	6.07244	8.86662
Methyl beta-4-tolylglycidate	methyl-beta-4-tolylglycidate	1	10.4175	-3.03721
Methyl tridecanoate	methyl-tridecanoate	4	5.77427	8.49507
Methylallyl hexanoate	methylallyl-hexanoate	4	5.67384	9.23223
2-Methylbenzyl acetate	2-Methylbenzyl-acetate	1	11.2781	-4.1324
4-Methylbenzyl butyrate	4-methylbenzyl-butyrate	1	11.9871	-3.89762
2-sec-butyl-4-methyl-1,3-dioxolane	2-sec-butyl-4-methyl-1-3-dioxolane	2	5.71246	-2.53445
2-Methylbut-2-en-1-ol	2-Methylbut-2-en-1-ol	4	8.36909	10.7434
2-Methyl-2-butenyl acetate	2-methyl-2-butenyl-acetate	4	7.30067	10.2404
Methylbutyl butyrate	methylbutyl-butyrate	4	7.29065	7.61387
Methylbutyl decanoate	2-Methylbutyl-decanoate	4	7.01607	8.16921
2-Methylbutyl heptanoate	2-methylbutyl-heptanoate	4	7.01909	8.16807
2-Methylbutyl phenylacetate	2-methylbutyl-phenylacetate	1	11.6872	-3.42184
2-Methylbutyrolactone	2-methylbutyrolactone	2	3.42908	-2.3769
Methylfuranylbutanal propylene glycol acetal	methylfuranylbutanal-propylene-glycol-acetal	2	5.8894	-2.75867
Methylfuryl methyltetrahydrofuryl disulfide	methylfuryl-methyltetrahydrofuryl-disulfide	1	8.39325	-5.55463
Methylfurylpropanedione	methylfurylpropanedione	1	9.34042	-5.57629
5-Methyl-3-heptanol	5-methyl-3-heptanol	3	12.4911	10.1589
2-Methyl-1-hepten-3-ol	2-methyl-1-hepten-3-ol	4	9.1625	8.07626
2-Methylhexanal	2-Methylhexanal	3	12.1342	8.60699
2-Methylhexan-3-ol, 2-Methyl-3-hexanol	2-Methylhexan-3-ol	3	12.391	10.536
5-Methylhexanol	5-methylhexanol	3	12.3514	9.62179
3-Methyl-2-hexanone	3-methyl-2-hexanone	4	8.8863	8.52055
5-Methyl-3-hexen-2-one	5-Methyl-3-hexen-2-one	4	9.27058	10.8843
Methylional	alpha-Methylional	2	2.24537	-1.58294
Methylmethyl-2,5-dihydrofuranylthiotetrahydrofuranthiol	methylmethyl-2-5-dihydrofuranylthiotetrahydrofuranthiol	2	4.87056	-2.36543
Methylmethyl-4,5-dihydrofuranylthiotetrahydrofuranthiol	methylmethyl-4-5-dihydrofuranylthiotetrahydrofuranthiol	2	4.86333	-2.35473
4-Methyl-2-methylthiomethyl-2-pentenal	4-methyl-2-methylthiomethyl-2-pentenal	4	8.48899	11.0767
2-Methyl-5-methylthiopyrazine	2-Methyl-5-methylthiopyrazine	1	10.4903	-6.69376
2-Methyl-6-methylthiopyrazine	2-Methyl-6-methylthiopyrazine	1	10.46	-6.7127
3-Methylpentan-2-one	3-Methylpentan-2-one	4	9.02234	8.71712
4-Methyl-2-pentenal	4-Methyl-2-pentenal	3	9.55567	11.0807
2-benzyl-4-methyl-1,3-dioxolane	2-benzyl-4-methyl-1-3-dioxolane	1	6.41542	-2.85586
Methylpropyldioxolane	methylpropyldioxolane	2	5.88337	-2.82688
2-Methylquinoline	2-Methylquinoline	1	10.5179	-5.81585
5-Methylthiazole	5-methylthiazole	1	10.1386	-6.67522
2-Methylthiolane	2-methylthiolane	2	4.31965	-0.789943
2-Methylthiophene	2-Methylthiophene	1	9.76141	-5.92292
3-Methyl-2-thiophenecarboxaldehyde	3-methyl-2-thiophenecarboxaldehyde	1	9.83963	-5.73183
2-(Methylthio)propionic acid	2-Methylthiopropionic-acid	3	9.70238	9.69007
Methylundecanal diethyl acetal	methylundecanal-diethyl-acetal	3	11.4502	17.8429
Muurolene	alpha-Muurolene	2	0.101788	0.462947
(-)-(1R,2R,5S)-Neomenthyl acetate	neomenthyl-acetate-1R-2R-5S	2	3.04388	1.50247
(+)-(1S,2S,5R)-Neomenthyl acetate	neomenthyl-acetate-1S-2S-5R	2	3.04676	1.53667
Neryl crotonate	neryl-crotonate	4	7.87298	9.86485
Nonadienal diethyl acetal	2-6-Nonadienal-diethyl-acetal	3	11.2359	17.2677
3,6-Nonadienal	3-6-nonadienal	3	12.0612	12.283
2,4-Nonadiene	2-4-nonadiene	4	6.39934	14.8454
Nonanediol diacetate	1-3-nonanediol-diacetate	4	6.62445	7.2131
5-Nonenal	5-nonenal	4	6.22262	15.8709
(Z)-3-Nonenal	Z-3-Nonenal	1	23.354	-1.17772
cis-4-Nonenoic acid	cis-4-nonenoic-acid	4	1.11285	10.324
6-Nonenyl butyrate	6-nonenyl-butyrate	4	3.66785	9.45617
6-Nonenyl isovalerate	6-nonenyl-isovalerate	4	3.64682	9.44078
Nonyl phenylacetate	Nonyl-phenylacetate	1	11.7909	-3.3337
Nopol	Nopol	2	0.175432	-1.44276
Norsolanadione	norsolanadione	3	11.3404	9.90966
Ocimene oxide	ocimene-oxide	3	13.5051	6.5036
Ocimenyl acetate	ocimenyl-acetate	4	7.28421	10.2729
16-Octadecenal	16-octadecenal	4	6.64468	15.7003
Octadecyl acetate	octadecyl-acetate	4	5.8178	10.4997
cis-3-Octenal	cis-3-octenal	1	23.3539	-1.17771
1-Octene	1-octene	3	12.4441	12.0707
2-Octene	2-octene	4	6.07884	15.76
3-Octene	3-Octene	4	6.12951	15.3883
4-Octene	4-octene	4	6.08559	15.2341
3-Octenoic acid	cis-3-Octenoic-acid	4	0.906291	10.5261
4-Octenoic acid	4-octenoic-acid	4	1.10887	10.3445
trans-3-Octenoic acid	trans-3-Octenoic-acid	4	0.890657	10.5417
(3R)-oct-1-en-3-ol	3R-oct-1-en-3-ol	4	8.77228	14.8349
3-Octen-2-one	3-Octen-2-one	4	8.02327	12.5847
4-Octen-2-one	4-octen-2-one	4	1.15004	10.4137
7-Octen-2-one	7-octen-2-one	3	12.7552	12.2448
Octyl acetoacetate	octyl-acetoacetate	4	4.88911	10.43
Octyl crotonate	octyl-crotonate	4	7.10288	11.9015
Octyl hexanoate	Octyl-hexanoate	4	4.01942	11.2072
Octyl isohexanoate	octyl-isohexanoate	4	6.76589	8.66392
Octyl pivalate	octyl-pivalate	4	5.37577	10.4849
Octyl salicylate	octyl-salicylate	1	11.0765	-2.85149
Oxoethylbutanolide	oxoethylbutanolide	2	3.18559	-2.66328
Oxycarvone	oxycarvone	2	1.95458	1.32499
Palmityl acetate	Palmityl-acetate	4	5.81686	10.5001
Patchouli alcohol	Patchouli-alcohol	2	1.19544	-0.749125
Pentadecanol	Pentadecan-1-ol	3	14.7355	9.46355
Pentenyl-propyloxathiane	pentenyl-propyloxathiane	2	5.46165	-3.56446
2-Pentyl benzoate	2-pentyl-benzoate	1	11.0507	-3.1035
2-Pentylcyclopropanecarboxylic acid	2-pentylcyclopropanecarboxylic-acid	2	5.66444	-3.19756
Pentylmethylthiazole	pentylmethylthiazole	1	10.0539	-6.64994
2-Pentylthiazole	2-pentylthiazole	1	10.0283	-6.57931
Phenethyl crotonate	2-Phenethyl-crotonate	1	10.2443	-1.94325
Phenethyl decanoate	2-Phenethyl-decanoate	1	11.9937	-3.56108
Phenethyl 2-ethylhexanoate	phenethyl-2-ethylhexanoate	1	11.9835	-3.72884
Phenoxyethyl benzoate	phenoxyethyl-benzoate	1	11.3622	-3.5809
Phenyl propionate	phenyl-propionate	1	11.1684	-3.76175
Phenyl valerate	phenyl-valerate	1	11.1242	-3.75622
Phenylbutenal	2-Phenyl-2-butenal	1	12.4952	-6.47184
2-Phenylpent-2-enal	2-Phenylpent-2-enal	1	12.495	-6.47189
Phenylpropanal dimethyl acetal	phenylpropanal-dimethyl-acetal	1	12.0266	-4.57541
Phenylpropanone	1-Phenylpropan-2-one	1	11.6592	-3.81004
Phenylpropyl benzoate	3-Phenylpropyl-benzoate	1	11.3105	-3.25647
Phenylpropyl salicylate	phenylpropyl-salicylate	1	11.1169	-2.98041
alpha-Pinene oxide	alpha-pinene-oxide	2	1.07581	-0.739758
Pinocarvyl isobutyrate	pinocarvyl-isobutyrate	2	0.108667	-1.24976
Piperonyl formate	Piperonyl-formate	1	8.85545	-4.05204
Pivalic acid	pivalic-acid	3	9.83049	11.0359
Profarnesal	profarnesal	3	12.1173	7.34719
Propenyl propyl sulfide	propenyl-propyl-sulfide	3	13.9461	11.2206
1-2-4-5-Tetrathiane		2	4.29104	-0.752551
1-2-4-Trithiolane		2	4.30633	-0.767511
1-2-5-6-Tetrahydrocuminic acid		2	1.09287	0.548795
1-2-Cyclohexanedione-enol		2	3.42921	-1.37067
1-Methyl-2-3-cyclohexadione-enol		2	3.09142	-2.51259
1-Methyl-2-3-cyclohexadione		2	3.29653	-2.23629
2-2-4-Trimethyl-1-3-oxacyclopentane		2	5.70451	-2.17314
2-2-6-Trimethylcyclohexanone		2	1.92176	-1.51942
2-2-Dimethyl-5-methylpropentetrahydrofuran		2	-1.68439	5.2636
2-3-Epoxy-4-oxoisophorone		2	2.96369	-2.39445
2-4-4-Trimethyl-1-3-oxathiane		2	4.89634	-2.36072
2-4-5-Trimethyl-3-oxazoline		2	4.60876	-1.71929
2-4-6-Trimethyl-1-3-5-trithiane		2	4.51424	-0.896197
2-4-Dimethyl-3-oxazoline		2	4.61571	-1.71721
2-4-Dimethyl-3-thiazoline		2	4.67387	-1.60621
2-4-Dimethyl-dioxolane		2	5.55643	-2.57028
2-5-Dihydroxy-1-4-dithiane		2	4.23101	-0.69635
2-5-Dimethylethoxyfuranone		2	3.42816	-2.89652
2-5-Dimethylfuranone		2	3.4739	-2.5099
2-5-Dimethyltetrahydrofuran-3-thioacetate-cis-trans		2	5.10946	-2.61292
2-5-Dimethyltetrahydrofuran-3-thiol-cis-trans		2	5.11583	-2.60828
2-5-Dimethyltetrahydrofuran		2	5.3014	-2.61061
2-8-Epithio-p-menthane		2	1.05514	-0.778384
2-Acetylthiazolidine		2	3.97484	-0.677246
2-Amyl-5-keto-1-4-dioxane		2	3.30286	-5.27232
2-Amyl-6-keto-1-4-dioxane		2	3.23325	-4.92629
2-Decen-1-4-lactone		2	2.83506	-4.29142
2-Ethyl-4-methyl-1-3-dioxolane		2	5.8587	-2.7941
2-Hexyl-4-acetoxytetrahydrofuran		2	5.60671	-3.26531
2-Hexyl-5-hydroxy-1-3-dioxane		2	5.81843	-2.99099
2-Hydroxypiperitone		2	3.01957	-2.46381
2-Isobutyl-3-thiazoline		2	4.81658	-1.42063
2-Isopropyl-4-methyl-1-3-dioxolane-cis		2	5.65096	-2.48916
2-Isopropyl-4-methyl-1-3-dioxolane-trans		2	5.65312	-2.5078
2-Methyl-3-tetrahydrofuranthiol		2	5.07362	-2.58943
2-Methyl-3-thioacetoxy-4-5-dihydrofuran		2	3.51786	-2.95946
2-Methyl-3-thioacetoxytetrahydrofuran		2	5.09184	-2.60331
2-Methylcyclohexanone		2	3.20201	-1.95518
2-Methylfuran-3-one		2	3.47647	-2.49965
2-Methylpiperidine		2	3.65406	-0.547134
2-Methyltetrahydrofuran-3-one		2	3.56835	-2.36011
2-Methyltetrahydrofuran		2	5.15393	-2.71771
2-Methyltetrahydrothiophen-3-one		2	3.56727	-2.34328
2-Methylthiazolidine		2	4.01477	-0.682566
2-Methylthiomethyl-3-phenylpropenal		2	0.0727655	4.71015
3-3-5-Trimethylcyclohexan-1-one		2	3.22229	-1.99124
3-4-Dimethyl-5-pentylfuranone		2	3.06891	-4.3309
3-4-Dimethylcyclopent-2-en-1-one		2	2.79009	-2.13271
3-5-Diethyl-1-2-4-trithiolane		2	4.76158	-1.12483
3-5-Dimethyl-1-2-4-trithiolane		2	4.51528	-0.894354
3-6-Dimethyl-1-2-4-5-tetrathiane		2	4.47481	-0.8654
3-Ethyl-4-methylcyclotene		2	3.15236	-2.63543
3-Heptyl-5-methyl-2-furanone		2	2.75886	-4.63782
3-Methyl-1-2-4-trithiane		2	4.34457	-0.795552
3-Methyl-1-2-4-trithiolane		2	4.36039	-0.802054
3-Methyl-4-phenyl-3-buten-2-one		2	0.0398273	4.66574
3-Methyl-gamma-decalactone		2	3.19466	-4.6245
3-Methylcyclohexanone		2	3.27139	-1.98403
3-n-Butylphthalide		2	3.08281	-4.32229
4-5-Dimethyl-2-ethyl-3-thiazoline		2	4.79901	-1.47198
4-Acetoxy-3-butyl-5-methyltetrahydropyran		2	5.60537	-3.27161
4-Acetoxy-3-pentyltetrahydropyran		2	5.60282	-3.27207
4-Hydroxymethyl-2-methyl-1-3-dioxolane		2	5.83585	-2.79714
4-Hydroxyproline		2	3.10985	-0.220461
4-Methyl-2-pentyl-1-3-dioxolane		2	5.85815	-2.95771
4-Methyl-2-propyl-1-3-dioxolane-cis		2	5.88537	-2.82633
4-Methyl-2-propyl-1-3-dioxolane-trans		2	5.88139	-2.82862
4-Methyl-gamma-decalactone		2	2.39722	-3.9919
5-Ethyl-2-3-4-6-tetramethyl-2-cyclohexen-1-one		2	3.26858	-2.73256
5-Ethyl-2-furanone		2	2.83282	-4.2642
5-Ethyl-3-4-5-6-tetramethyl-2-cyclohexen-1-one		2	2.41416	-2.07266
5-Ethyl-3-methylcyclotene		2	3.15819	-2.62254
5-Hexyl-1-4-dioxan-2-one		2	3.22952	-4.91914
5-Isopropenyl-2-methyl-2-vinyltetrahydrofuran		2	-1.68391	5.26393
5-Methyltetrahydrofuran-3-one		2	3.54434	-2.31854
6-Hexyl-1-4-dioxan-2-one		2	3.30272	-5.27216
7-Methyltetrahydronaphthalenone		2	2.83723	-2.14681
Abhexone		2	3.28753	-2.76487
Acetoxycineole		2	-0.276298	-0.845029
Acetylcyclopentanone		2	3.1364	-1.86337
Allyl-alpha-Ionone		2	2.27993	-1.52375
alpha-Bisabolene		2	0.965472	0.821626
alpha-Campholenic-alcohol		2	0.651192	-2.2765
alpha-Cyclocitral		2	2.22192	-1.47819
alpha-Guaiene		2	1.93809	1.32492
alpha-Ionol		2	2.25628	-1.60494
alpha-Ionone		2	2.24968	-1.54772
alpha-Irone		2	2.19669	-1.54667
alpha-lsomethylionyl-acetate		2	2.26493	-1.57385
alpha-Santalene		2	0.283011	-1.29724
alpha-Terpinyl-anthranilate		2	1.15011	1.77905
alpha-Terpinyl-methyl-ether		2	1.15981	1.76484
Amylcinnamyl-formate		2	-0.0100621	4.86029
Anisaldehyde-2-3-butyleneglycol-acetal		1	6.85632	-3.02627
Apritone		2	2.62801	-4.76014
beta-Cedrene		2	0.99289	-1.0513
beta-Damascenone		2	2.04	-1.90146
beta-Guaiene		2	1.89502	1.29884
beta-Ionol		2	1.72193	-2.07487
beta-Irone		2	1.78814	-2.00127
beta-Phellandrene		2	0.786979	0.375201
beta-Terpineol		2	1.57655	0.0949153
Bisabolene		2	0.98998	0.810186
Bornyl-valerate		2	-0.196781	-0.876294
Bovolide		2	3.43173	-4.23083
Butyl-5-ketodioxane		2	3.23444	-4.92592
Butyl-6-ketodioxane		2	3.30234	-5.26978
Butyldimethylthiazoline		2	4.80549	-1.43437
Campholene-acetate		2	0.651847	-2.27634
Carvomenthone		2	2.21238	1.00387
Carvone-acetate		2	0.834153	0.926149
Carvone-oxide		2	1.57763	0.078563
Carvyl-acetate		2	0.376629	1.81133
Carvyl-isovalerate-isomere1		2	0.379666	1.81761
Carvyl-isovalerate-isomere2		2	0.378783	1.81825
Carvyl-propionate-isomere1		2	0.392606	1.82078
Carvyl-propionate-isomere2		2	0.385668	1.81557
Caryophyllene-alcohol		2	1.60449	-0.775415
Caryophyllene		2	1.06458	0.136016
Cedrol		2	0.986313	-1.00197
Celery-ketone		2	2.76196	-2.09598
Citral-propylene-glycol-acetal		2	5.98188	-2.58543
Cryptone		2	0.810958	0.365858
Cyclogeranyl-acetate		2	1.77823	-2.02467
Cycloheptadecaenone		2	3.43143	-1.31711
Cycloionone		2	1.82845	-1.55182
Cyclopentanol		2	3.17995	0.115195
Cyclotetradecanone		2	3.70683	-1.65503
d-Menthol		2	2.92623	1.70122
Decenolactone-cis		2	2.3258	-4.76961
Dehydromenthofurolactone		2	3.49878	-2.24962
delta-2-Dodecenolactone		2	2.7932	-4.31713
delta-Damascone		2	2.34766	-1.23321
delta-Heptalactone		2	2.58772	-4.03385
delta-Hexalactone		2	3.55331	-2.3103
delta-Nonalactone		2	2.16281	-5.1318
delta-Octalactone		2	2.39699	-4.63029
delta-Tetradecalactone		2	2.08475	-5.26754
delta-Tridecalactone		2	2.09965	-5.25202
Di-isopropyltrithiolane		2	4.65937	-1.00869
Dihydro-alpha-ionone		2	2.1973	-1.44954
Dihydrocarveol		2	2.99859	0.909044
Dihydrocarvone		2	1.95244	1.32351
Dihydrocarvyl-acetate		2	2.97423	0.916724
Dihydrotriethyldithiazine		2	4.76221	-1.12364
Dihydrotrisisobutyldithiazine		2	4.752	-1.11417
Dimethylacetylcyclohexene		2	1.16356	0.458329
Dimethyldihydroxydithiane		2	1.66396	-0.646274
Dimethylisobutylthiazoline		2	4.81102	-1.44898
dl-Camphor		2	1.32583	-1.44294
E-2-Octenylcyclopentanone		2	2.60024	-4.784
endo-Bornyl-acetate		2	-0.2886	-0.844221
endo-Bornyl-butyrate		2	-0.183459	-0.880838
endo-Bornyl-formate		2	-0.291103	-0.839334
epsilon-Decalactone		2	2.16354	-5.13436
epsilon-Dodecalactone		2	2.09955	-5.25272
Erythorbic acid		2	3.72571	-2.91289
Ethyl-furfuracrylate		2	-2.13836	3.58987
Ethylene-sulfide		2	4.29157	-0.756946
Ethylfuraneol		2	3.30996	-2.77498
Fenchyl-acetate		2	0.412337	-0.823657
Fenchyl-formate		2	0.406213	-0.831989
Fraistone		2	5.69172	-2.15328
Furaneol-butyrate		2	3.42412	-2.90117
Furaneol		2	3.32643	-2.75442
gamma-2-Nonenolactone		2	2.83073	-4.29134
gamma-3-Methylnonalactone		2	3.22115	-4.6128
gamma-Dodec-6-en-lactone		2	2.53178	-4.57776
gamma-Ionone		2	2.16694	-1.42801
gamma-Methylionone		2	2.23926	-1.53041
Germacrene-D		2	0.78838	0.373264
Glycyrrhizic acid	(2S,3S,4S,5R,6R)-6-[(2S,3R,4S,5S,6S)-2-[[(3S,4aR,6aR,6bS,8aS,11S,12aR,14aR,14bS)-11-carboxy-4,4,6a,6b,8a,11,14b-heptamethyl-14-oxo-2,3,4a,5,6,7,8,9,10,12,12a,14	2	0.515842	-0.834612
Guaiyl-acetate		2	1.82027	1.24466
Hydroxydihydrotheaspirane		2	1.98434	-0.708129
Hydroxydimethylthiophenone		2	3.2786	-2.73645
Isoborneol		2	1.22711	-0.748848
Isobornyl-2-methylbutyrate		2	-0.282209	-0.852679
Isobornyl-acetate		2	-0.284491	-0.846424
Isobornyl-butyrate		2	-0.188228	-0.877862
Isobornyl-formate		2	-0.289922	-0.843215
Isobornyl-isovalerate		2	-0.258852	-0.855249
Isobornyl-propionate		2	-0.249157	-0.855638
Isobutyldimethyldihydrodithiazine		2	4.7379	-1.09306
Isocyclocitral		2	0.344294	0.168468
Isodihydrocarveol		2	2.99856	0.906143
Isojasmone-isomere1		2	2.64392	-4.7295
Isopinocamphone		2	0.928443	-0.880548
Isopropyldimethyldihydrodithazine		2	4.65166	-0.996588
Isopulegyl-acetate		2	2.99183	0.921232
L-Ascorbic acid		2	3.74068	-2.92994
Linalool-oxide5-acetate		2	-1.68259	5.25912
m-Tolualdehyde-glyceryl-acetal		1	6.68487	-2.94618
Megastigmadienone		2	2.36759	-1.7569
Menthadienyl-acetate		2	0.361827	1.79327
Menthanediol-cis		2	3.21456	0.648471
Menthanediol-trans		2	3.20262	0.644413
Menthofurolactone		2	3.43959	-2.20131
Menthol-propylene-glycol-carbonate1		2	3.08795	1.60335
Menthol-propylene-glycol-carbonate2		2	3.07797	1.59302
Menthyl-ethoxyacetate		2	3.17991	1.71571
Menthyl-formate		2	3.02082	1.53469
Menthyl-glutarate		2	3.20583	1.74574
Menthyl-isovalerate		2	3.15553	1.69913
Menthyl-salicylate		2	3.1006	1.62844
Menthyl-valerate		2	3.18952	1.72951
Mercaptomethyldihydrothiophene		2	0.387204	0.0731445
Methyl-dodec-2E-enoate		2	-3.77791	0.759816
Methylpropenyldimethyloxathiane		2	4.91446	-2.38513
Myrtanol		2	1.02416	-0.773414
Myrtanyl-acetate		2	1.04384	-0.785534
Myrtenal		2	0.268988	-1.39918
Myrtenyl-acetate		2	0.149271	-1.44774
Myrtenyl-formate		2	0.164455	-1.45464
Myrtenyl-isovalerate		2	0.149829	-1.45369
Myrtenyl-methylbutyrate		2	0.147737	-1.45388
neo-Dihydrocarveol		2	2.9983	0.912149
Nopyl-acetate		2	0.148341	-1.45643
o-Tolualdehyde-glyceryl-acetal		1	6.66569	-2.93603
Octahydrocoumarin		2	3.54753	-2.24385
p-Menth-8-en-3-ol		2	3.09547	0.806367
p-Menthan-8-ol		2	1.79771	1.18175
p-Menthan-8-yl-acetate		2	1.7911	1.2123
p-Menthenyl-acetate		2	1.17207	0.956309
p-Tolualdehyde-glyceryl-acetal		1	6.69452	-2.95136
Paraldehyde		2	5.38534	-2.57883
Pentadeca-1-14-lactone		2	3.98472	-3.63644
Perillyl-acetate		2	1.01462	0.903324
Phenylacetaldehyde-butylene-glycol-acetal		1	6.46897	-2.86811
Phenylpropyltetrahydrofuran		2	5.25106	-3.16082
PhotocitralA		2	2.99686	0.910294
Piperitol		2	0.0947618	0.481821
Propyl furanacrylate		2	-2.13843	3.58988
Quinic acid		2	2.7909	-0.41683
Rose-oxide		2	5.00703	-2.51966
Sclareol		2	1.82973	-1.03668
Sclareolide		2	1.80834	-1.04881
SpiroDithiamethyloxabicyclooctane-isomere1		2	4.92057	-2.37094
SpiroDithiamethyloxabicyclooctane-isomere2		2	4.93847	-2.36951
Sucrose-octaacetate		2	3.48171	0.138001
Terpinen-1-ol		2	1.24103	0.375051
Terpineol-acetate		2	1.17386	1.74879
Terpineol-isomere3		2	1.57344	0.100966
Terpinyl-acetate		2	1.15322	1.7686
Terpinyl-butyrate		2	1.13993	1.78459
Terpinyl-formate		2	1.15677	1.76173
Terpinyl-isobutyrate		2	1.15164	1.75011
Terpinyl-isovalerate		2	1.14168	1.77692
Terpinyl-propionate		2	1.1171	1.79685
Tetrahydrodimethylbenzofuranone		2	3.45975	-2.29601
Tetrahydrofurfuryl-cinnamate		2	5.25226	-3.15824
Tetrahydrofurfuryl-propionate		2	5.22275	-3.13521
Tetrahydrofuryl-phenylacetate		2	5.24736	-3.15933
Thialdine		2	4.62015	-0.970094
trans-Jasmone		2	2.87068	-4.56267
trans-Marmalolactone		2	1.95506	1.32184
Triisobutyltrioxane		2	5.784	-2.6998
Vanillin-menthoxypropanediol-acetal		1	6.80677	-2.99811
Verbenone		2	2.38456	-2.04853
Vetiverol		2	1.29619	-1.23515
Vetiveryl-acetate		2	0.490153	0.0533028
Viridiflorol		2	0.875504	-0.326861
Vitispirane1		2	1.88827	-1.26209
Vitispirane2		2	1.88734	-1.26452
1-Ethoxy-2-methoxybenzene		1	10.2811	-4.22566
1-Ethoxy-4-methoxybenzene		1	10.7294	-4.35314
1-Methoxynaphthalene		1	10.2235	-4.25682
1-Phenyl-3-methyl-3-pentanol		1	11.8464	-4.25573
1-Phenyl-5-propylpyrazole		1	10.6386	-6.14371
2-1-Methylpropyl-thiazole		1	10.0756	-6.60502
2-3-6-Trimethylphenol		1	10.3155	-4.96631
2-3-6-Trimethylphenylbut-3-en-2-one		1	9.7004	-2.55843
2-3-Dimethylpyridine		1	10.5812	-5.92237
2-4-6-Trimethylpyridine		1	10.5351	-6.1374
2-4-Dihydroxyacetophenone		1	9.95792	-5.0004
2-5-Diethyl-4-propylthiazole		1	10.0889	-6.89758
2-5-Diethylpyrazine		1	10.3643	-6.80478
2-5-Dimethyethylthiazole		1	10.1184	-6.9574
2-5-Dimethyl-3-isopropylpyrazine		1	10.3218	-6.9585
2-5-Dimethyl-3-methyldithiofuran		1	9.19475	-5.39256
2-5-Dimethyl-3-methylthiofuran		1	9.19352	-5.38058
2-6-Dimethylmethylfurylthioheptanone		1	8.39204	-5.54105
2-Acetyl-1-furfurylpyrrole		1	8.5576	-6.2645
2-Acetyl-4-ethylthiazole		1	10.1916	-6.54226
2-Acetyl-5-ethylpyrazine		1	10.3569	-6.65353
2-Acetyl-5-methylthiazole		1	10.174	-6.49238
2-Acetyl-6-ethylpyrazine		1	10.3757	-6.65096
2-Butyl-4-5-dimethylthiazole		1	10.0728	-6.93609
2-Ethyl-5-methoxypyrazine		1	10.4683	-6.72813
2-Ethyl-6-methoxypyrazine		1	10.4504	-6.73366
2-Ethylbenzaldehyde		1	10.1198	-4.56067
2-Hydroxy-2-methylbutyl-benzoate		1	11.0683	-2.94809
2-Hydroxypyridine		1	10.6081	-6.09225
2-iso-Propoxy-3-methylpyrazine		1	10.4297	-7.09535
2-Isopropyl-4-5-dimethylthiazole		1	10.057	-6.95421
2-Isopropyl-5-methoxypyrazine		1	10.5126	-6.70942
2-Isopropyl-6-methoxypyrazine		1	10.4992	-6.69435
2-Methoxy-3-sec-butylpyrazine		1	10.438	-7.12754
2-Methoxy-5-methylpyrazine		1	10.485	-6.71868
2-Methoxybenzoic acid		1	10.5309	-3.65033
2-Methoxycinnamyl-acetate		1	11.7523	-2.27021
2-Methyl-3-furfurylthiopyrazine		1	8.57309	-6.22281
2-Methyl-4-5-benzothiazole		1	10.5006	-5.75725
2-Methyl-4-phenylbutyraldehyde		1	11.9907	-4.58558
2-Methyl-5-propionylfuran		1	9.34394	-5.60085
2-Methyl-6-furfurylthiopyrazine		1	8.57965	-6.20629
2-Methylbutyl-benzoate		1	11.0779	-3.07758
2-Octylfuran		1	8.82642	-6.28807
2-Pentanoylthiophene		1	9.76047	-5.87439
2-Phenethyl-tiglate		1	12.3785	-3.27233
2-Phenoxyethyl-butyrate		1	11.5511	-3.72205
2-Phenyl-4-pentenal		1	11.4445	-5.23439
2-Phenylethyl-cinnamate		1	10.1369	-1.8797
2-Phenylphenol		1	10.4917	-4.90434
2-Phenylpropionic acid		1	11.7175	-5.04971
2-Phenylpropyl-butyrate		1	12.3927	-4.17133
2-Phenylpropyl-isobutyrate		1	12.3199	-4.24655
2-Propionyl-1-pyrroline		1	9.81373	-5.61119
2-Propylfuran		1	8.73031	-6.24739
2-Propylthiophene		1	9.68588	-6.04392
2-sec-Butyl-4-5-dimethylthiazole		1	10.0246	-6.97689
3-4-Diethylthiophene		1	9.97906	-6.09468
3-4-Dimethylpyridine		1	10.7121	-5.96359
3-5-Dimethylpyridine		1	10.5153	-6.45368
3-5-Methyl-2-furyl-butanal		1	11.3392	-5.1529
3-5-Methyl-2-furylprop-2-enal		1	9.42918	-5.40077
3-5-Xylenol		1	10.336	-4.83944
3-Butylpyridine		1	10.6809	-6.06887
3-Heptylthiophene		1	9.6978	-6.07616
3-Hydroxy-4-phenyl-2-butanone		1	11.1381	-4.38623
3-Isopropylphenol		1	10.9737	-4.98468
3-Methoxybenzoic acid		1	10.5246	-4.16933
3-Methyl-2-phenylbutyraldehyde		1	11.4057	-5.22474
3-Methylbenzyl-acetate		1	11.2818	-4.1349
3-Methylpyridine		1	10.6669	-6.05115
3-Methylthiophene		1	9.76926	-6.0067
3-Pentylpyridine		1	10.6677	-6.11351
3-Pentylthiophene		1	9.7301	-6.10147
3-Phenyl-4-pentenal		1	11.4224	-5.19789
3-Phenylpropyl-3-phenylpropionate		1	11.9324	-3.56416
3-Phenylpropyl-butyrate		1	11.9519	-3.56848
3-Phenylpropyl-hexanoate		1	11.9403	-3.5634
3-sBut-2MeO-pyrazine		1	10.4379	-7.12473
4-5-Dimethyl-2-isopropyloxazole		1	10.1638	-7.05918
4-5-Dimethyl-2-propylthiazole		1	10.0829	-6.94651
4-Acetylpyridine		1	10.4155	-5.84556
4-Ethyl-2-6-dimethoxyphenol		1	9.75231	-3.75039
4-Ethyl-2-methylthiazole		1	10.1381	-6.68979
4-Ethyl-5-methylthiazole		1	9.89918	-6.79573
4-Isopropylpyridine		1	10.9311	-5.46067
4-Methylpyridine		1	10.6717	-5.94565
4-Phenyl-2-butanol		1	12.0334	-4.56356
4-Phenyl-2-butyl-acetate		1	12.034	-4.46908
4-Phenyl-3-buten-2-ol		1	9.73226	-2.2699
5-6-7-8-Tetrahydro-5-methylquinoxaline		1	10.0197	-7.74013
5-Guanilic acid		1	8.5325	-3.03411
5-Methyl-2-pentylthiazole		1	10.0947	-6.68985
5-Methyl-2-phenyl-2-hexenal		1	12.497	-6.47412
5-Methylguaiacol		1	10.0653	-4.37441
5-Paradol		1	9.70284	-3.67433
Acetaldehyde-benzyl-methoxyethyl-acetal		1	12.0811	-4.58545
Acetaldehyde-butyl-phenethyl-acetal		1	12.073	-4.55795
Acetaldehyde-diphenethyl-acetal		1	12.0681	-4.57025
Acetyl-thymol		1	10.3063	-4.62974
Allyl-cinnamate		1	9.96744	-1.83458
alpha-Methylbenzyl-butyrate		1	12.4688	-4.07816
alpha-Methylbenzyl-formate		1	11.4124	-5.21924
alpha-Methylbenzyl-isobutyrate		1	12.4458	-4.08405
alpha-Methylbenzyl-propionate		1	12.4864	-4.0619
alpha-Methylphenethyl-butyrate		1	12.4407	-4.07792
alpha-Propylphenethyl-alcohol		1	12.1605	-4.68671
Amyl-cinnamate		1	9.89514	-1.72736
Benzonitrile		1	9.82657	-4.53055
Benzyl-methylbutyrate		1	11.9417	-3.7732
Benzylheptanone		1	12.3118	-4.03762
Catechol		1	10.4694	-4.91489
Cinnamyl-tiglate		1	11.7419	-2.2604
cis-3-Hexenyl-anisate		1	11.0474	-2.85835
cis-3-Hexenyl-anthranilate		1	11.1001	-2.82314
cis-3-Hexenyl-salicylate		1	11.1015	-2.82243
Dihydro-2-5-dimethylcyclopentapyrazine		1	10.0206	-7.7349
Dihydro-5-6-dimethylcyclopentapyrazine		1	10.0206	-7.73507
Dihydro-5-7-dimethylcyclopentapyrazine		1	10.0194	-7.73835
Dihydroconiferaldehyde		1	9.68589	-3.71768
Dimethylbenzofuranone		1	9.35931	-4.67749
Disodium-guanylate		1	8.53317	-3.03489
Disodium-inosinate		1	8.53	-3.04374
Ethyl-2-ethyl-3-phenylpropanoate		1	12.4542	-4.39069
Ethyl-2-phenylpropionate		1	12.3722	-4.31917
Ethyl-3-phenylglycidate		1	10.4116	-3.02107
Ethyl-benzyl-acetoacetate		1	12.4502	-4.40699
Ethyl-methylphenylglycidate		1	10.3849	-3.01529
Ethyl-vanillin-glucoside		1	8.59281	-3.26969
Ethyldihydrocyclopentapyrazine		1	10.0216	-7.73366
Furanmethylthiopentanone		1	8.54325	-6.26319
Furfuryl-2-butenoate		1	8.44029	-6.35834
Furfuryl-2-methylbutanoate		1	8.43313	-6.37225
Furfuryl-ethyl-sulfide		1	8.58208	-6.22877
Furfuryl-methyl-trisulfide		1	8.59577	-6.2047
Furfuryl-methylpropanone-disulfide		1	8.52654	-6.26838
Furylbutanethione		1	8.63784	-6.29401
Heptyl-cinnamate		1	9.89489	-1.72494
Hydroquinone		1	10.6409	-4.65897
Isoamyl-3-phenylpropionate		1	11.8654	-3.59192
Isochavicol		1	9.82817	-4.3555
Isoeugenol-amyl-ether		1	9.15468	-3.36701
Isoeugenyl-ethyl-ether		1	9.154	-3.37113
Isoeugenyl-isovalerate		1	9.17206	-3.4142
Isoprenyl-benzoate		1	11.073	-3.2004
L-Rhamnose		1	7.99362	-3.09037
m-Methyltolylpropionaldehyde		1	11.3178	-4.84432
Methyl-2-furfurylthioacetate		1	8.52407	-6.27796
Methyl-4-methoxybenzyl-ether		1	10.9137	-4.35159
Methyl-5-methylfurfuryl-disulfide		1	9.16892	-5.68775
Methyl-5-methylfurfuryl-sulfide		1	9.20509	-5.67333
Methyldihydrocyclopentapyrazine		1	10.019	-7.74027
N-Isobutylidene-furfurylamine		1	8.63309	-6.22333
N-Isopentylidene-phenethylamine-isomere1		1	12.0169	-4.62891
N-Isopentylidene-phenethylamine-isomere2		1	12.026	-4.58439
Naringin		1	8.55227	-3.25635
o-Methyltolylpropionaldehyde		1	11.3182	-4.88052
o-Tolyl-phenylacetate		1	11.3829	-3.56044
p-Dimethylbenzyl-alcohol		1	10.9985	-4.96477
p-Methyltolylpropionaldehyde		1	11.2999	-4.88343
Phenethyl-2-methylbutyrate		1	11.9468	-3.74761
Phenylpropionaldehyde-dimethyl-acetal		1	11.8839	-4.90835
Piperine		1	9.68625	-4.0822
Piperonyl-acetate		1	8.89387	-4.08319
Quinoxaline		1	10.573	-5.77716
Sesamol		1	8.85847	-4.05052
Sinapinaldehyde		1	9.30842	-3.47978
Syringic-alcohol		1	9.7236	-3.75505
Theobromine		1	10.2693	-6.47652
Thienylethanethiol		1	9.76302	-5.94079
Thymol-formate		1	10.2543	-4.68095
trans-2-Hexenyl-phenylacetate		1	11.7483	-3.17647
trans-Anethole		1	9.78657	-4.34164
Trimethoxybenzene		1	10.1964	-4.21833
Vanillylidene-acetone		1	9.28114	-3.4426
1-2-Butanedithiol		3	12.7613	10.105
1-2-Dihydrolinalool		3	14.0095	7.0548
1-2-Propanediol		3	12.5877	10.018
1-2-Propanedithiol		3	12.7907	10.1118
1-3-Butanedithiol		3	12.7594	10.1134
1-Mercapto-2-propanone		3	10.4978	11.5012
1-Methylthioethane-1-thiol		3	12.7815	10.0857
1-Methylthiopentan-3-one		3	10.5956	11.6789
10-Methyldodecanal		3	12.385	8.31752
11-Methyldodecanal		3	12.0337	9.15624
12-Methyltetradecanal		3	12.388	8.31955
12-Tridecen-2-one		3	12.7625	12.2516
13-Methyltetradecanal		3	12.0307	9.16294
14-Methylhexadecanal		3	12.3858	8.32803
15-Methylhexadecanal		3	12.0329	9.15836
2-2-4-6-6-Pentamethylheptane-4-thiol		3	13.4517	9.55788
2-3-4-Trimethyl-3-pentanol		3	12.966	9.46064
2-3-Butanedithiol		3	12.9656	9.91585
2-3-Dihydrofarnesene-isomere4		3	12.8928	6.52008
2-5-Dimethyl-2-vinyl-4-hexenal		3	13.7939	7.17207
2-6-Dimethyl-6-hepten-1-ol		3	11.6033	8.13943
2-Ethylhexanethiol		3	12.1305	10.5136
2-Hydroxy-4-methylvaleric acid		3	9.85276	9.52129
2-Mercapto-2-methyl-1-pentanol		3	13.4313	9.5096
2-Mercaptopentan-3-one		3	9.38801	9.49214
2-Mercaptopropionic acid		3	9.63289	9.65161
2-Methylbut-3-en-1-ol		3	12.536	9.98533
2-Methylbutane-2-thiol		3	13.4389	9.55666
2-Methylbutyl-formate		3	12.4023	8.51863
2-Methyldecanal		3	12.1215	8.6005
2-Methyloctan-1-ol		3	12.4998	10.7268
2-Methyloctanal		3	12.129	8.61225
2-Methylpentan-1-ol		3	12.4294	10.4782
2-Methylpentanal		3	12.142	8.62183
2-Methylundecanal		3	12.131	8.61249
2-Nonanol		3	12.51	10.7104
2-Nonen-4-one		3	9.72519	12.1526
2-Octen-4-one		3	9.72885	12.1517
2-Pentanethiol		3	12.7498	10.1612
2-Undecanol		3	12.5	10.7262
3-3-Dimethylbutan-2-ol		3	12.9811	9.65704
3-5-5-Trimethyl-1-hexanol		3	12.45	9.50153
3-6-Dimethyloctan-3-ol		3	12.681	9.14535
3-7-Dimethyl-1-octanol		3	12.3276	9.54251
3-Acetylthiohexyl-acetate		3	11.2156	8.68179
3-Decanol		3	12.2501	10.4424
3-Heptanol		3	12.2748	10.4353
3-Hexanol		3	12.3222	10.3911
3-Hydroxy-2-pentanone		3	9.47787	9.41217
3-Mercapto-2-butanone		3	9.623	9.64891
3-Mercapto-2-methylbutyl-formate		3	12.4117	8.54983
3-Mercapto-2-methylpentanal		3	12.2004	8.70016
3-Mercapto-2-oxopropionic acid		3	10.5836	11.4529
3-Mercapto-2-pentanone		3	9.4535	9.40236
3-Mercaptohexyl-acetate		3	11.2006	8.62476
3-Mercaptohexyl-hexanoate		3	11.1801	8.62421
3-Methyl-1-pentanol		3	12.4033	9.63947
3-Methyl-2-butanol		3	12.9669	9.72147
3-Methylhexanal		3	12.0797	8.83773
3-Methylhexanoic acid		3	10.0396	9.89509
3-Methylnonane-2-4-dione		3	10.5483	12.2722
3-Methylpentan-2-ol		3	12.5725	10.0532
3-Methylpentane-2-4-dione		3	9.65735	9.69251
3-Methylthiobutanal		3	11.973	8.90079
3-Methylthiobutyric acid		3	9.6663	9.76216
3-Methylthiohexyl-acetate		3	11.2028	8.67898
3-Nonanol		3	12.2649	10.4553
3-Octanol		3	12.2622	10.4282
4-Hydroxy-3-hexanone		3	9.43689	9.44655
4-Hydroxy-4-methylpentan-2-one		3	10.4947	11.4933
4-Hydroxybutan-2-one		3	10.528	11.588
4-Methylheptanoic acid		3	11.1052	10.3297
4-Methylpent-2-enoic acid		4	9.26648	10.8907
4-Methylpentan-2-ol		3	12.6115	10.0833
4-Methylpentanal		3	12.0471	9.13786
4-Methylthio-2-oxobutanoic acid		3	10.6278	11.6495
4-Nonanone		3	10.6924	12.0306
4-Penten-1-ol		3	12.4968	12.0665
5-Methylhexan-2-one		3	11.327	9.92713
6-10-14-Trimethylpentadecan-2-one		3	11.6108	9.61472
6-Methylheptan-3-one		3	11.0879	10.2945
6-Undecanone		3	10.6766	12.0414
8-Methyldecanoic acid		3	11.1126	10.3441
8-Methylthio-p-menthan-3-one-cis		3	22.1888	2.67229
8-Methylthio-p-menthan-3-one-trans		3	22.1887	2.67227
Acetoin		3	9.72165	9.71351
Allyl-methyl-tetrasulfide		3	14.0349	11.3428
Allyl-prop-1-enyl-disulfide		3	14.007	11.3285
alpha-Farnesene1		3	13.4932	6.50343
alpha-Farnesene2		3	13.4755	6.52161
alpha-Sinensal		3	13.4893	6.51181
beta-Sinensal		3	13.4599	6.55292
Butane-2-thiol		3	12.7582	10.0914
Butyl-methylbutenethioate		4	9.29406	10.018
Butylthioethane		3	14.2587	10.8825
cis-3-Hexenyl-trans-2-butenoate		1	23.8807	-4.22998
cis-3-Hexenyl-trans-2-hexenoate		1	23.88	-4.22946
Citral-diethyl-acetal		3	12.4185	7.07011
Citronellyl-dodecanoate		3	11.5244	7.03804
Citronellyl-hexanoate		3	11.5263	7.04341
Citronellyl-isobutyrate		3	11.69	7.2113
Citronellyl-isovalerate		3	11.5806	7.11477
Citronellyl-propionate		3	11.5728	7.09575
Citronellyl-tiglate		3	11.6657	7.19635
D-Sorbitol		3	11.9145	10.0518
D-Xylose		3	11.9081	10.0506
Diallyl-heptasulfide		3	14.0372	11.3564
Diallyl-hexasulfide		3	14.037	11.3566
Diallyl-pentasulfide		3	14.0368	11.3585
Dibutyl-trisulfide		3	14.2381	10.9294
Dihydromyrcenol		3	12.68	9.08044
Dimethylundecanone		3	11.6118	9.61371
Dipentyl-sulfide		3	14.345	10.826
DL-Valine		3	10.041	9.21986
Ethyl-propyl-sulfide		3	14.221	10.9251
Fumaric acid		4	9.21761	10.9978
Geraniol		3	12.9445	6.55442
Heptadecan-1-ol		3	14.7347	9.46572
Heptadecan-2-one		3	10.5133	12.4488
Hexadecane-1-thiol		3	14.9615	10.2656
l-alpha-Citronellol		3	11.6255	8.16773
L-Cysteine		3	10.3543	9.62035
l-Malic acid		3	9.95331	9.94123
l-Menthone-8-thioacetate-cis		3	22.1887	2.67231
Linalyl-anthranilate		3	13.7044	7.59738
Linalyl-cinnamate		3	13.7108	7.58849
Linalyl-formate		3	13.6709	7.58304
Linalyl-hexanoate		3	13.6342	7.63473
Linalyl-isobutyrate		3	13.6652	7.60859
Linalyl-isovalerate		3	13.662	7.61169
Linalyl-octanoate		3	13.6484	7.61993
Linalyl-pentanoate		3	13.6473	7.61324
Linalyl-phenylacetate		3	13.7081	7.593
Linalyl-propionate		3	13.6221	7.64569
Malonic acid		3	10.806	11.526
Mercaptomethylpropylthiobutanol		3	12.9851	9.86813
Methoxycitronellal		3	12.4481	8.93995
Methyl-1-propenyl-disulfide		3	13.9351	11.2266
Methyl-1-propenyl-sulfide		3	13.9339	11.2198
Methyl-1-propenyl-trisulfide		3	13.9273	11.2182
Methyl-3-methyl-1-butenyl-disulfide		3	13.8804	11.1749
Methyl-citronellate		3	11.75	7.18589
Methyl-hydroxymethylpentanoate		3	9.81426	9.47933
Methyl-isoprenyl-sulfide		3	10.5868	11.6334
Methyl-propyl-tetrasulfide		3	14.1907	10.9603
Methylhydroxypropyl-methylmercaptopropyl-sulfide		3	12.9855	9.86795
Nerolidyl-acetate		3	13.651	7.61543
Neryl-formate		3	12.8481	7.52144
Nonanedioic acid		3	10.9226	11.7213
Pentadeca-3-6-9-trienal		1	23.354	-1.17771
Pentan-2-4-dione		3	10.4255	11.4882
Prenyl-thioacetate		4	9.25781	9.74653
Propyl-methanethiosulfinate		3	14.2083	10.9382
pseudo-Ionone		3	12.905	6.34258
Rhodinol-acetate-isomere2		3	11.4875	8.04883
Rhodinol-butyrate-isomere1		3	11.5424	7.06239
Rhodinol-butyrate-isomere2		3	11.4833	8.00351
Rhodinol-formate-isomere1		3	11.7015	7.22632
Rhodinol-formate-isomere2		3	11.5254	8.06465
Rhodinol-isobutyrate-isomere1		3	11.6953	7.20728
Rhodinol-isobutyrate-isomere2		3	11.4851	8.0213
Rhodinol-phenylacetate-isomere1		3	11.5524	7.32694
Rhodinol-phenylacetate-isomere2		3	11.4913	7.59813
Rhodinol-propionate-isomere2		3	11.4834	8.00414
S-Ethyl-thiopropionate		3	10.452	11.9443
S-Methyl-pentanethioate		3	10.5619	11.9978
S-Methylthiomethyl-2-methylpropanethioate		3	9.37602	9.67228
sec-2-Butyl-3-methylbutanethioate		3	9.38437	9.92258
sec-Butyl-formate		3	12.4036	8.55746
sec-Octanol		3	12.4936	10.7361
Sodium-3-mercaptooxopropionate		3	10.1797	10.7554
Solanone		3	11.3386	9.91137
Tartaric acid		3	9.74619	9.74603
Tetradecan-2-one		3	10.5161	12.4429
Tetrahydro-pseudo-ionone		3	11.618	9.58595
Tetrahydrogeranyl-acetate		3	11.289	8.39021
Tetrahydrolinalool		3	12.6891	9.15868
Tiglic acid		3	9.452	11.1848
trans-2-cis-6-Dodecadienal		1	23.354	-1.17772
trans-4-5-Epoxy-2-decenal		3	24.8639	8.52277
Tributylamine		3	14.9351	10.2629
Trimethylvinyltetrahydropyran		3	14.8278	14.3323
Vitamin-U		3	10.3846	9.63652
1-1-Di-isobutoxy-3-methylbutane		3	11.5932	17.5888
1-1-Di-isobutoxypentane		3	11.6123	17.8153
1-1-Di-isobutoxypropane		3	11.5773	17.5538
1-1-Diethoxy-2-methylpropane		3	11.5742	17.4636
1-1-Diethoxydodecane		3	11.5102	17.8888
1-1-Diethoxyheptane		3	11.503	17.8988
1-1-Diethoxypentane		3	11.4885	17.8507
1-1-Diethoxypropane		3	11.4857	17.6259
1-1-Diethoxyundecane		3	11.5024	17.8939
1-1-Dimethoxypentane		3	10.9698	17.7793
1-1-Dimethoxypropane		3	11.1126	17.7084
1-3-5-8-Undecatetraene		4	7.0863	14.3382
1-3-Dimethylbutyl-acetate		4	7.48077	7.58082
1-4-Nonanediol-diacetate		4	6.63482	7.22478
1-Decen-3-ol		4	8.77624	14.8317
1-Ethoxy-1-propoxyhexane		3	11.5426	17.8988
1-Hepten-3-ol		4	8.8005	14.8065
1-Hexen-3-ol		4	8.81142	14.7972
1-Methylbutyl-acetate		4	7.37007	7.45009
1-Methylhex-trans-3-enyl-butyrate		4	7.2234	7.48744
1-Octen-3-yl-acetate		3	9.43228	15.4936
1-Octen-3-yl-butyrate		3	9.43293	15.4948
1-Penten-3-ol		4	8.80545	14.8004
2-Ethoxyethyl-acetate		4	5.97474	10.4001
2-Ethylhexyl-acetate		4	7.48457	8.19655
2-Heptyl-butyrate		4	7.21468	7.42817
2-Heptyl-hexanoate		4	7.18511	7.46802
2-Hexenoic acid		4	8.23057	12.7342
2-Methyl-3-pentenoic acid		4	8.75721	8.77138
2-Methyl-4-pentenoic acid		4	8.61819	8.44515
2-Methylbut-2-enyl-formate		4	7.48105	10.2458
2-Methylbutyl-2-methylbutanoate		4	7.69817	8.30762
2-Methylbutyl-3-methylbutanoate		4	7.33653	8.36202
2-Methylbutyl-acetate		4	7.56759	8.31283
2-Methylbutyl-butyrate		4	7.02468	8.17393
2-Methylbutyl-dodecanoate		4	7.01475	8.18153
2-Methylbutyl-hexanoate		4	7.02094	8.17368
2-Methylbutyl-octanoate		4	7.01602	8.16767
2-Methylbutyl-propionate		4	7.3214	8.34045
2-Methylheptanoic acid		4	9.06553	8.61202
2-Methylhexanoic acid		4	9.07085	8.6259
2-Octyl-acetate		4	7.32423	7.36878
2-Pentyl-butyrate		4	7.22853	7.46376
3-Decenoic acid		4	0.913887	10.5179
3-Ethoxypropanal-diethyl-acetal		3	11.512	17.8732
3-Hepten-1-ol		4	6.057	15.28
3-Heptyl-acetate		4	6.62339	7.20325
3-Hydroxy-2-octanone		4	9.1546	8.06667
3-Hydroxymethyl-2-octanone		4	9.14296	8.06806
3-Mercapto-2-methylpropionic acid		4	9.04356	8.71888
3-Methylthiopropyl-3-methylbutyrate		4	5.53649	10.2539
3-Nonenoic acid		4	0.90361	10.5278
3-Nonenyl-acetate-trans		4	3.45531	9.76143
3-Nonyl-acetate		4	6.64162	7.22368
3-Octen-2-ol		4	6.08481	15.391
3-Octyl-acetate		4	6.63727	7.18628
3-Octyl-formate		4	6.57964	7.21983
4-Heptenal-diethyl-acetal		3	11.2332	17.616
5-Methyl-2-hepten-4-one		4	9.04106	8.71901
5-Octen-2-one		4	3.29439	9.62432
6-Octenal		4	6.65482	15.6705
8-Ocimenyl-acetate-2cis-5trans		4	7.28325	10.2721
8-Ocimenyl-acetate-2trans-5cis		4	7.28325	10.2724
Acetaldehyde-amyl-isoamyl-acetal		3	11.7646	17.2888
Acetaldehyde-butyl-ethyl-acetal		3	11.6062	17.1691
Acetaldehyde-butyl-isoamyl-acetal		3	11.7663	17.2969
Acetaldehyde-butyl-methylbutyl-acetal		3	11.7276	17.2613
Acetaldehyde-di-isobutyl-acetal		3	11.6712	17.4093
Acetaldehyde-di-isopropyl-acetal		3	11.6183	17.3388
Acetaldehyde-di-methylbutyl-acetal		3	11.7353	17.2747
Acetaldehyde-dipentyl-acetal		3	11.6238	17.1491
Acetaldehyde-ethyl-2-methylbutyl-acetal		3	11.6907	17.2988
Acetaldehyde-ethyl-3-methylbutyl-acetal		3	11.6918	17.4089
Acetaldehyde-ethyl-amyl-acetal		3	11.6198	17.1488
Acetaldehyde-ethyl-cis-3-hexenyl-acetal		3	11.2887	17.4355
Acetaldehyde-ethyl-hexyl-acetal		3	11.6124	17.1458
Acetaldehyde-ethyl-isobutyl-acetal		3	11.6465	17.3897
Acetaldehyde-ethyl-methyl-acetal		3	11.5842	17.3329
Acetaldehyde-ethyl-propyl-acetal		3	11.5699	17.2956
Acetaldehyde-hexyl-methylbutyl-acetal		3	11.7643	17.2874
Acetaldehyde-isobutyl-isoamyl-acetal		3	11.7215	17.3727
Acetaldehyde-methylbutyl-isoamyl-acetal		3	11.741	17.3045
Acetaldehyde-methylbutyl-propyl-acetal		3	11.6998	17.3927
Acetoin-butyrate		4	7.55058	7.63985
Acetoxybutanone		4	7.56732	7.69469
Acetoxybutyl-acetate		4	5.85986	10.4303
Allyl-2-4-hexadienoate		4	7.15025	11.5268
Allyl-trans-2-Methyl-2-butenoate		4	7.05908	9.63129
Amyl-angelate		4	6.7452	10.1354
Amyl-methylbutyrate		4	8.58974	7.82872
Arachidonic acid		4	1.10586	10.3268
Butanal-ethyl-amyl-acetal		3	11.5844	17.8821
Butyl-2-hexenoate-cis		4	7.00753	12.105
Butyl-2-methylvalerate		4	8.45611	8.00995
Butyl-2-octenoate-trans		4	7.01329	12.1271
Butyl-acetolactate		4	7.75276	7.65629
Butyl-angelate		4	6.74382	10.1273
Butyl-but-2-enoate		4	7.10088	11.904
Butyl-butyryllactate		4	7.72111	7.64242
Butyl-deca-2-4-dienoate		4	7.02153	12.1501
Butyl-ethyl-malonate		4	4.90028	10.4135
Butyl-O-butyrylglycollate		4	4.66356	10.4771
cis-1-5-Octadien-3-ol		4	8.36773	15.0226
cis-1-Methylhex-3-enyl-acetate		4	7.26705	7.48413
cis-2-Heptenyl-acetate		4	2.699	10.1162
cis-2-trans-4-cis-7-Decatrienal		4	7.23215	14.1634
cis-3-cis-6-Nonadienol		4	5.98277	15.0361
cis-3-Hexenal-diethyl-acetal		3	11.1487	17.6209
cis-3-Hexenoic acid		4	0.884381	10.5497
cis-3-Hexenyl-2-oxopropionate		4	3.38018	9.64658
cis-3-Hexenyl-butyrate		4	3.6297	9.39953
cis-3-Hexenyl-cis-3-hexenoate		4	3.73858	9.27404
cis-3-Hexenyl-isobutyrate		4	2.5246	9.29009
cis-3-Hexenyl-lactate		4	2.52808	9.29143
cis-3-Hexenyl-methyl-carbonate		4	2.5332	9.29325
cis-3-Hexenyl-propanoate		4	3.62705	9.3933
cis-3-Hexenyl-tiglate		4	3.39515	9.62568
cis-3-Hexenyl-valerate		4	3.61192	9.35706
cis-3-trans-6-Nonadienol		4	5.98233	15.0384
cis-4-Decenyl-acetate		4	3.4524	9.75691
cis-4-Dodecenal		4	6.04604	15.3545
cis-4-Hepten-1-ol		4	6.06687	15.2825
cis-4-Hexenal		4	6.68367	15.6498
cis-4-Hexenyl-acetate		4	3.47755	9.73893
cis-5-Octenal		4	6.39314	15.5599
cis-5-Octenyl-propionate		4	3.63069	9.4217
cis-6-Nonen-1-ol		4	6.07296	15.2769
cis-6-Nonenyl-acetate		4	3.5095	9.69698
cis-Butyl-3-hexenoate		4	3.78089	9.332
cis-Undeca-1-5-dien-3-ol		4	8.37334	15.0179
Di-isoamyl-thiomalate		4	6.85427	8.69728
Diethoxybutanone		4	6.3511	9.35323
Diethyl-carbonate		4	6.54841	9.69478
Diethyl-malate		4	7.95434	8.67509
E-1-oxo-2decenylpiperidine		4	8.09173	12.7183
Ethyl-2-4-dioxohexanoate		4	6.66596	9.84563
Ethyl-2-4-hexadienoate		4	7.15124	11.5554
Ethyl-2-acetoxypropionate		4	7.62106	7.66026
Ethyl-2-acetylbutyrate		4	8.89404	8.03953
Ethyl-2-heptenoate		4	6.9866	12.1229
Ethyl-2-mercaptoacetate		4	5.92512	9.17498
Ethyl-2-mercaptopropionate		4	8.34778	8.32978
Ethyl-2-methyl-3-4-pentadienoate		4	8.62975	8.61132
Ethyl-2-methyl-4-pentenoate		4	8.57468	8.39899
Ethyl-2-methyl-cis-3-pentenoate		4	8.66372	8.65778
Ethyl-2-methyldithiopropionate		4	8.36291	8.35008
Ethyl-2-methylpentanoate		4	8.52548	8.22288
Ethyl-3-acetoxy-2-methylbutyrate		4	7.6385	7.67546
Ethyl-3-acetoxyhexanoate		4	6.69047	7.26957
Ethyl-3-acetoxyoctanoate		4	6.66067	7.24654
Ethyl-3-hydroxybutyrate		4	7.92206	8.78999
Ethyl-3-mercaptobutyrate-R		4	7.93044	8.78989
Ethyl-3-mercaptobutyrate-S		4	7.94792	8.7971
Ethyl-3-methylcrotonate		4	7.28709	11.4144
Ethyl-3-methylpentanoate		4	7.91946	8.79119
Ethyl-3-methylthio-2-methylpropionate		4	8.4989	8.29685
Ethyl-3-methylthiobutyrate		4	7.96237	8.8776
Ethyl-4-acetoxyoctanoate		4	6.64089	7.23854
Ethyl-4-methylpent-3-enoate		4	3.83912	9.18736
Ethyl-aconitate-mixed-esters		4	7.22815	11.4838
Ethyl-cis-2-decenoate		4	6.97594	12.1487
Ethyl-cis-4-7-octadienoate		4	5.17592	8.62587
Ethyl-cis-4-heptenoate		4	5.0156	8.62455
Ethyl-cis-4-octenoate		4	5.01195	8.61906
Ethyl-hydroxymethylbutyrate		4	8.23235	8.24751
Ethyl-lactate		4	8.24669	8.24816
Ethyl-O-butyryl-lactate		4	7.61978	7.6478
Ethyl-octadeca-9-12-15-trienoate		4	5.3169	8.15264
Ethyl-octadeca-9-12-dienoate		4	5.32894	8.14585
Ethyl-trans-2-dodecenoate		4	6.96403	12.1668
Ethyl-trans-2-methylbut-2-enoate		4	6.77764	9.93667
Ethyl-trans-4-decenoate		4	5.33575	8.13761
Ethyl-trans-cis-2-4-decadienoate		4	7.03393	12.166
Ethylhexyl-tiglate		4	6.6151	7.19801
Geranyl-2-ethylbutyrate		4	8.07261	10.0447
Geranyl-hexanoate		4	8.21041	10.2769
Geranyl-isovalerate		4	8.12499	10.1122
Geranyl-octanoate		4	8.21332	10.2801
Geranyl-propionate		4	8.15881	10.1826
Geranyl-tiglate		4	7.84019	9.87762
Geranyl-valerate		4	8.19469	10.251
Glucose-pentaacetate		4	7.49842	8.18209
Glyceryl-5-hydroxydecanoate		4	5.7655	8.0858
Glyceryl-5-hydroxydodecanoate		4	5.7538	8.06921
Heptadeca-2-5-8-11-tetraenal		4	-3.54624	14.7795
Heptyl-2-methylbutyrate		4	8.60657	7.80603
Hexadeca-2-4-7-10-tetraenal		4	-3.54621	14.7795
Hexadeca-4-7-10-trienal		4	6.43292	16.3245
Hexanal-ethyl-isoamyl-acetal		3	11.572	17.8372
Hexyl-2-hydroxypropanoate		4	8.18847	7.94815
Hexyl-2-methyl-3-pentenoate		4	8.31267	7.45325
Hexyl-2-methyl-4-pentenoate		4	8.60342	7.80444
Hexyl-2-methylbutanoate		4	8.59877	7.81115
Hexyl-laurate		4	4.02235	11.2081
Hexyl-trans-2-hexenoate		4	7.00904	12.1078
Isoamyl-tiglate		4	7.29326	9.71772
Isobutanal-diisobutyl-acetal		3	11.6204	17.4629
Isobutanal-diisopentyl-acetal		3	11.6574	17.4656
Isobutanal-ethyl-isoamyl-acetal		3	11.6298	17.4738
Isobutanal-ethyl-isobutyl-acetal		3	11.6064	17.4636
Isobutanal-ethyl-propyl-acetal		3	11.5999	17.4544
Isobutanal-isobutyl-isoamyl-acetal		3	11.6788	17.4515
Isobutyl-2-methylbutyrate		4	7.73564	8.30494
Isobutyl-dodecanoate		4	6.67294	8.07223
Isobutyl-methylthiobutyrate		4	7.96507	8.88053
Isobutyl-nonanoate		4	6.6713	8.0703
Isobutyl-tiglate		4	7.28242	9.71487
Isoprenyl-2-methylbutyrate		4	8.4747	8.06009
Isoprenyl-butanoate		4	4.86264	10.3973
Isoprenyl-hexanoate		4	4.70443	10.4452
Isopropyl-2-methylbutyrate		4	8.48555	8.30967
Isopropyl-crotonate		4	7.17806	11.4558
Isopropyl-dodecanoate		4	7.06768	7.82076
Isopropyl-levulinate		4	7.07229	7.87721
Isopropyl-nonanoate		4	7.05934	7.80963
Isovaleraldehyde-diisoamyl-acetal		3	11.6093	17.6242
Isovaleraldehyde-ethyl-isoamyl-acetal		3	11.6133	17.5933
Isovaleraldehyde-ethyl-isobutyl-acetal		3	11.6052	17.6223
Isovaleraldehyde-isoamyl-isobutyl-acetal		3	11.5944	17.6443
Linoleic acid		4	1.0989	10.3334
Linolenic acid		4	1.09892	10.3331
Methyl-2-2-dimethylpropionate		4	6.51206	9.38418
Methyl-2-4-hexadienoate		4	7.17603	11.507
Methyl-2-hydroxypropionate		4	8.44736	8.39445
Methyl-2-methylpent-3-enoate		4	8.70616	8.73094
Methyl-2-methylpentanoate		4	8.54968	8.29736
Methyl-2-oxo-3-methylpentanoate		4	8.58466	8.34798
Methyl-2E-4Z-decadienoate		4	7.01276	12.1589
Methyl-3-acetoxy-2-methylbutyrate		4	7.63085	7.67393
Methyl-3-acetoxybutyrate		4	7.38577	7.46243
Methyl-3-acetoxyhexanoate		4	6.69814	7.27778
Methyl-3-hydroxyhexanoate		4	7.77453	8.75049
Methyl-3-methylbut-2-enoate		4	7.38869	11.3188
Methyl-3Z-hexenoate		4	3.82931	9.18248
Methyl-4Z-decenoate		4	5.20231	8.25101
Methyl-5-acetoxyhexanoate		4	7.2898	7.36478
Methyl-5-hydroxydecanoate		4	5.85055	8.34777
Methyl-9-undecenoate		4	5.26497	8.304
Methyl-cis-4-octenoate		4	5.21666	8.25173
Methyl-deca-4E-8E-dienoate		4	5.23033	8.26836
Methyl-geranate		4	7.42057	11.3063
Methyl-linolenate		4	5.2452	8.24657
Methyl-pyruvate		4	7.01446	9.77139
Methyl-tiglate		4	7.04462	9.80117
Methylthio-acetyloxypropionate		4	7.56965	7.7138
Methylthio-propionyloxypropionate		4	7.52797	7.77859
Methylthiomethylthiomethylpentenal		4	8.50407	11.0913
n-Butyl-2-methylbutyrate		4	8.56611	7.89241
n-Hexyl-2-butenoate		4	7.10205	11.8994
Neryl-acetate		4	7.88814	9.88456
Neryl-butyrate		4	8.18154	10.2198
Neryl-isobutyrate		4	8.07757	10.0535
Octyl-2-methylbutanoate		4	8.60418	7.80518
Octyl-nonanoate		4	3.9985	11.2311
Oxo-2-4-decadienylpyrrolidine		4	7.93391	12.6377
Propanal-ethyl-isobutyl-acetal		3	11.5682	17.607
Propanal-ethyl-methyl-acetal		3	11.4367	17.6482
Propanal-ethyl-methylbutyl-acetal		3	11.6149	17.6268
Propanal-methylbutyl-propyl-acetal		3	11.6371	17.6191
Propyl-2-methylbutyrate		4	8.49006	8.05447
Propyl-dodecanoate		4	4.31246	10.9303
Propyl-hexadecanoate		4	4.30442	10.94
Propylene-glycol-stearate		4	6.69274	8.08479
sec-Butyl-2-methylcrotonate		4	7.18733	9.71422
sec-Butyl-acetate		4	7.47343	7.5446
sec-Butyl-butanoate		4	7.23418	7.49404
sec-Butyl-ethyl-ether		3	11.5558	17.4241
sec-Butyl-hexanoate		4	9.01238	8.31843
sec-Heptyl-acetate		4	7.31286	7.37314
sec-Hexyl-acetate		4	7.31012	7.37908
sec-Hexyl-butyrate		4	7.20923	7.43924
t-Butyl-propionate		4	6.15867	9.06052
Tetradeca-2-5-8-trienal		4	-3.54623	14.7795
Tetrahydrogeranyl-butanoate		4	6.69209	8.5503
trans-2-cis-4-cis-7-Tridecatrienal		4	-3.54625	14.7795
trans-2-cis-5-Undecadienal		4	-3.54624	14.7795
trans-2-cis-6-Nonadienyl-acetate		4	2.68572	10.1175
trans-2-Heptenyl-isovalerate		4	2.44763	10.2125
trans-2-Hexenal-dimethyl-acetal		3	11.1422	17.6184
trans-2-Hexenyl-butyrate		4	2.36014	10.2652
trans-2-Hexenyl-formate		4	2.68612	10.1219
trans-2-Hexenyl-propanoate		4	2.37595	10.2561
trans-2-Hexenyl-valerate		4	2.33853	10.2864
trans-2-Octen-1-yl-butanoate		4	2.36657	10.2611
trans-2-Octen-4-ol		4	8.80355	14.8047
trans-2-Pentenyl-hexanoate		4	2.3505	10.2733
trans-2-trans-6-Octadienal		4	6.74673	15.5853
trans-2-Tridecenoic acid		4	8.22644	12.7699
trans-3-cis-6-Nonadienol		4	5.98182	15.0382
trans-3-Heptenoic acid		4	0.887694	10.5479
trans-3-Heptenyl-acetate		4	3.41677	9.70547
trans-3-Heptenyl-isobutyrate		4	2.52757	9.29156
trans-3-Hexenyl-2-ethylbutyrate		4	2.49182	9.27655
trans-3-Hexenyl-2-methylbutanoate		4	2.49646	9.28059
trans-3-Hexenyl-decanoate		4	3.60433	9.34933
trans-3-Hexenyl-formate		4	6.5888	15.2305
trans-3-Hexenyl-heptanoate		4	3.60614	9.34926
trans-3-Hexenyl-octanoate		4	3.60526	9.34966
trans-3-Pentenoic acid		4	0.893616	10.5416
trans-7-Methyl-3-octen-2-one		4	8.06323	12.4923
trans-Pent-3-en-1-ol		4	6.202	15.1478
trans-Undeca-1-5-dien-3-ol		4	8.36139	15.0227
Trideca-trans-4-trans-7-dienal		4	6.434	16.325
Triethyl-orthoformate		3	11.4934	17.4443
formaldehyde	formaldehyde	3	9.58032	11.2037
lactic acid	2-hydroxypropanoic acid	3	9.78434	9.74747
dextro-sorbitol	(2R,3R,4R,5S)-hexane-1,2,3,4,5,6-hexol	3	11.9141	10.0535
ascorbic acid	(5R)-5-[(1S)-1,2-dihydroxyethyl]-3,4-dihydroxy-2(5H)-furanone	2	3.72185	-2.91061
tyramine	4-(2-aminoethyl)phenol	1	11.1664	-4.4251
laevo-cysteine hydrochloride anhydrous	(2R)-2-amino-3-sulfanylpropanoic acid hydrochloride	3	10.3604	9.62833
laevo-cysteine	(2R)-2-amino-3-sulfanylpropanoic acid	3	10.3545	9.61969
(S)-(-)-nicotine	3-[(2S)-1-methylpyrrolidin-2-yl]pyridine	1	10.6818	-6.0351
sodium salicylate	sodium;2-hydroxybenzoate	1	10.544	-3.73503
dextro-gamma-tocopherol	(2R)-2,7,8-trimethyl-2-[(4R,8R)-4,8,12-trimethyltridecyl]-3,4-dihydrochromen-6-ol	3	11.7869	9.45423
vanilmandelic acid	2-hydroxy-2-(4-hydroxy-3-methoxyphenyl)acetic acid	1	9.90544	-3.63221
2,4-diamino-6-hydroxypyrimidine	2,6-diamino-1H-pyrimidin-4-one	1	8.5385	-3.04013
gamma-aminobutyric acid	4-aminobutanoic acid	3	10.9051	11.635
glycine	2-aminoacetic acid	3	10.8283	11.5732
laevo-alanine	(2S)-2-aminopropanoic acid	3	10.0282	9.26661
quinidine	(S)-[(2R,5R)-5-ethenyl-1-azabicyclo[2.2.2]octan-2-yl]-(6-methoxyquinolin-4-yl)methanol	1	9.92034	-4.01721
glycerine	propane-1,2,3-triol	3	11.9999	10.0441
laevo-aspartic acid	(2S)-2-aminobutanedioic acid	3	10.2835	9.59769
laevo-glutamine	(2S)-2,5-diamino-5-oxopentanoic acid	3	10.3836	9.62824
laevo-glutamic acid	(2S)-2-aminopentanedioic acid	3	10.38	9.62767
laevo-lysine	(2S)-2,6-diaminohexanoic acid	3	10.4027	9.62654
allyl isothiocyanate	3-isothiocyanatoprop-1-ene	3	12.5372	11.9762
palmitic acid	hexadecanoic acid	3	11.0115	11.9419
stearic acid	octadecanoic acid	3	11.0201	11.9502
levulose	(3S,4R,5R)-1,3,4,5,6-pentahydroxyhexan-2-one	3	11.9098	10.0508
propylene glycol	propane-1,2-diol	3	12.5943	10.0321
caffeine	1,3,7-trimethylpurine-2,6-dione	1	10.3411	-6.50858
dextro-xylose	(2S,3R,4S,5R)-oxane-2,3,4,5-tetrol	1	7.92796	-3.07775
alpha-tocopheryl acetate	[2,5,7,8-tetramethyl-2-(4,8,12-trimethyltridecyl)-3,4-dihydrochromen-6-yl] acetate	3	11.6893	9.50028
folic acid	(2S)-2-[[4-[(2-amino-4-oxo-1H-pteridin-6-yl)methylamino]benzoyl]amino]pentanedioic acid	1	8.55594	-2.9995
pyrilamine maleate	(Z)-but-2-enedioicacid;N'-[(4-methoxyphenyl)methyl]-N,N-dimethyl-N'-pyridin-2-ylethane-1,2-diamine	1	11.0667	-4.11795
dextro,laevo-methionine	2-amino-4-methylsulfanylbutanoic acid	3	10.3949	9.63568
levodopa	(2S)-2-amino-3-(3,4-dihydroxyphenyl)propanoic acid	1	12.4768	-4.42335
glyceryl tributyrate	1,3-di(butanoyloxy)propan-2-yl butanoate	4	6.85402	8.07692
phenethyl alcohol	2-phenylethanol	1	11.5855	-4.41774
laevo-tyrosine	(2S)-2-amino-3-(4-hydroxyphenyl)propanoic acid	1	12.4746	-4.41308
thioethylene glycol	2-sulfanylethanol	3	14.6851	10.0441
diethyl ether	ethoxyethane	3	14.2037	9.56054
linoleic acid	(9Z,12Z)-octadeca-9,12-dienoic acid	4	1.10025	10.3326
antipyrine	1,5-dimethyl-2-phenylpyrazol-3-one	1	10.5156	-4.99344
phloretin	3-(4-hydroxyphenyl)-1-(2,4,6-trihydroxyphenyl)propan-1-one	1	11.1336	-4.33441
laevo-leucine	(2S)-2-amino-4-methylpentanoic acid	3	10.2592	9.5733
calcium disodium edetate	calcium disodium 2-[2-[bis(2-oxido-2-oxoethyl)amino]ethyl-(2-oxido-2-oxoethyl)amino] acetate	3	10.2353	10.7634
laevo-phenyl alanine	(2S)-2-amino-3-phenylpropanoic acid	1	12.4726	-4.42037
tetrasodium EDTA	tetrasodium 2-[2-[bis(2-oxido-2-oxoethyl)amino]ethyl-(2-oxido-2-oxoethyl)amino] acetate	3	10.2337	10.7741
phenethyl amine	2-phenylethanamine	1	11.5644	-4.4006
ethanol	ethanol	3	14.6346	9.7042
formic acid	formic acid	3	9.62622	11.2308
acetic acid	acetic acid	3	9.79818	11.0489
benzoic acid	benzoic acid	1	10.5859	-3.87945
hexanal (aldehyde C-6)	hexanal	3	12.1631	12.0589
1-naphthaldehyde	naphthalene-1-carbaldehyde	1	10.1088	-4.5669
glucosamine HCl	(2R,3R,4S,5R)-2-amino-3,4,5,6-tetrahydroxyhexanal;hydrochloride	3	11.908	10.0494
thiamine hydrochloride	2-[3-[(4-amino-2-methylpyrimidin-5-yl)methyl]-4-methyl-1,3-thiazol-3-ium-5-yl]ethanol chloride	1	9.79858	-6.78377
5-hydroxymethyl furfural	5-(hydroxymethyl)furan-2-carbaldehyde	1	9.37565	-5.50685
methyl alcohol	methanol	3	13.0543	9.66728
isopropyl alcohol	propan-2-ol	3	12.9596	9.74839
propan-2-one	propan-2-one	3	9.80885	11.0678
dimethyl sulfoxide	methylsulfinylmethane	3	9.93993	10.8972
methyl sulfone	methylsulfonylmethane	3	9.99907	10.7974
sodium citrate anhydrous	trisodium 2-hydroxypropane-1,2,3-tricarboxylate	3	10.4761	10.9533
dextro-mannitol	(2R,3R,4R,5R)-hexane-1,2,3,4,5,6-hexol	3	11.9146	10.0585
ortho-salicylic acid	2-hydroxybenzoic acid	1	10.5589	-3.73676
ethyl bromopyruvate	ethyl 3-bromo-2-oxopropanoate	4	6.6755	9.8552
laevo-asparagine	(2S)-2,4-diamino-4-oxobutanoic acid	3	10.3381	9.61621
dextro,laevo-lysine	2,6-diaminohexanoic acid	3	10.3948	9.63002
laevo-histidine	(2S)-2-amino-3-(1H-imidazol-5-yl)propanoic acid	3	10.3749	9.57734
propyl alcohol	propan-1-ol	3	14.6931	9.55062
butyl alcohol	butan-1-ol	3	14.6899	9.52085
amyl alcohol	pentan-1-ol	3	14.7275	9.46697
benzene	benzene	1	10.5998	-5.01234
sodium lactate	sodium 2-hydroxypropanoate	3	9.83609	9.93869
laevo-valine	(2S)-2-amino-3-methylbutanoic acid	3	10.0376	9.20757
laevo-threonine	(2S,3R)-2-amino-3-hydroxybutanoic acid	3	10.0447	9.21464
laevo-tryptophan	(2S)-2-amino-3-(1H-indol-3-yl)propanoic acid	1	12.3554	-4.32688
laevo-isoleucine	(2S,3S)-2-amino-3-methylpentanoic acid	3	10.0444	9.19664
laevo-arginine	(2S)-2-amino-5-(diaminomethylideneamino)pentanoic acid	3	10.3888	9.62965
hydrocyanic acid	formonitrile	3	12.8732	11.1042
methyl mercaptan	methanethiol	3	13.3327	9.88719
ethyl amine	ethanamine	3	14.6589	10.1013
acetaldehyde	acetaldehyde	3	9.53274	11.2646
ethyl mercaptan	ethanethiol	3	14.7005	10.124
dichloromethane	dichloromethane	3	14.7066	10.1027
dimethyl sulfide	methylsulfanylmethane	3	13.9867	10.8584
isopropyl amine	propan-2-amine	3	12.9179	9.96572
isopropyl mercaptan	propane-2-thiol	3	12.9512	9.94504
hydrochlorofluorocarbon 22	chloro(difluoro)methane	3	12.4481	10.2826
trimethyl amine	N,N-dimethylmethanamine	3	14.086	10.1118
propylene oxide	2-methyloxirane	2	5.30085	-2.58705
tert-butanol	2-methylpropan-2-ol	3	13.1456	9.44707
tert-butyl mercaptan	2-methylpropane-2-thiol	3	13.4418	9.58735
tert-amyl alcohol	2-methylbutan-2-ol	3	13.1599	9.42846
pinacol	2,3-dimethylbutane-2,3-diol	3	13.106	9.45507
(+/-)-camphor	1,7,7-trimethylbicyclo[2.2.1]heptan-2-one	2	1.3392	-1.42956
bornyl acetate	(1,7,7-trimethyl-6-bicyclo[2.2.1]heptanyl) acetate	2	-0.29806	-0.833684
(-)-bornyl isovalerate	[(1S,3R,4S)-4,7,7-trimethyl-3-bicyclo[2.2.1]heptanyl] 3-methylbutanoate	2	-0.259826	-0.85499
ethyl 2-hydroxy-2-methyl butyrate	ethyl 2-hydroxy-2-methylbutanoate	4	6.40264	9.41421
3-methyl-3-pentanol	3-methylpentan-3-ol	3	13.1465	9.38619
Ethyl methylphenylglycidate	ethyl 3-methyl-3-phenyloxirane-2-carboxylate	1	10.3881	-3.0172
acetyl triethyl citrate	triethyl 2-acetyloxypropane-1,2,3-tricarboxylate	4	6.26495	9.35868
acetyl tributyl citrate	tributyl 2-acetyloxypropane-1,2,3-tricarboxylate	4	4.85467	10.4341
citric acid	2-hydroxypropane-1,2,3-tricarboxylic acid	3	10.5695	11.1293
triethyl citrate	triethyl 2-hydroxypropane-1,2,3-tricarboxylate	4	6.30532	9.36648
tributyl citrate	tributyl 2-hydroxypropane-1,2,3-tricarboxylate	4	4.78761	10.4104
linalyl isobutyrate	3,7-dimethylocta-1,6-dien-3-yl 2-methylpropanoate	3	13.6656	7.60687
linalyl butyrate	3,7-dimethylocta-1,6-dien-3-yl butanoate	3	13.6501	7.61614
linalyl cinnamate	3,7-dimethylocta-1,6-dien-3-yl (E)-3-phenylprop-2-enoate	3	13.7198	7.58325
isophorone	3,5,5-trimethylcyclohex-2-en-1-one	2	2.60105	-2.01797
linalool	3,7-dimethylocta-1,6-dien-3-ol	3	14.0147	7.04867
isobutyl amine	2-methylpropan-1-amine	3	12.7458	10.0635
isobutyl alcohol	2-methylpropan-1-ol	3	12.5886	10.0137
isobutyraldehyde	2-methylpropanal	3	12.1309	8.67023
methacrolein	2-methylprop-2-enal	3	9.5716	11.2461
2-butanol	butan-2-ol	3	12.574	10.0589
methyl ethyl ketone	butan-2-one	3	10.4837	11.5689
methyl vinyl ketone	but-3-en-2-one	3	9.54436	11.2011
1-amino-2-propanol	1-aminopropan-2-ol	3	12.6594	10.0591
pyruvaldehyde	2-oxopropanal	3	9.56126	11.2215
propionic acid	propanoic acid	3	10.5393	11.5791
glycolic acid	2-hydroxyacetic acid	3	10.8054	11.4958
methyl acetate	methyl acetate	4	6.99087	9.80296
isobutyric acid	2-methylpropanoic acid	3	9.71379	9.69017
laevo-lactic acid	(2S)-2-hydroxypropanoic acid	3	9.74969	9.71883
2-mercaptopropionic acid	2-sulfanylpropanoic acid	3	9.61246	9.62703
lanosterol	(3S,5R,10S,13R,14R,17R)-4,4,10,13,14-pentamethyl-17-(6-methylhept-5-en-2-yl)-2,3,5,6,7,11,12,15,16,17-decahydro-1H-cyclopenta[a]phenanthren-3-ol	2	0.838473	0.409454
(E)-beta-ionone	(E)-4-[(5R)-5,6,6-trimethylcyclohexen-1-yl]but-3-en-2-one	2	1.97125	-1.79266
tropical ionone	1-(2,6,6-trimethyl-1-cyclohex-2-enyl)hepta-1,6-dien-3-one	2	2.29898	-1.5284
beta-isomethyl ionone	(E)-3-methyl-4-(2,6,6-trimethyl-1-cyclohexenyl)but-3-en-2-one	2	1.74562	-2.0395
camphene	6,6-dimethyl-5-methylidenebicyclo[2.2.1]heptane	2	1.14247	-1.0528
bisphenol A	4-[2-(4-hydroxyphenyl)propan-2-yl]phenol	1	10.6569	-4.71916
4-aminophenyl sulfone	4-(4-aminophenyl)sulfonylaniline	1	11.2408	-4.12278
cumene hydroperoxide	2-hydroperoxypropan-2-ylbenzene	1	11.8729	-4.20107
dihydro-alpha-terpinyl acetate	2-(4-methylcyclohexyl)propan-2-yl acetate	2	1.79226	1.20839
terpinyl propionate	2-(4-methyl-1-cyclohex-3-enyl)propan-2-yl propanoate	2	1.13278	1.78198
lilyall	3-(4-tert-butylphenyl)butanal	1	11.364	-5.07881
alpha-pinene	4,7,7-trimethylbicyclo[3.1.1]hept-3-ene	2	0.290303	-1.36516
(E)-tiglic acid	(E)-2-methylbut-2-enoic acid	3	9.45303	11.182
methyl methacrylate	methyl 2-methylprop-2-enoate	4	7.01679	9.77178
cyclotene hydrate	2-hydroxy-3-methylcyclopent-2-en-1-one	2	3.07951	-2.5428
saccharin	1,1-dioxo-1,2-benzothiazol-3-one	1	7.84155	-4.29434
musk ketone	1-(4-tert-butyl-2,6-dimethyl-3,5-dinitrophenyl)ethanone	1	10.1465	-5.0125
musk xylol	1-tert-butyl-3,5-dimethyl-2,4,6-trinitrobenzene	1	10.1991	-4.97659
skatole	3-methyl-1H-indole	1	10.375	-5.1197
musk ambrette	1-tert-butyl-2-methoxy-4-methyl-3,5-dinitrobenzene	1	10.2113	-4.94663
dicyclohexyl phthalate	dicyclohexyl benzene-1,2-dicarboxylate	1	10.3753	-2.54198
diethyl phthalate	diethyl benzene-1,2-dicarboxylate	1	10.7768	-2.91093
vitamin K1	2-methyl-3-[(E)-3,7,11,15-tetramethylhexadec-2-enyl]naphthalene-1,4-dione	3	11.6626	9.56024
guanylic acid	[(2R,3S,4R,5R)-5-(2-amino-6-oxo-3H-purin-9-yl)-3,4-dihydroxyoxolan-2-yl]methyl dihydrogen phosphate	1	8.53287	-3.03377
butyl phthalyl butyl glycolate	2-O-(2-butoxy-2-oxoethyl) 1-O-butyl benzene-1,2-dicarboxylate	1	11.1069	-2.84611
dimethyl anthranilate	methyl 2-methylaminobenzoate	1	10.7555	-2.90611
ortho-phenyl anisole	1-methoxy-2-phenylbenzene	1	10.2334	-4.20943
1-naphthaleneacetic acid	2-naphthalen-1-ylacetic acid	1	11.6222	-3.79814
maraniol	7-ethoxy-4-methylchromen-2-one	1	9.52873	-4.77783
isobutyl salicylate	2-methylpropyl 2-hydroxybenzoate	1	11.0269	-2.92475
isoamyl salicylate	3-methylbutyl 2-hydroxybenzoate	1	11.0857	-2.88908
phenethyl salicylate	2-phenylethyl 2-hydroxybenzoate	1	11.1046	-2.96636
ethyl anthranilate	ethyl 2-aminobenzoate	1	10.9441	-2.82682
cinnamyl anthranilate	3-phenylprop-2-enyl 2-aminobenzoate	1	11.6613	-2.31055
phthalide	3H-2-benzofuran-1-one	2	3.94739	-3.74656
beta-caryophyllene	(1R,4E,9S)-4,11,11-trimethyl-8-methylidenebicyclo[7.2.0]undec-4-ene	2	1.06117	0.133903
indole acetic acid	2-(1H-indol-3-yl)acetic acid	1	11.6294	-3.8099
cyclotene propionate	(2-methyl-5-oxocyclopenten-1-yl) propanoate	2	3.3815	-2.96427
choline bitartrate	2-hydroxyethyl(trimethyl)azanium;(2R,3R)-2,3,4-trihydroxy-4-oxobutanoate	3	9.80661	9.87287
laevo-(+)-tartaric acid	(2R,3R)-2,3-dihydroxybutanedioic acid	3	9.74396	9.74183
diethyl laevo-tartrate	diethyl 2,3-dihydroxybutanedioate	4	8.21042	8.40441
xylitol	(2S,4R)-pentane-1,2,3,4,5-pentol	3	11.9029	10.0424
2-ethyl butyric acid	2-ethylbutanoic acid	4	8.99306	8.32507
2-furoic acid	furan-2-carboxylic acid	1	8.96302	-5.42053
2-acetyl thiophene	1-thiophen-2-ylethanone	1	9.82692	-5.82455
versalide	1-(3-ethyl-5,5,8,8-tetramethyl-6,7-dihydronaphthalen-2-yl)ethanone	1	9.84159	-4.9833
green acetate	(2-tert-butylcyclohexyl) acetate	2	2.9384	0.40138
6-tert-butyl-meta-cresol	2-tert-butyl-5-methylphenol	1	10.23	-4.84003
2-isopropyl phenol	2-propan-2-ylphenol	1	10.7073	-5.07803
nitrophenol	2-nitrophenol	1	10.4308	-4.86472
guaiene	1,4-dimethyl-7-propan-2-ylidene-2,3,4,5,6,8-hexahydro-1H-azulene	2	1.89263	1.30234
hydroxycitronellal / methyl anthranilate schiff's base	methyl 2-[(7-hydroxy-3,7-dimethyloctylidene)amino]benzoate	1	10.7557	-2.18693
menthyl salicylate	(5-methyl-2-propan-2-ylcyclohexyl) 2-hydroxybenzoate	2	3.09848	1.62712
menthyl valerate	(5-methyl-2-propan-2-ylcyclohexyl) pentanoate	2	3.20174	1.73829
menthyl acetate	[(1R,2S,5R)-5-methyl-2-propan-2-ylcyclohexyl] acetate	2	3.04457	1.52346
isoascorbic acid	(2R)-2-[(1R)-1,2-dihydroxyethyl]-4,5-dihydroxyfuran-3-one	2	3.69758	-2.90611
methyl 2-methyl benzoate	methyl 2-methylbenzoate	1	10.7169	-2.98754
2',4'-dimethyl acetophenone	1-(2,4-dimethylphenyl)ethanone	1	9.97767	-5.01155
(-)-isopulegol	(1R,2R,5S)-5-methyl-2-prop-1-en-2-ylcyclohexan-1-ol	2	3.09719	0.806945
piperitone	3-methyl-6-propan-2-ylcyclohex-2-en-1-one	2	2.85832	-2.18345
(R)-(+)-pulegone	(5R)-5-methyl-2-propan-2-ylidenecyclohexan-1-one	2	3.26006	-1.97896
thymol	5-methyl-2-propan-2-ylphenol	1	10.2479	-4.79403
2,4-dihydroxybenzoic acid	2,4-dihydroxybenzoic acid	1	10.4759	-3.85934
2-hydroxybenzaldehyde	2-hydroxybenzaldehyde	1	10.0918	-4.62551
[truncated: 4,039 more rows]

## Sheet: UMAP-AHC
Name	IUPAC_Name	Cluster	Dim1	Dim2
Acetylcedrene	acetylcedrene	1	0.997509	-1.08355
Bismethylfuryl disulfide	Bismethylfuryl-disulfide	2	8.401	-5.56028
Bismethyltetrahydrofurylspirotrithiolane	bismethyltetrahydrofurylspirotrithiolane	1	4.91752	-2.37283
Dehydrodihydroionol	Dehydrodihydroionol	1	2.0165	-1.92845
Epoxyheptanal	epoxyheptanal	3	24.8624	8.51858
Isochavicol (cis)	isochavicol-cis	2	10.1594	-4.63166
Menthenal	Menthenal	1	1.17884	0.923933
3-Methyl-trans-5-decen-4-olide	3-methyl-trans-5-decen-4-olide	1	3.23332	-4.6115
trans-2-Methyl-6-methylene-2,7-octadienal	trans-2-methyl-6-methylene-2-7-octadienal	3	13.4564	6.55599
4-Methyl-2-methylthiomethyl-2-hexenal	4-methyl-2-methylthiomethyl-2-hexenal	4	8.49149	11.0848
5-Methyl-2-methylthiomethyl-2-hexenal	5-methyl-2-methylthiomethyl-2-hexenal	4	8.48953	11.0784
4-(Methylthio)butyric acid	4-methylthiobutyric-acid	3	10.866	11.7421
Octenyl isobutyrate	octenyl-isobutyrate	4	9.4332	15.4948
Undecatrienol	undecatrienol	4	8.36856	15.0233
(2-hydroxy-1-methyl-ethyl) 2-methylbutanoate	2-hydroxy-1-methyl-ethyl-2-methylbutanoate	4	8.48242	8.27311
2-hydroxy-1-methylethyl butanoate	2-hydroxy-1-methylethyl-butanoate	4	7.22366	7.47097
2-hydroxypropyl butanoate	2-hydroxypropyl-butanoate	4	6.69741	8.09185
Gluconyl ethanolamine phosphate	gluconyl-ethanolamine-phosphate	3	11.9078	10.045
Gluconyl ethanolamine	gluconyl-ethanolamine	3	11.9231	10.0448
Lactoyl ethanolamine	lactoyl-ethanolamine	3	12.1198	9.9763
2-Methyl-1,3-cyclohexadiene	2-Methyl-1-3-cyclohexadiene	1	0.845451	0.356427
Citral dimethyl acetal	Citral-dimethyl-acetal	3	12.4046	7.04173
Phenylfurylpropenal	2-Phenyl-3-furylprop-2-enal	1	-2.15636	3.60356
Methylfuryldithiobutanone	1-2-Methyl-3-furyl-dithio-3-butanone	2	8.39928	-5.55855
Amylcinnamaldehyde dimethyl acetal	Amylcinnamaldehyde-dimethyl-acetal	1	0.0421097	4.79922
Dimethylnonadienol	dimethylnonadienol	3	12.3869	7.03667
Dimethylnonadienyl acetate	dimethylnonadienyl-acetate	3	12.3404	7.03042
cis-6-Nonenal	cis-6-Nonenal	4	6.38061	15.5707
Ethyl vanillin isobutyrate	ethyl-vanillin-isobutyrate	2	9.13385	-3.47149
2-Methylpyridine	2-Methylpyridine	2	10.5934	-6.04899
Acetaldehyde benzyl ethyl acetal	1-benzyloxy-1-ethoxyethane	2	12.1004	-4.59278
Acetaldehyde benzyl hexyl acetal	1-benzyloxy-1-hexoxyethane	2	12.0822	-4.56219
Acetaldehyde dibenzyl acetal	1-1-di-benzyloxyethane	2	12.0628	-4.56777
Acetophenone diethyl acetal	acetophenone-diethyl-acetal	2	11.8685	-4.22013
Acetophenone propylene glycol acetal	2-4-dimethyl-2-phenyl-1-3-dioxolane	1	6.40955	-2.6832
Allyl acetoacetate	allyl-3-oxobutanoate	4	6.95139	9.30334
tert-Amyl acetate	tert-amyl-acetate	3	12.7306	8.82215
Amyl isohexanoate	amyl-isohexanoate	4	6.76965	8.65727
beta-Angelica lactone	beta-angelica-lactone	1	2.82938	-4.2367
Anisyl hexanoate	anisyl-hexanoate	2	11.0962	-3.74463
Anisyl isovalerate	anisyl-isovalerate	2	11.0156	-3.75975
Anisyl valerate	anisyl-valerate	2	11.1097	-3.75241
Benzaldehyde ethyl methyl acetal	benzaldehyde-ethyl-methyl-acetal	2	11.9028	-4.86968
2-phenyl-1,3-dioxan-5-ol	2-phenyl-1-3-dioxan-5-ol	1	6.56334	-2.88791
(2-phenyl-1,3-dioxolan-4-yl)methanol	2-phenyl-1-3-dioxolan-4-yl-methanol	1	6.50556	-2.86963
Benzyl methylbutenoate	Benzyl-methylbutenoate	2	12.3768	-3.27328
Benzyl methylbutyrate	benzyl-methylbutyrate	2	11.9665	-3.77146
beta-Bisabolene	beta-bisabolene	1	0.968821	0.811567
gamma-Bisabolene	gamma-bisabolene	1	1.1169	0.640648
Butanediol diacetate	butanediol-diacetate	4	7.57171	7.69523
Butenal	trans-2-Butenal	3	9.52755	11.324
But-3-en-2-ol	But-3-en-2-ol	4	8.80997	14.7911
Butoxybenzaldehyde	butoxybenzaldehyde	2	10.4099	-4.43488
Butyl vanillate	butyl-vanillate	2	10.2606	-3.48726
Butylbenzaldehyde	butylbenzaldehyde	2	10.2723	-4.69913
Butylcyclohexyl propionate	butylcyclohexyl-propionate	1	2.82013	0.282246
5-butyl-dioxan-2-one	5-butyl-dioxan-2-one	1	3.23714	-4.92418
6-butyl-dioxan-2-one	6-butyl-dioxan-2-one	1	3.30275	-5.2718
Butylphenol	butylphenol	2	10.6922	-4.76314
4-t-Butylpyridine	4-t-butylpyridine	2	10.6825	-5.87337
l-cis-Carveol	l-cis-Carveol	1	0.372803	1.80611
Catechol diethyl ether	catechol-diethyl-ether	2	10.2848	-4.24281
2-Cedrene	2-cedrene	1	0.824313	-1.28713
Cedr-8(15)-en-9-ol	cedrenol	1	0.947091	-1.03154
Cinnamaldehyde dimethyl acetal	cinnamaldehyde-dimethyl-acetal	2	9.69953	-2.26064
Cinnamyl anthranilate	Cinnamyl-anthranilate	2	11.6513	-2.31627
Citronellal ethylene glycol acetal	citronellal-ethylene-glycol-acetal	3	12.0307	7.32485
Cyclohexane	cyclohexane	1	3.71286	-0.782586
Cyclohexylethyl butyrate	cyclohexylethyl-butyrate	1	3.04559	-0.197739
Cyclohexylethyl isobutyrate	cyclohexylethyl-isobutyrate	1	3.05383	-0.166642
Cyclohexylethyl isovalerate	cyclohexylethyl-isovalerate	1	3.03589	-0.153145
Cyclohexylethyl valerate	cyclohexylethyl-valerate	1	3.04362	-0.160261
trans-delta-Damascone	trans-delta-damascone	1	2.34601	-1.23591
Decadiene	decadiene	4	6.50504	15.136
Decyl isobutyrate	decyl-isobutyrate	4	8.3132	7.45983
Di-isoamyl succinate	Di-isoamyl-succinate	4	6.77745	8.59733
Diethyl maleate	Diethyl-maleate	4	7.19498	11.546
Dihydrobenzofuran	dihydrobenzofuran	1	3.99616	-3.69028
Dihydrolinalyl acetate	dihydrolinalyl-acetate	3	13.6652	7.58807
Dimercaptopropanol	dimercaptopropanol	3	12.7597	10.1006
Dimethyl carbonate	Dimethyl-carbonate	4	7.0254	9.6436
Dimethylbenzylcarbinyl valerate	dimethylbenzylcarbinyl-valerate	2	12.0339	-3.95066
Dimethylheptanethiol	dimethylheptanethiol	3	14.9785	10.2749
trans-2-Dodecenal	trans-2-Dodecenal	3	25.8873	8.35508
Dodecyl formate	dodecyl-formate	3	13.9228	9.05142
Dodecyl isovalerate	dodecyl-isovalerate	4	5.67092	10.0686
Elemoyl acetate	elemoyl-acetate	1	1.54989	0.211795
Ethoxyacetophenone	ethoxyacetophenone	2	10.6179	-4.34382
Ethyl Eugenol	ethyl-eugenol	2	9.5508	-3.79499
Ethyl butanethioate	ethyl-butanethioate	3	10.4822	11.9577
Ethyl 3,7-dimethyl-trans-2,6-octadienoate	Ethyl-geranate	4	7.42329	11.3012
Ethyl geranyl ether	Geranyl-ethyl-ether	3	12.8356	7.47133
Ethyl methacrylate	Ethyl-2-methyl-2-propenoate	4	6.72211	9.81539
Ethyl propionyllactate	ethyl-propionyllactate	4	7.61587	7.68265
Ethyl ricinoleate	ethyl-ricinoleate	4	5.34139	8.13583
2-ethylsulfanylphenol	2-ethylsulfanylphenol	2	10.6811	-4.93932
d-Fenchone	d-fenchone	1	1.36484	-1.38832
Fenchyl alcohol	Fenchol	1	0.423319	-0.834952
Furylbutenone	Furylbutenone	1	-2.13891	3.59036
Geranyl benzoate	Geranyl-benzoate	2	11.4389	-1.57152
Heptadecane	heptadecane	3	14.9658	10.2697
trans-4-Heptenal	trans-4-Heptenal	4	6.47559	15.3091
Hexadecane	hexadecane	3	14.9621	10.2653
Hexadienyl propionate	hexadienyl-propionate	2	15.5565	0.922488
cis-3-Hexenal	cis-3-Hexenal	3	12.0818	12.259
trans-2-Hexenyl benzoate	trans-2-hexenyl-benzoate	2	11.3358	-2.694
1-Hexen-3-yl butyrate	1-hexen-3-yl-butyrate	4	9.43293	15.4946
1-Hexen-3-yl hexanoate	1-hexen-3-yl-hexanoate	4	9.43303	15.4949
trans-3-Hexenyl hexanoate	trans-3-Hexenyl-hexanoate	4	3.60899	9.35393
trans-2-Hexenyl lactate	trans-2-hexenyl-lactate	4	2.55492	10.1443
6-hexyl-1,4-dioxan-2-one	6-hexyl-1-4-dioxan-2-one	1	3.30478	-5.2746
Hexyl 2-ethylbutyrate	hexyl-2-ethylbutyrate	4	8.61077	7.80519
Hexyl oleate	Hexyl-9-octadecenoate	4	4.30734	10.3341
Hexyl tiglate	Hexyl-tiglate	4	6.74607	10.1423
Hexylcyclopentenone	hexylcyclopentenone	1	2.76353	-4.53603
Hydratropaldehyde diethyl acetal	hydratropaldehyde-diethyl-acetal	2	11.9164	-4.88235
Hydroxycitronellol	Hydroxycitronellol	3	12.5584	9.19358
2-Hydroxy-3-methoxybenzaldehyde	2-hydroxy-3-methoxybenzaldehyde	2	10.0296	-4.27162
Ionone epoxide	beta-Ionone-epoxide	1	1.77408	-1.97087
beta-Ionone	beta-Ionone	1	1.76318	-2.02736
Isobornyl isobutyrate	Isobornyl-isobutyrate	1	-0.269391	-0.86603
Isobutyl methacrylate	Isobutyl-methacrylate	4	7.19633	9.61242
Isobutyl trans-3-hexenoate	isobutyl-trans-3-hexenoate	4	3.81708	9.19534
Isobutyl pivalate	isobutyl-pivalate	4	7.43931	8.42436
Isochavicol (trans)	isochavicol-trans	2	10.1244	-4.60451
Isohexyl benzoate	isohexyl-benzoate	2	11.0725	-3.16697
Isohexyl isovalerate	isohexyl-isovalerate	4	6.74834	8.7336
Isolongifolene	Isolongifolene	1	1.38373	-1.38465
Isoprene	Isoprene	3	9.56524	11.2125
Isopropyl pentenoate	isopropyl-pentenoate	4	6.99552	7.81103
Isopropylfurylpropenal	isopropylfurylpropenal	1	-2.1647	3.60913
8-Isopropylquinoline	8-isopropylquinoline	2	10.6541	-5.67924
Lavandulyl acetate	Lavandulyl-acetate	4	7.55894	8.35548
d-Limonene	d-limonene	1	0.968227	0.825383
l-Menthyl acetoacetate	l-menthyl-acetoacetate	1	3.16541	1.69387
Methoxypropanol	methoxypropanol	3	12.6024	9.99157
Methyl acrylate	Methyl-2-propenoate	4	7.28351	11.3884
Methyl 2-hydroxyacetate	methyl-2-hydroxyacetate	4	6.13304	8.8838
Methylallyl isobutyrate	methylallyl-isobutyrate	4	7.90814	8.25714
2-Methylallyl 2-methylvalerate	2-methylallyl-2-methylvalerate	4	8.46869	8.18625
2-Methylallyl propionate	2-methylallyl-propionate	4	5.83403	9.28887
4-Methylbenzyl alcohol	4-methylbenzyl-alcohol	2	11.0934	-4.57069
p-Methylbenzyl mercaptan	p-methylbenzyl-mercaptan	2	11.0915	-4.58318
Methylbutyl lactate	2-Methylbutyl-lactate	4	7.6389	8.3183
3-Methylcyclohexyl acetate	3-methylcyclohexyl-acetate	1	2.84302	0.180981
6-Methyl-3-heptanol	6-methyl-3-heptanol	3	12.3385	10.3636
1-benzyl-1-methylpropyl acetate	1-benzyl-1-methylpropyl-acetate	2	11.9514	-4.05629
1-Methylpiperidine	1-Methylpiperidine	1	3.35936	-0.551145
Methylthiomenthone	methylthiomenthone	3	22.1887	2.67229
Methyltridecanal	12-Methyltridecanal	3	12.0324	9.15522
Mint sulfide	mint-sulfide	1	0.110883	0.479224
Monoglyme	monoglyme	3	13.6312	9.57863
Myrcenyl propionate	myrcenyl-propionate	3	12.8116	8.73697
Non-3-en-1-ol	non-3-en-1-ol	4	6.03652	15.3703
Non-3-en-2-one	3-Nonen-2-one	4	7.98131	12.6062
Nonyl butyrate	nonyl-butyrate	4	4.69899	10.5123
Nonyl hexanoate	nonyl-hexanoate	4	4.02097	11.2086
Nonyl isobutyrate	nonyl-isobutyrate	4	8.31094	7.4578
Nonyl propionate	nonyl-propionate	4	4.97375	10.4297
Octadecane	octadecane	3	14.9638	10.2703
1,5-Octadien-3-ol	1-5-octadien-3-ol	4	8.36256	15.0251
Pentadienal	2-4-Pentadienal	3	9.47829	11.2913
3-Penten-2-one	3-Penten-2-one	3	9.19361	10.9952
Phenethyl nonanoate	phenethyl-nonanoate	2	11.9777	-3.5698
Phenyl isobutyrate	phenyl-isobutyrate	2	11.1521	-3.77108
4-Methyl-2-(4-methylbenzyl)-1,3-dioxolane	4-methyl-2-4-methylbenzyl-1-3-dioxolane	1	6.19474	-2.83646
4-Phenylbutanoic acid	4-phenylbutanoic-acid	2	11.6763	-3.96802
2-Phenylpropan-2-ol	2-Phenylpropan-2-ol	2	11.8627	-4.24583
Phenylpropyl decanoate	phenylpropyl-decanoate	2	11.9623	-3.55264
Piperitenone oxide	Piperitenone-oxide	1	1.57387	0.0668712
Piperonal dimethyl acetal	piperonal-dimethyl-acetal	2	8.8453	-4.04116
Propionylmethylfuran	2-Propionyl-3-methylfuran	2	8.95369	-5.45152
Propylene glycol di-isobutyrate	propylene-glycol-diisobutyrate	4	7.75101	8.26138
2-hydroxy-1-methylethyl acetate	2-hydroxy-1-methylethyl-acetate	4	7.45298	7.56804
2-hydroxypropyl acetate	2-hydroxypropyl-acetate	4	7.54717	8.26011
Pseudocyclocitral	Pseudocyclocitral	1	0.376934	0.17527
Styrallyl isovalerate	styrallyl-isovalerate	2	12.4871	-4.07368
Styralyl anthranilate	styralyl-anthranilate	2	12.3946	-3.94149
Tetrahydrocuminyl acetate	tetrahydrocuminyl-acetate	1	1.05916	0.91075
Thioglycolic acid	thioglycolic-acid	3	10.7089	11.5208
Thiomalic acid	thiomalic-acid	3	9.99251	9.92012
Thiopropionic acid	thiopropionic-acid	3	9.69879	9.69316
Thujopsene	thujopsene	1	0.883882	-1.23883
Toluenethiol	o-Toluenethiol	2	10.438	-5.03221
Trimethylcyclohexenone	2-6-6-Trimethylcyclohex-2-en-1-one	1	2.45558	-1.84191
Trimethylcyclohexyl butyrate	trimethylcyclohexyl-butyrate	1	2.56964	-0.488206
Trimethylcyclohexyl propionate	trimethylcyclohexyl-propionate	1	2.54276	-0.521425
Trimethylhexanoic acid	trimethylhexanoic-acid	3	10.0484	9.85504
Tufurol acetate	tufurol-acetate	2	11.265	-4.12592
Undeca-2,4-dien-1-ol	undeca-2-4-dien-1-ol	4	6.38399	14.8337
Undecane	undecane	3	14.964	10.2582
2-Undecene	2-undecene	4	6.00832	15.7808
3-Methylnitrobutane	3-methylnitrobutane	3	12.0459	9.16988
Benzylheptanone	benzylheptanone	2	12.3141	-4.04729
Isopropyl cinnamate	Isopropyl-cinnamate	2	9.84054	-2.0637
3-Methyl-3-buten-2-one	3-methyl-3-buten-2-one	3	9.73176	11.1021
Methylthiomegastigmadienone	methylthiomegastigmadienone	1	1.99873	-1.94798
Propenylguaethol	2-Ethoxy-5-propenylphenol	2	9.14741	-3.3588
Dimethylamine	dimethylamine	3	13.5457	10.1541
Hexadecanal	Hexadecanal	3	12.1539	12.0703
5-Hexenyl acetate	5-hexenyl-acetate	4	4.34088	9.94289
5-Hexenyl butyrate	5-hexenyl-butyrate	4	4.40135	10.2046
5-Hexenyl hexanoate	5-hexenyl-hexanoate	4	4.32601	10.3577
Shisol	shisol	1	2.75374	0.829615
Phytol	Phytol	3	11.656	9.55998
Yuzunone	yuzunone	4	6.99564	14.4326
Amyl dodecanoate	Amyl-dodecanoate	4	4.02583	11.2033
Amylcinnamyl acetate	Amylcinnamyl-acetate	1	-0.0116599	4.86393
Benzyl cinnamate	Benzyl-cinnamate	2	10.1542	-1.89524
Butylidenephthalide	3-n-Butylidenephthalide	1	3.44482	-4.22114
Cinnamyl phenylacetate	Cinnamyl-phenylacetate	2	11.8724	-2.39266
Citronellyl acetate	Citronellyl-acetate	3	11.694	7.21683
Diethoxymethane	Diethoxymethane	3	14.1998	9.55791
Dihydroxydihydroxymethyldioxane	dihydroxydihydroxymethyldioxane	3	10.8608	11.4909
Dimethoxymethylbenzene	4-Methylveratrole	2	10.0732	-4.38723
Dimethyl sebacate	dimethyl-sebacate	4	5.84162	8.60952
Dipropyl succinate	dipropyl-succinate	4	4.69294	10.5907
Ethyl palmitate	Ethyl-hexadecanoate	4	5.63214	9.11919
Ethylheptenal	2-Ethyl-2-heptenal	3	9.56055	11.7025
Ethylhexanal	2-Ethylhexanal	3	12.0844	8.62276
2-Ethyl-1-hexanol	2-Ethyl-1-hexanol	3	12.1438	10.4872
o-Ethylphenol	2-Ethylphenol	2	10.4878	-4.70366
Ferulic acid	Ferulic-acid	2	9.3183	-3.41234
Geraniol	geraniol	3	12.9417	6.55605
Geranyl phenylacetate	Geranyl-phenylacetate	2	11.4391	-1.57541
Glyceryl monooleate	Glyceryl-monooleate	4	5.72447	8.04871
Glycyrrhizin	Glycyrrhizin-ammoniated	1	0.519007	-0.825219
trans-2-Hexenoic acid	trans-2-Hexenoic-acid	4	8.23048	12.7338
Hexenyl crotonate	3-hexenyl-crotonate	3	23.881	-4.23016
trans-2-Hexenyl isovalerate	trans-2-Hexenyl-isovalerate	4	3.62506	9.41326
Hexylcinnamaldehyde	alpha-Hexylcinnamaldehyde	1	0.0843087	4.7404
Isoeugenyl phenylacetate	Isoeugenyl-phenylacetate	2	9.20023	-3.4308
Isopropyl butyrate	Isopropyl-butyrate	4	7.12834	7.81153
Menthofuran	Menthofuran	1	3.35487	-1.93638
10-Mercaptopinane	10-Mercaptopinane	1	1.02791	-0.80798
2-Mercaptopinane	2-Mercaptopinane	1	1.03956	-0.759897
3-Mercaptopinane	3-Mercaptopinane	1	0.990628	-0.82558
o-Methoxycinnamaldehyde	o-Methoxycinnamaldehyde	2	10.0595	-4.24377
Methoxymethylcinnamaldehyde	p-Methoxy-a-methylcinnamaldehyde	2	9.76892	-4.21882
Methoxyphenylpentenone	1-p-Methoxyphenyl-1-penten-3-one	2	9.72618	-4.14816
Methoxystyryl isopropyl ketone	Methoxystyryl-isopropyl-ketone	2	9.72246	-4.08664
Methyl 3-methyl-3-phenylglycidate	methyl-3-methyl-3-phenylglycidate	2	10.3685	-2.9948
Methylbutanone	3-Methylbutan-2-one	3	9.67439	9.70625
Methylfurylacrolein	2-Methyl-3-furylacrolein	1	-2.15608	3.60351
6-Methyl-3,5-heptadien-2-one	6-Methyl-3-5-heptadien-2-one	3	12.9607	6.29163
8-Methylnonanoic acid	8-methylnonanoic-acid	3	11.1149	10.3771
2-Methyl-2-pentenal	2-Methyl-2-pentenal	3	9.56062	11.4211
Methylphenylpentenal	4-Methyl-2-phenyl-2-pentenal	2	12.4972	-6.47417
Monosodium glutamate	Glutamate-mono-sodium	3	10.3875	9.65939
trans-Nerolidol	trans-nerolidol	3	14.0245	7.04216
2-Nonanone	2-Nonanone	3	10.5191	12.4441
Perillyl butyrate	perillyl-butyrate	1	1.02469	0.897793
Perillyl isobutyrate	perillyl-isobutyrate	1	1.02389	0.868512
5-Hydroxymethyl-2-benzyl-1,3-dioxolane	5-hydroxymethyl-2-benzyl-1-3-dioxolane	1	6.45893	-2.86792
Phenylmethylhexenal	phenylmethylhexenal	2	12.4957	-6.47236
Phenylpropyl cinnamate	3-Phenylpropyl-cinnamate	2	10.1176	-1.84792
Phthalic acid	Phthalic-acid	2	10.5373	-3.71673
Propyl benzoate	Propyl-benzoate	2	11.0703	-3.1871
Propyl cinnamate	Propyl-cinnamate	2	9.8982	-1.77817
Propyl lactate	Propyl-lactate	4	8.21346	8.00866
Sorbitan monostearate	sorbitan-monostearate	4	6.44083	8.10532
Syringic acid	Syringic-acid	2	9.88933	-3.69695
Tridecanone	2-Tridecanone	3	10.5164	12.4434
Undecatriene	undecatriene	4	6.94981	14.4764
9-Undecenal	9-Undecenal	4	6.6336	15.6829
p-Menthane-3,8-diol	p-menthane-3-8-diol	1	3.20255	0.646289
Ethyl hexadecenoate	ethyl-hexadecenoate	4	5.32702	8.14065
(1R,4S)-cis-dihydrocarvone	1R-4S-cis-dihydrocarvone	1	1.96966	1.33847
Dihydronootkatone	Dihydronootkatone	1	1.65362	1.44995
3,5-Dimethyl-1,2-cyclopentadione	3-5-Dimethyl-1-2-cyclopentadione	1	3.19515	-2.65019
Ethyl maltol isobutyrate	ethyl-maltol-isobutyrate	2	8.49576	-5.3403
Ethyl phenyl ether	ethyl-phenyl-ether	2	10.8387	-4.29486
Ethyl propenyl sulfide	ethyl-propenyl-sulfide	3	13.9447	11.2284
2-Methylbutyl cinnamate	2-methylbutyl-cinnamate	2	9.88757	-1.86719
p-Methylcinnamaldehyde	p-Methylcinnamaldehyde	2	9.7897	-4.53045
4-Methylcyclohexanone	4-Methylcyclohexanone	1	3.31618	-2.00243
2-Octanol	2-octanol	3	12.5037	10.7348
Phenylbutenone	4-Phenyl-3-buten-2-one	2	9.7148	-2.54801
Piperitenone	Piperitenone	1	2.85824	-2.09528
Propenyl propyl disulfide	Propyl-1-propenyl-disulfide	3	13.9773	11.2245
Propylidenephthalide	3-Propylidenephthalide	1	3.45557	-4.21446
5-ethyl-2,3,4,5-tetramethylcyclohexone	5-ethyl-2-3-4-5-tetramethylcyclohexone	1	2.55362	-2.16208
2-Tridecenal	cis-2-Tridecenal	3	25.8902	8.35435
Valencene	Valencene	1	1.62682	1.45674
Butenoic acid	isoCrotonic-acid	3	9.2012	10.9962
Furfurylthiomethylpentanone	furfurylthiomethylpentanone	2	8.53963	-6.26548
Isobutyl pyruvate	isobutyl-pyruvate	4	7.25756	9.64065
Methylethenylbenzene	Isopropenylbenzene	2	11.6141	-5.10717
Phenethyl N-methylanthranilate	phenethyl-N-methylanthranilate	2	11.018	-2.91753
Propylthioheptanone	propylthioheptanone	3	10.5692	11.9567
Theaspirone	theaspirone	1	2.01641	-1.49675
cis,cis-4,7-tridecadienal	cis-cis-4-7-tridecadienal	4	6.43388	16.3252
1,5- Valerolactone	delta-Valerolactone	1	3.98597	-3.64137
Ethyl nicotinate	Ethyl-nicotinate	2	10.6547	-5.91399
5-Hexenyl isobutyrate	5-hexenyl-isobutyrate	4	4.3592	9.9601
alpha-Ionene	alpha-ionene	2	9.99459	-4.87048
Isopropyl nicotinate	Isopropyl-nicotinate	2	10.9586	-3.1122
Methylamine	Methylamine	3	13.52	10.0212
9-Octadecenal	9-Octadecenal	4	6.14245	15.9028
3,6,9-Pentadecatrienal	3-6-9-pentadecatrienal	3	23.354	-1.17771
Phenethyl lactate	2-Phenethyl-lactate	2	11.9524	-3.74893
Tetrahydrofurfuryl mercaptopropionate	tetrahydrofurfuryl-mercaptopropionate	1	5.22758	-3.14718
Thiophenaldehyde	thiophenaldehyde	2	9.88578	-4.80572
Thujyl alcohol	Thujyl-alcohol	1	0.884831	-1.15469
Tetramethylbicyclononadienol	tetramethylbicyclononadienol	1	2.14282	-1.8242
Ethyl formyloxydecanoate	ethyl-formyloxydecanoate	4	5.63111	8.98099
Methyl 5-acetoxydecanoate	methyl-5-acetoxydecanoate	4	6.66918	7.22427
Methyl 5-acetoxydodecanoate	methyl-5-acetoxydodecanoate	4	6.63156	7.23802
Methyl 5-formyloxydodecanoate	methyl-5-formyloxydodecanoate	4	6.53052	7.30165
Methyl oxohexanoate	methyl-oxohexanoate	4	5.94835	8.78309
Nootkatol	nootkatol	1	1.61505	1.45953
Oxododecanoic acid	oxododecanoic-acid	3	10.9128	11.9954
Ethyl 5-acetoxydecanoate	ethyl-5-acetoxydecanoate	4	6.63649	7.23481
Ethyl 5-hydroxydecanoate	ethyl-5-hydroxydecanoate	4	5.83609	8.343
Ethyl 5-oxooctanoate	ethyl-5-oxooctanoate	4	5.70406	9.14688
Cinnamyl formate	Cinnamyl-formate	2	11.7414	-2.25988
Isoamyl myristate	Isoamyl-myristate	4	6.50999	8.48589
Isoamyl palmitate	Isoamyl-palmitate	4	6.502	8.47751
N-(2-methylthioethyl)acetamide	N-2-methylthioethylacetamide	3	10.5118	11.7025
Thiolinalool	thiolinalool	3	14.0119	7.05108
2-Acetyl-1,4,5,6-tetrahydropyridine	2-acetyl-1-4-5-6-tetrahydropyridine	2	10.0966	-6.02321
Acetaldehyde 2,3-butanediol acetal	2-4-5-trimethyl-1-3-dioxolane	1	5.38252	-2.58942
Acetaldehyde amyl butyl acetal	1-butoxy-1-pentoxyethane	4	11.6088	17.1179
Acetaldehyde amyl hexyl acetal	1-hexoxy-1-pentoxyethane	4	11.64	17.1527
Acetaldehyde amyl isoamyl acetal	acetaldehyde-amyl-isoamyl-acetal	4	11.7511	17.2949
Acetaldehyde amyl methyl acetal	1-methoxy-1-pentoxyethane	4	11.6465	17.1285
Acetaldehyde butyl hexyl acetal	1-butoxy-1-hexoxyethane	4	11.6231	17.1501
Acetaldehyde butyl isoamyl acetal	acetaldehyde-butyl-isoamyl-acetal	4	11.7645	17.2876
Acetaldehyde butyl methyl acetal	acetaldehyde-butyl-methyl-acetal	4	11.6339	17.1676
Acetaldehyde butyl methylbutyl acetal	acetaldehyde-butyl-methylbutyl-acetal	4	11.7174	17.251
Acetaldehyde di-methylbutyl acetal	acetaldehyde-di-methylbutyl-acetal	4	11.7426	17.2782
Acetaldehyde difurfuryl thioacetal	acetaldehyde-difurfuryl-thioacetal	2	8.56838	-6.24772
Acetaldehyde ethyl 2-methylbutyl acetal	acetaldehyde-ethyl-2-methylbutyl-acetal	4	11.6707	17.2851
Acetaldehyde ethyl 3-methylbutyl acetal	acetaldehyde-ethyl-3-methylbutyl-acetal	4	11.6994	17.3938
Acetaldehyde ethyl amyl acetal	acetaldehyde-ethyl-amyl-acetal	4	11.6162	17.1517
Acetaldehyde ethyl isobutyl acetal	acetaldehyde-ethyl-isobutyl-acetal	4	11.6339	17.4027
Acetaldehyde ethyl isopropyl acetal	2-1-ethoxyethoxy-propane	4	11.608	17.3495
Acetaldehyde ethyl methyl acetal	acetaldehyde-ethyl-methyl-acetal	4	11.5889	17.3652
Acetaldehyde ethyl propyl acetal	acetaldehyde-ethyl-propyl-acetal	4	11.5458	17.3138
Acetaldehyde ethyl trans-2-hexenyl acetal	1-ethoxy-1-E-2-hexenylethane	4	11.3124	17.4179
Acetaldehyde isobutyl isoamyl acetal	acetaldehyde-isobutyl-isoamyl-acetal	4	11.7271	17.3615
Acetaldehyde methylbutyl isoamyl acetal	acetaldehyde-methylbutyl-isoamyl-acetal	4	11.7507	17.2891
Acetaldehyde methylbutyl propyl acetal	acetaldehyde-methylbutyl-propyl-acetal	4	11.7109	17.3963
Acetoin dimethyl acetal	acetoin-dimethyl-acetal	3	13.0025	9.6163
2,2-dimethyl-1,3-dioxan-5-ol	2-2-dimethyl-1-3-dioxan-5-ol	1	5.74231	-2.22287
2,2-dimethyl-1,3-dioxolan-4-ol	2-2-dimethyl-1-3-dioxolan-4-ol	1	5.70518	-2.1715
Acetoxydihydrotheaspirane	acetoxydihydrotheaspirane	1	2.08825	-0.620753
Acetoxymethylpropyl butyrate	acetoxymethylpropyl-butyrate	4	7.43821	7.64256
Acetylcyclopentanone	acetylcyclopentanone	1	3.13412	-1.86399
Acetylthiazolidine	2-acetylthiazolidine	1	3.98363	-0.681581
Allyl Thiohexanoate	allyl-thiohexanoate	3	10.2824	12.0416
Allyl crotonate	Allyl-crotonate	4	7.15167	11.5088
Allyl cyclohexyloxypropionate	allyl-cyclohexyloxypropionate	1	3.06325	-0.200909
Allyl ethyl ether	Allyl-ethyl-ether	3	14.1998	9.53837
Allyl ionone	allyl-alpha-Ionone	1	2.29246	-1.54494
Allyl isobutyrate	allyl-isobutyrate	4	7.31886	9.07635
Allyl isohexanoate	allyl-isohexanoate	4	7.08576	9.06567
Allyl methylbutoxyacetate	allyl-methylbutoxyacetate	4	7.16682	9.02997
Allyl methylbutyrate	allyl-methylbutyrate	4	7.42376	8.99663
Allyl methylthiopropionate	allyl-methylthiopropionate	4	6.9243	9.23381
Allyl pivalate	allyl-pivalate	4	6.90494	9.45813
Allyl pyruvate	allyl-pyruvate	4	7.03368	9.58889
Amyl benzyl ether	amyl-benzyl-ether	2	11.9828	-4.4372
Amyl crotonate	amyl-crotonate	4	7.10285	11.8996
5-pentyl-dioxan-2-one	5-pentyl-dioxan-2-one	1	3.22358	-4.9148
6-pentyl-dioxan-2-one	6-pentyl-dioxan-2-one	1	3.30436	-5.27274
Amyl levulinate	amyl-levulinate	4	4.60496	10.5789
Amyl tiglate	amyl-tiglate	4	6.74394	10.1389
Amylcinnamyl alcohol	Amylcinnamyl-alcohol	1	-0.00921355	4.85642
Amylcinnamyl isovalerate	Amylcinnamyl-isovalerate	1	-0.0112178	4.86319
Anisaldehyde 2,3-butyleneglycol acetal	anisaldehyde-2-3-butyleneglycol-acetal	1	6.8567	-3.02424
Anisaldehyde diethyl acetal	anisaldehyde-diethyl-acetal	2	10.7276	-4.37078
Anisaldehyde hexylene glycol acetal	anisaldehyde-hexylene-glycol-acetal	1	6.7562	-2.97905
Anisaldehyde propylene glycol acetal	anisaldehyde-propylene-glycol-acetal	1	6.80659	-3.00225
Anisyl isobutyrate	Anisyl-isobutyrate	2	11.2822	-4.08149
Anisylidene acetone	anisylidene-acetone	2	9.73491	-4.12634
Benzaldehyde dibutyl acetal	benzaldehyde-dibutyl-acetal	2	11.9163	-4.82758
Benzaldehyde diisoamyl acetal	benzaldehyde-diisoamyl-acetal	2	11.9622	-4.79172
Benzoin	benzoin	2	10.6673	-3.85883
Benzothiophene	benzothiophene	2	10.4742	-5.586
Benzyl crotonate	Benzyl-crotonate	2	10.2435	-1.94702
Benzyl decanoate	Benzyl-decanoate	2	12.1387	-3.82556
Benzyl lactate	Benzyl-lactate	2	11.9903	-3.77195
Benzyl octyl ether	Benzyl-octyl-ether	2	11.9761	-4.44459
Bismethylbutyl disulfide	bismethylbutyl-disulfide	3	12.7331	10.0822
Bornyl propionate	bornyl-propionate	1	-0.261585	-0.851288
Bourbonene	beta-bourbonene	1	0.152318	0.47723
Butanal diethyl acetal	Butanal-diethyl-acetal	4	11.5359	17.8479
Butanal ethyl amyl acetal	butanal-ethyl-amyl-acetal	4	11.5804	17.8909
Butanal ethyl isoamyl acetal	butanal-ethyl-isoamyl-acetal	4	11.594	17.7793
Butenal diethyl acetal	2-Butenal-diethyl-acetal	4	11.2749	17.2853
But-2-en-1-ol	But-2-en-1-ol	4	6.45246	15.0475
Butenyl isothiocyanate	butenyl-isothiocyanate	3	12.528	11.9722
Butenyl methyl sulfide	Butenyl-methyl-sulfide	4	6.51919	15.0633
Butoxyethanol	2-Butoxyethan-1-ol	3	14.4731	9.53822
tert-Butyl acetoacetate	tert-butyl-acetoacetate	4	6.21905	8.97709
Butyl acetolactate	butyl-acetolactate	4	7.75239	7.66041
Butyl cinnamate	n-Butyl-cinnamate	2	9.89327	-1.73167
Butyl 2-decenoate	Butyl-2-decenoate	4	7.00019	12.1361
sec-Butyl isothiocyanate	sec-butyl-isothiocyanate	3	12.5065	10.3211
sec-Butyl lactate	sec-Butyl-lactate	4	8.18366	8.18875
Butyl mercaptopropionate	butyl-mercaptopropionate	4	8.32259	8.10295
Butyl methyl ketone propylene glycol acetal	butyl-methyl-ketone-propylene-glycol-acetal	1	5.69214	-2.16703
Butyl methylcrotonate	sec-butyl-2-methylcrotonate	4	7.18927	9.71618
Butyl methylphenylglycidate	butyl-methylphenylglycidate	2	10.3548	-2.99365
Butyl methylthiopropionate	butyl-methylthiopropionate	4	4.63931	10.5071
Butyl 5-octenoate	butyl-5-octenoate	4	3.66361	9.37771
Butyl oleate	Butyl-oleate	4	4.42529	10.2638
Butyl pivalate	butyl-pivalate	4	5.10276	10.4356
Butyl sorbate	butyl-sorbate	4	7.11238	11.7888
Butyl undecanoate	butyl-undecanoate	4	4.50768	10.385
Butylacetophenone	butylacetophenone	2	10.4257	-4.69342
Butylbutenal	2-Butyl-2-butenal	3	9.58815	11.7659
Butylcinnamaldehyde	alpha-Butylcinnamaldehyde	1	0.0918848	4.7418
Butylquinoline	4-Butylquinoline	2	10.5782	-5.92521
Butyltetrahydrofuran	2-Butyltetrahydrofuran	1	5.22766	-3.15522
1,1-dimethoxybutane	1-1-dimethoxybutane	4	10.9664	17.7808
Cadidene	Cadinene-delta	1	0.119303	0.459554
Carvacryl acetate	Carvacryl-acetate	2	10.8484	-4.91479
Carvone acetate	carvone-acetate	1	0.815224	0.931446
trans-Carvone oxide	trans-carvone-oxide	1	1.5796	0.0729655
cis-Carvyl acetate	carvyl-acetate-cis-isomer	1	0.376368	1.81103
Carvyl butyrate	carvyl-butyrate	1	0.37994	1.81811
Carvyl formate	carvyl-formate	1	0.374301	1.80865
Carvyl hexanoate	carvyl-hexanoate	1	0.377743	1.8173
Carvyl isobutyrate	carvyl-isobutyrate	1	0.374221	1.80905
Carvyl isovalerate	carvyl-isovalerate	1	0.379318	1.81789
Carvyl methylbutyrate	carvyl-methylbutyrate	1	0.375563	1.81126
Carvyl valerate	carvyl-valerate	1	0.376942	1.81433
beta-Caryophyllene acetate	beta-caryophyllene-acetate	1	2.11554	-0.535696
alpha-Caryophyllene alcohol	alpha-caryophyllene-alcohol	1	1.81781	-0.812188
beta-caryophyllene alcohol	beta-caryophyllene-alcohol	1	1.58572	-0.772737
Caryophyllene butyrate	caryophyllene-butyrate	1	0.31288	-0.826722
Caryophyllene isobutyrate	caryophyllene-isobutyrate	1	2.1769	-0.515364
beta-Caryophyllene oxide	beta-caryophyllene-oxide	1	1.09278	0.10286
Cedrol	cedrol	1	0.994105	-0.983416
Cedryl acetate	cedryl-acetate	1	0.977735	-1.01792
Cinnamaldehyde propylene glycol acetal	cinnamaldehyde-propylene-glycol-acetal	1	6.64505	-2.91198
Cinnamyl benzoate	Cinnamyl-benzoate	2	11.7191	-2.28493
Cinnamyl cinnamate	Cinnamyl-cinnamate	2	9.97633	-1.82062
Cinnamyl valerate	cinnamyl-valerate	2	11.8845	-2.33602
citral 1,3-dioxan-5-ol	citral-1-3-dioxan-5-ol	1	6.00105	-2.57132
citral 1,3-dioxolan-4-methanol	citral-1-3-dioxolan-4-methanol	1	5.98903	-2.59238
Citral hexylene glycol acetal	citral-hexylene-glycol-acetal	1	5.99278	-2.576
Citronellal diethyl acetal	Citronellal-diethyl-acetal	3	11.9818	7.30435
Citronellal propylene glycol acetal	citronellal-propylene-glycol-acetal	1	5.8647	-2.6439
Citronellyl octanoate	citronellyl-octanoate	3	11.5165	7.03342
Copaene	copaene	1	0.0984209	0.477719
Cresyl benzoate	cresyl-benzoate	2	10.8082	-3.62638
Cresyl heptanoate	cresyl-heptanoate	2	11.0949	-3.75735
Cresyl hexanoate	cresyl-hexanoate	2	11.0991	-3.76268
Cresyl valerate	cresyl-valerate	2	11.0969	-3.7568
Cubebene	beta-Cubebene	1	0.194804	0.460199
Cyclamen aldehyde diethyl acetal	cyclamen-aldehyde-diethyl-acetal	2	11.259	-4.85417
Cyclamen aldehyde propylene glycol acetal	cyclamen-aldehyde-propylene-glycol-acetal	1	5.77396	-2.54815
Cyclododecanol	cyclododecanol	1	3.15111	0.0995435
Cyclododecyl propionate	cyclododecyl-propionate	1	2.85136	0.111937
Cycloheptanone	cycloheptanone	1	3.71309	-1.6601
Cyclohexyl acetoacetate	cyclohexyl-acetoacetate	1	2.83435	0.112729
Cyclohexyl cinnamate	Cyclohexyl-cinnamate	2	10.2821	-2.44681
Cyclohexylethyl formate	cyclohexylethyl-formate	1	3.06061	-0.158321
Cyclohexylpropionic acid	cyclohexylpropionic-acid	1	3.07414	-0.19337
Cyclopentyl acetate	cyclopentyl-acetate	1	2.83844	0.141318
Cyclotene acetate	cyclotene-acetate	1	3.37179	-2.96174
Cyclotene isobutyrate	cyclotene-isobutyrate	1	3.37305	-2.95918
DMPF	DMPF	1	3.37836	-2.8168
(2Z,6Z)-deca-2,6-dienal	2Z-6Z-decadienal	4	6.98482	15.2488
(2E,6E)-deca-2,6-dienal	2E-6E-decadienal	4	6.9858	15.2486
5-Decenal	5-Decenal	4	6.17112	15.9204
4-Decenoic acid	4-Decenoic-acid	4	1.0926	10.3425
3-Decen-4-olide	3-decen-4-olide	1	2.72196	-4.48509
3-Decen-2-one	3-Decen-2-one	4	8.0047	12.6277
2-Decenyl acetate	2-decenyl-acetate	4	2.75409	10.0926
Decyl hexanoate	decyl-hexanoate	4	4.02448	11.2068
Decyl isohexanoate	decyl-isohexanoate	4	6.75406	8.67267
Decyl isovalerate	Decyl-3-methylbutyrate	4	5.6744	10.0595
Decyl nonanoate	decyl-nonanoate	4	4.01521	11.2144
Decyl octanoate	decyl-octanoate	4	4.02135	11.209
Dehydrocumin alcohol	dehydrocumin-alcohol	2	11.0173	-4.6073
(S)-8,9-Dehydrotheaspirone	S-8-9-dehydrotheaspirone	1	2.46512	-1.9213
Di-isobutyltrithiolane	Di-isobutyltrithiolane	1	4.77014	-1.12338
di-tert-Amyl disulfide	di-tert-amyl-disulfide	3	13.272	9.49081
Dibutyl ketone	dibutyl-ketone	3	10.6765	12.0493
Dibutyl malate	Dibutyl-malate	4	5.09463	10.3213
Dibutyl succinate	Dibutyl-succinate	4	4.63751	10.4659
Diethoxymethylbutane	Diethoxymethylbutane	4	11.5643	17.4411
Diethoxypropene	Diethoxypropene	4	11.2403	17.279
Diethyl adipate	Diethyl-adipate	4	5.75905	9.13062
Diethyl 2,2-diethylmalonate	diethyl-2-2-diethylmalonate	4	6.43004	9.44779
Diethyl fumarate	Diethyl-fumarate	4	7.18096	11.5283
Diethyl nonanedioate	Diethyl-nonanedioate	4	5.74378	9.12251
Diethyl oxalate	Diethyl-oxalate	4	6.62214	9.77699
Diethyl pentanedioate	Diethyl-pentanedioate	4	5.77085	9.12685
Diethyl sulfide	Diethyl-sulfide	3	14.2311	10.87
Dihydrocarvyl butyrate	dihydrocarvyl-butyrate	1	2.95071	0.95394
Dihydrocarvyl formate	dihydrocarvyl-formate	1	3.0067	0.944744
Dihydrocarvyl hexanoate	dihydrocarvyl-hexanoate	1	2.97069	0.951556
Dihydrocarvyl isobutyrate	dihydrocarvyl-isobutyrate	1	2.98545	0.939387
Dihydrocarvyl isovalerate	dihydrocarvyl-isovalerate	1	2.98844	0.939421
Dihydrocarvyl propionate	dihydrocarvyl-propionate	1	2.97435	0.938221
Dihydrocarvyl valerate	dihydrocarvyl-valerate	1	2.97135	0.94494
Dihydrodihydroxymethylpyranone	dihydrodihydroxymethylpyranone	1	3.24656	-2.70352
6,7-Dihydro-5,7-dimethyl-5H-cyclopentapyrazine	6-7-dihydro-5-7-dimethyl-5H-cyclopentapyrazine	2	10.0181	-7.74163
Dihydroedulan II (cis)	dihydroedulan-II-cis	1	1.88633	-1.23636
Dihydroionol	Dihydro-beta-ionol	1	1.77976	-2.03165
Dihydrolinalyl butyrate	dihydrolinalyl-butyrate	3	13.6557	7.59398
Dihydroperillyl acetate	dihydroperillyl-acetate	1	2.7686	0.824517
Dihydroperillyl butyrate	dihydroperillyl-butyrate	1	2.80468	0.851695
Dihydroterpineol-cis isomer	dihydroterpineol-cis	1	1.79485	1.18566
Diisoamyl ether	diisoamyl-ether	4	11.7393	17.3672
Diisobutyl disulfide	diisobutyl-disulfide	3	12.792	10.1105
Diisopropyl ketone	diisopropyl-ketone	3	9.65101	9.68795
Dimercaptothiapropane	dimercaptothiapropane	3	14.6757	10.1444
Dimethoxybenzaldehyde	dimethoxybenzaldehyde	2	10.1116	-4.28633
2,3-Dimethoxybenzyl alcohol	2-3-dimethoxybenzyl-alcohol	2	10.2616	-4.18302
3,4-dimethoxybenzyl alcohol	3-4-dimethoxybenzyl-alcohol	2	9.70378	-3.73645
Dimethylallyl acetate	dimethylallyl-acetate	3	13.6449	7.60401
Dimethylbutanethiol	dimethylbutanethiol	3	13.5724	9.60744
Dimethylbutyl malate	Dimethylbutyl-malate	4	7.33129	8.34923
Dimethylcyclopropylmethylpentenal	dimethylcyclopropylmethylpentenal	3	12.903	6.31049
Dimethyldithiolaneone	dimethyldithiolaneone	1	3.54087	-2.4694
Dimethylhexenone	dimethylhexenone	3	10.4355	11.6227
2-isobutyl-3,5-dimethyl-pyrazine	2-isobutyl-3-5-dimethyl-pyrazine	2	10.2809	-6.95512
3-isobutyl-2,5-dimethyl-pyrazine	3-isobutyl-2-5-dimethyl-pyrazine	2	10.2715	-6.94581
(3Z)-4,8-Dimethyl-3,7-nonadiene-2-one	Dimethylnonadienone-Z-E	3	12.7235	6.46574
Dimethyloctenone	2-6-Dimethyloct-6-en-3-one	4	8.65259	10.5216
Dimethyloxathiane	dimethyloxathiane	1	4.88737	-2.35499
Dimethylpentanol	dimethylpentanol	3	12.9661	9.73645
Dimethylpentylfuranone	3-4-dimethyl-5-pentylfuranone	1	3.07819	-4.33439
Dimethylphenethylamine	N-N-Dimethylphenethylamine	2	11.6961	-5.07792
Dimethylpyrrole	2-5-Dimethylpyrrole	2	10.1838	-5.33345
Dipentyl disulfide	dipentyl-disulfide	3	14.302	10.8863
Dipentyl malonate	Dipentyl-malonate	4	4.89647	10.4444
Dipropyl malonate	Dipropyl-malonate	4	4.87102	10.4656
Dithiane	1-4-Dithiacyclohexane	1	4.28587	-0.754572
Dithianonencarbonal	2-8-Dithianonencarbonal	4	8.49949	11.0837
3,6-Dodecadienal	3-6-Dodecadienal	3	23.3539	-1.17772
Dodecanal dihexyl acetal	dodecanal-dihexyl-acetal	4	11.6204	17.8994
Dodecanal propylene glycol acetal	dodecanal-propylene-glycol-acetal	1	5.85878	-2.95206
Dodecane	Dodecane	3	14.9594	10.2633
2-Dodecanol	2-Dodecanol	3	12.5077	10.7293
6-Dodecenal	6-dodecenal	4	6.17222	15.9264
8-Dodecenal	8-dodecenal	4	6.22621	15.8653
Dodecene	Dodec-1-ene	3	12.4151	12.0777
2-Dodecenoic acid	2-dodecenoic-acid	4	8.2254	12.7714
trans-4-Dodecenoic acid	trans-4-dodecenoic-acid	4	1.07663	10.3587
trans-6-Dodecenoic acid	trans-6-dodecenoic-acid	4	1.10653	10.3254
delta-Elemene	delta-Elemene	1	1.35919	0.314841
Epoxycarvone	epoxycarvone	1	1.57867	0.0733063
Epoxycarvyl acetate	epoxycarvyl-acetate	1	1.59802	0.0742223
Epoxydecanal	epoxydecanal	3	24.8635	8.51875
2-Ethoxybenzaldehyde	2-ethoxybenzaldehyde	2	10.1612	-4.35894
2-Ethoxybenzyl alcohol	2-ethoxybenzyl-alcohol	2	10.2624	-4.2087
4-Ethoxybenzyl alcohol	4-ethoxybenzyl-alcohol	2	10.7913	-4.36811
Ethoxymethylbutanethiol	ethoxymethylbutanethiol	3	13.6524	9.4907
Ethoxypropionic acid	3-Ethoxypropionic-acid	3	10.9392	11.8541
Ethyl 2-furyl ketone	ethyl-2-furyl-ketone	2	8.96734	-5.44052
Ethyl acetoacetate diethyl acetal	ethyl-acetoacetate-diethyl-acetal	4	6.2714	9.35114
Ethyl acetoxybutyrate	ethyl-acetoxybutyrate	4	7.42678	7.55937
Ethyl acetylanthranilate	ethyl-acetylanthranilate	2	10.8212	-2.75087
Ethyl acetyldecanoate	ethyl-acetyldecanoate	4	8.8985	8.02398
Ethyl acetyldodecanoate	ethyl-acetyldodecanoate	4	8.89377	8.01647
Ethyl acetylpropionate	ethyl-acetylpropionate	4	8.3996	8.18971
Ethyl amylacetoacetate	ethyl-amylacetoacetate	4	8.91668	8.03403
Ethyl benzothioate	S-Ethyl-benzothioate	2	10.6559	-3.86338
Ethyl butylphenylacetate	ethyl-butylphenylacetate	2	11.7085	-3.44026
Ethyl cyclohexanecarboxylate	Ethyl-cyclohexanecarboxylate	1	2.83348	-0.257834
Ethyl cis-4-decenoate	ethyl-Z-4-decenoate	4	5.33924	8.13354
Ethyl trans-2-decenoate	ethyl-trans-2-decenoate	4	6.97269	12.1466
Ethyl trans-3-decenoate	ethyl-trans-3-decenoate	4	5.28472	8.16214
Ethyl dodecenoate	ethyl-dodecenoate	4	6.97615	12.1486
Ethyl ethoxybenzoate	ethyl-ethoxybenzoate	2	10.8348	-2.90491
Ethyl ethoxycrotonate	ethyl-ethoxycrotonate	4	7.22054	11.4755
Ethyl ethylbutyrate	ethyl-ethylbutyrate	4	8.41868	8.26171
Ethyl ethylphenylglycidate	ethyl-ethylphenylglycidate	2	10.4008	-3.01266
Ethyl hexanoyloxyhexanoate	ethyl-hexanoyloxyhexanoate	4	5.62762	9.11689
Ethyl hydroxybenzyl ether	Ethyl-4-hydroxybenzyl-ether	2	11.0946	-4.45597
Ethyl hydroxyethyl sulfide	ethyl-hydroxyethyl-sulfide	3	14.2245	10.8625
Ethyl hydroxymethylvalerate	ethyl-hydroxymethylvalerate	4	8.33811	8.4092
Ethyl linalool	ethyl-linalool	3	14.0107	7.04576
Ethyl maltol butyrate	ethyl-maltol-butyrate	2	8.4916	-5.34007
Ethyl maltol propionate	ethyl-maltol-propanoate	2	8.49391	-5.35754
Ethyl mercaptobutyrate	ethyl-mercaptobutyrate	4	8.41243	8.33159
Ethyl methoxyacetate	ethyl-methoxyacetate	4	5.99073	9.2183
Ethyl methyl ketone propylene glycol ketal	ethyl-methyl-ketone-propylene-glycol-ketal	1	5.68778	-2.17347
Ethyl 3-methylthiobutyrate	ethyl-3-methylthiobutyrate	4	7.98101	8.89663
Ethyl 2-(methylthio)propanoate	ethyl-2-methylthio-propanoate	4	8.33972	8.3222
Ethyl 2-nonenoate	ethyl-E-2-nonenoate	4	6.976	12.1484
Ethyl 3-nonenoate	ethyl-3-nonenoate	4	5.27278	8.171
Ethyl pentanethioate	ethyl-pentanethioate	3	10.4628	11.9693
Ethyl 2-pentenoate	ethyl-2-pentenoate	4	7.16118	11.6053
Ethyl alpha-safranate	ethyl-alpha-safranate	1	2.45532	-0.922711
Ethyl gamma-safranate	ethyl-gamma-safranate	1	2.42128	-0.970222
Ethylcitral	ethylcitral	3	12.9065	6.33648
Ethylcrotonaldehyde	ethylcrotonaldehyde	3	9.56504	11.739
2-Ethyl-4,6-dimethyldihydrodithiazine	2-ethyl-4-6-dimethyldihydrodithiazine	1	4.7826	-1.44853
Ethylhexanal diethyl acetal	ethylhexanal-diethyl-acetal	4	11.4865	17.8826
Ethylhexanoic acid	2-Ethylhexanoic-acid	4	9.00494	8.31996
Ethylhexenal	ethylhexenal	3	9.54103	11.6962
Ethylhexyl hexanoate	ethylhexyl-hexanoate	4	7.30299	8.18275
Ethylhexyl mercaptopropionate	ethylhexyl-mercaptopropionate	4	7.30707	8.18209
Ethylmethyldioxolanone	ethylmethyldioxolanone	1	3.47148	-2.57384
4-Ethyl-2-octenoic acid	4-ethyl-2-octenoic-acid	4	9.11463	8.42685
4-Ethylpyridine	4-Ethylpyridine	2	10.7086	-5.9229
Ethylthiophenecarbaldehyde	5-Ethylthiophene-2-carbaldehyde	2	9.7816	-5.86206
beta-Farnesene	beta-farnesene	3	13.4387	6.55329
Fenchyl butyrate	fenchyl-butyrate	1	0.363896	-0.830221
Formylmethylpyrrole	formylmethylpyrrole	2	9.91794	-5.18007
Furfuryl propyl disulfide	Furfuryl-propyl-disulfide	2	8.62333	-6.20928
Furfurylidenebutyraldehyde	2-Furfurylidene-butyraldehyde	1	-2.15461	3.60227
Furfurylmethylfuran	furfurylmethylfuran	2	8.74111	-6.09897
Furylacrolein	Furylacrolein	1	-2.14934	3.59801
Geranic acid	Geranic-acid	3	12.7254	6.45938
Geranyl acetoacetate	Geranyl-acetoacetate	4	8.16241	10.1876
Heliotropin propylene glycol acetal	heliotropin-propylene-glycol-acetal	1	6.79205	-2.99926
Heliotropine butane-2,3-diol acetal	Heliotropine-butane-2-3-diol-acetal	2	8.78755	-4.00731
Heptanal dibutyl acetal	heptanal-dibutyl-acetal	4	11.6191	17.8693
Heptanone propylene glycol acetal	heptanone-propylene-glycol-acetal	1	5.69269	-2.16534
cis-4-Heptenoic acid	cis-4-heptenoic-acid	4	1.12676	10.3305
trans-2-Heptenoic acid	trans-2-Heptenoic-acid	4	8.23282	12.7398
cis-4-Hepten-2-ol	cis-4-hepten-2-ol	4	8.36556	15.0243
2-Hepten-4-one	2-Hepten-4-one	3	9.72574	12.1515
3-Hepten-2-one	3-Hepten-2-one	4	8.05623	12.5306
Heptenyl butyrate	heptenyl-butyrate	4	7.21733	7.46285
Heptyl butyryllactate	heptyl-butyryllactate	4	7.71197	7.63696
Heptyl isocaproate	heptyl-isocaproate	4	6.76721	8.66178
sec-Heptyl isovalerate	sec-Heptyl-isovalerate	4	7.22426	7.43378
cis-Heptylcyclopropanecarboxylic acid	cis-heptylcyclopropanecarboxylic-acid	1	5.66131	-3.19941
Hexadecenoic acid	hexadecenoic-acid	4	8.22503	12.7715
Hexadienal diethyl acetal	hexadienal-diethyl-acetal	4	11.2723	17.2862
Hexanal diamyl acetal	hexanal-diamyl-acetal	4	11.615	17.8859
Hexanal diisoamyl acetal	hexanal-diisoamyl-acetal	4	11.6012	17.8091
Hexanal diisobutyl acetal	hexanal-diisobutyl-acetal	4	11.573	17.8473
Hexanal ethyl hexyl acetal	hexanal-ethyl-hexyl-acetal	4	11.5997	17.8751
2-pentyl-1,3-dioxan-5-ol	2-pentyl-1-3-dioxan-5-ol	1	5.78292	-3.00911
(2-pentyl-1,3-dioxolan-4-yl)methanol	2-pentyl-1-3-dioxolan-4-yl-methanol	1	5.84107	-2.94487
Hexanal hexyl butyl acetal	hexanal-hexyl-butyl-acetal	4	11.6199	17.8738
Hexanal isoamyl butyl acetal	hexanal-isoamyl-butyl-acetal	4	11.614	17.8368
2,5-Hexanedione	2-5-hexanedione	3	10.5092	11.5679
trans-2-Hexenal dibutyl acetal	trans-2-hexenal-dibutyl-acetal	4	11.2708	17.2374
(E)-2-Hexenal diethyl acetal	trans-2-Hexenal-diethyl-acetal	4	11.1415	17.6192
2-Hexenal diethyl acetal	2-Hexenal-diethyl-acetal	4	11.2469	17.2503
Hexenal dihexyl acetal	hexenal-dihexyl-acetal	4	11.351	17.2368
2-[(E)-pent-1-enyl]-1,3-dioxan-5-ol	trans-2-hexenal-dioxanol	1	5.88212	-2.80788
4-Hexene-3-one	4-Hexene-3-one	3	9.72418	12.152
Hex-1-en-3-one	1-Hexen-3-one	3	9.89694	12.118
cis-2-Hexenyl acetate	cis-2-Hexenyl-acetate	4	2.66436	10.1327
cis-3-Hexenyl acetoacetate	cis-3-hexenyl-acetoacetate	4	3.67632	9.33013
cis-4-Hexenyl butyrate	cis-4-hexenyl-butyrate	4	4.58748	10.3944
cis-3-Hexenyl cinnamate	cis-3-hexenyl-cinnamate	2	9.90937	-1.78894
trans-2-Hexenyl cinnamate	trans-2-hexenyl-cinnamate	2	9.93482	-1.80123
3-Hexenyl decanoate	cis-3-Hexenyl-decanoate	4	3.59984	9.34876
Hexenyl ethylbutyrate	hexenyl-ethylbutyrate	4	2.49271	9.27917
Hexenyl furoate	hexenyl-furoate	2	8.92409	-5.37489
cis-2-Hexenyl hexanoate	cis-2-hexenyl-hexanoate	4	2.35274	10.2713
trans-2-Hexenyl isobutyrate	trans-2-Hexenyl-isobutyrate	4	2.52419	9.2898
Hexenyl isothiocyanate	hexenyl-isothiocyanate	3	12.5125	11.9897
Hexenyl levulinate	hexenyl-levulinate	4	3.63235	9.37098
Hexenyl methylpentanoate	hexenyl-methylpentanoate	4	3.61273	9.41867
cis-3-Hexenyl 2-methylvalerate	cis-3-hexenyl-2-methylvalerate	4	2.49253	9.27804
cis-3-Hexenyl nonanoate	cis-3-hexenyl-nonanoate	4	3.60338	9.34748
cis-3-Hexenyl 4-pentenoate	cis-3-hexenyl-4-pentenoate	4	3.629	9.37652
1-Hexen-3-yl propionate	1-hexen-3-yl-propionate	4	9.43265	15.494
5-Hexenyl propionate	5-hexenyl-propionate	4	4.37997	9.99568
Hexyl isocaproate	hexyl-isocaproate	4	6.76464	8.66261
Hexyl levulinate	hexyl-levulinate	4	4.62018	10.5742
hexyl 2-methyl-4-pentenoate	hexyl-2-methyl-4-pentenoate	4	8.60422	7.80007
Hexyl 2-methylvalerate	hexyl-2-methylvalerate	4	8.50068	7.95934
Hexyl sorbate	hexyl-sorbate	4	7.11125	11.8414
Hexylmethoxypyrazine	2-hexyl-3-methoxypyrazine	2	10.4159	-7.08833
2-(1-phenylethyl)-1,3-dioxan-5-ol	2-phenylethyl-1-3-dioxanol	1	6.47776	-2.84601
[2-(1-phenylethyl)-1,3-dioxolan-4-yl]methanol	2-phenylethyl-dioxolanyl-methanol	1	6.44818	-2.84084
Hydratropyl methyl ether	hydratropyl-methyl-ether	2	12.2272	-4.41225
Hydroxyacetoxymenthene	hydroxyacetoxymenthene	1	1.62954	0.124082
Hydroxybenzyl acetate	hydroxybenzyl-acetate	2	11.2541	-4.16053
Hydroxybenzyl methyl ether	4-Hydroxybenzyl-methyl-ether	2	11.0649	-4.46386
Hydroxybutyric acid	3-hydroxybutyric-acid	3	9.93326	9.87789
Hydroxycitronellal dibutyl acetal	hydroxycitronellal-dibutyl-acetal	3	12.5667	9.1342
Hydroxycitronellal methyl anthranilate	hydroxycitronellal-methyl-anthranilate	2	10.7623	-2.18449
Hydroxycitronellyl acetate	hydroxycitronellyl-acetate	3	11.4034	8.28791
Hydroxydimethyloctanoic acid lactone	Menthone-lactone	1	2.74257	-2.76977
Hydroxyhexanoic acid	hydroxyhexanoic-acid	4	7.79756	8.76431
Hydroxymenthenone	hydroxymenthenone	1	3.25858	-1.94957
3-Hydroxy-4-methoxybenzaldehyde	3-hydroxy-4-methoxybenzaldehyde	2	9.16554	-3.52209
Hydroxymethylbenzaldehyde	2-Hydroxy-4-methylbenzaldehyde	2	10.1523	-4.71344
2-Hydroxy-4-methylpentanoic acid	2-hydroxy-4-methyl-pentanoic acid	3	9.84449	9.51306
2-Hydroxy-3-methylpentanoic acid	2-hydroxy-3-methyl-pentanoic acid	4	8.85108	8.60458
Hydroxymethylthienylethanone	hydroxymethylthienylethanone	2	9.85563	-5.84657
Hydroxypropyl phenylacetate	hydroxypropyl-phenylacetate	2	11.6934	-3.43137
Hydroxypropyl valerate	hydroxypropyl-valerate	4	6.68397	8.07876
Ionyl acetate	beta-lonyl-acetate	1	1.73767	-2.05515
Isoamyl 3-methylpentanoate	isoamyl-3-methylpentanoate	4	6.81455	8.61243
Isoamyl crotonate	Isoamyl-crotonate	4	7.14395	11.4645
Isoamyl furoate	isoamyl-furoate	2	8.92306	-5.388
Isoamyl methylvalerate	isoamyl-methylvalerate	4	8.48025	8.09748
Isoamyl sorbate	isoamyl-sorbate	4	7.13783	11.526
Isoamyl undecanoate	isoamyl-undecanoate	4	6.50301	8.47544
Isoamyl undecylenate	isoamyl-undecylenate	4	6.36282	8.41881
Isobornyl phenylacetate	Isobornyl-phenylacetate	1	-0.238275	-0.902652
Isobutyl 2-methylpentanoate	isobutyl-2-methylpentanoate	4	8.48186	8.19974
Isobutyl cinnamate	Isobutyl-cinnamate	2	9.88416	-1.89792
Isobutyl decenoate	isobutyl-decenoate	4	5.38986	8.11691
Isobutyl trans-2-hexenoate	isobutyl-trans-2-hexenoate	4	6.99075	12.0565
Isobutyl levulinate	isobutyl-levulinate	4	6.92866	8.3338
Isobutyl methyl disulfide	isobutyl-methyl-disulfide	3	12.8817	10.1672
Isobutyl phenoxyacetate	isobutyl-phenoxyacetate	2	11.4853	-3.69395
isobutyl tetradecanoate	Isobutyl-tetradecanoate	4	6.67971	8.06124
2-isoButyl-4-methylthiazole	2-Isobutyl-4-methylthiazole	2	10.1133	-6.70012
2-isopropyl-4,5-dimethyl-1,3-dioxolane	2-isopropyl-4-5-dimethyl-dioxolane	1	5.61458	-2.49648
Isobutyraldehyde dimethyl acetal	isobutyraldehyde-dimethyl-acetal	4	11.5965	17.4424
Isoeugenyl butyl ether	Isoeugenyl-butyl-ether	2	9.15371	-3.36975
Isogeraniol	isogeraniol	3	13.2499	6.44344
Isoheptyl butyrate	isoheptyl-butyrate	4	6.74562	8.58
Isoheptyl isobutyrate	isoheptyl-isobutyrate	4	8.39944	7.61256
Isopentylidene phenethylamine	isopentylidene-phenethylamine	2	12.013	-4.60317
Isopropenylpentanedioic acid	isopropenylpentanedioic-acid	3	10.0047	9.90771
Isopropyl acetoacetate	isopropyl-acetoacetate	4	7.09005	7.94002
Isopropyl isohexanoate	isopropyl-isohexanoate	4	7.06811	7.93464
Isopropyl lactate	isopropyl-lactate	4	8.14368	8.18182
2-isopropyl-2,4-dimethyl-1,3-dioxolane	2-isopropyl-2-4-dimethyl-1-3-dioxolane	1	5.69774	-2.17638
Isopropyl sorbate	isopropyl-sorbate	4	7.16632	11.4939
Isopropyl tiglate	Isopropyl-tiglate	4	7.10699	9.78331
Isopropylcyclohexyl acetate	isopropylcyclohexyl-acetate	1	2.80672	0.242603
Isopropylmethylhexenal	2-Isopropyl-5-methyl-2-hexenal	4	8.48017	11.0722
Isovaleraldehyde dibutyl acetal	isovaleraldehyde-dibutyl-acetal	4	11.6122	17.6486
Isovaleraldehyde dihexyl acetal	isovaleraldehyde-dihexyl-acetal	4	11.6085	17.6794
Isovaleraldehyde dimethyl acetal	isovaleraldehyde-dimethyl-acetal	4	11.5608	17.6003
Isovaleraldehyde dipropyl acetal	isovaleraldehyde-dipropyl-acetal	4	11.6044	17.5901
(2-isobutyl-1,3-dioxolan-4-yl)methanol	2-isobutyl-dioxolan-4-yl-methanol	1	5.82905	-2.77751
Jasmine lactone	Jasmine-lactone	1	2.37687	-4.69396
(Z)-Undec-8-en-5-olide	Jasmolactone-extra-C	1	2.32116	-4.76643
Ketodibutanoyloxybutane	ketodibutanoyloxybutane	4	6.2014	9.10748
Lilial	lilial	2	11.2694	-4.91994
l-Limonene-1,2-epoxide	l-Limonene-1-2-epoxide	1	1.57356	0.0807009
1,8-p-Menthadien-4-ol	1-8-p-menthadien-4-ol	1	1.17067	0.470669
d-trans-isocarveol	d-trans-isocarveol	1	2.28569	0.755749
limonen-10-ol	limonen-10-ol	1	0.966904	0.830481
l-trans-2-p-menthenol	l-trans-2-p-menthenol	1	1.29123	0.0591068
l-Menthyl butyrate	l-menthyl-butyrate	1	3.17906	1.70991
l-Menthyl crotonate	l-menthyl-crotonate	1	3.03022	1.52343
Menthyl decanoate	l-menthyl-decanoate	1	3.18267	1.72628
Menthyl hexanoate	Menthyl-hexanoate	1	3.18893	1.72994
l-Menthyl isobutyrate	l-menthyl-isobutyrate	1	3.05098	1.54835
Menthyl methyl ether	l-Menthyl-methyl-ether	1	2.92117	1.67123
l-Menthyl 2-methylbutyrate	l-menthyl-2-methylbutyrate	1	3.09229	1.55354
Menthyl octanoate	l-menthyl-octanoate	1	3.18969	1.72733
Menthyl phenylacetate	Menthyl-phenylacetate	1	3.17763	1.69078
l-Menthyl tiglate	l-menthyl-tiglate	1	3.03948	1.53203
2,2-diethoxyethanethiol	2-2-diethoxyethanethiol	4	11.4708	17.6491
Mercaptobenzothiazole	mercaptobenzothiazole	2	10.5181	-5.72348
Mercaptobutanol	3-Mercapto-2-butanol	3	12.9828	9.86648
3-Mercaptodecanal	3-mercaptodecanal	3	12.0264	8.71222
2-(2-methylsulfanylethyl)-1,3-dioxan-5-ol	2-2-methylsulfanylethyl-dioxanol	1	5.88285	-2.8584
[2-(2-methylsulfanylethyl)-1,3-dioxolan-4-yl]methanol	2-2-methylsulfanylethyl-dioxolanyl-methanol	1	5.88015	-2.86176
o-Methoxycinnamic acid	o-methoxycinnamic-acid	2	10.0632	-4.22824
Methoxydecene	methoxydecene	4	5.90264	15.7949
Methoxyethyl acetoacetate	methoxyethyl-acetoacetate	4	6.14883	9.0453
Methoxyphenylpropanol	3-4-Methoxyphenylpropan-1-ol	2	10.8848	-4.34781
4-Methoxypyridine	4-methoxypyridine	2	10.6455	-4.51951
Methyl N-phenylacetylanthranilate	methyl-N-phenylacetylanthranilate	2	10.7425	-2.26119
Methyl acetylanthranilate	Methyl-N-acetylanthranilate	2	10.7468	-2.27888
Methyl butyl disulfide	Methyl-butyl-disulfide	3	14.242	10.9182
Methyl N-butylanthranilate	methyl-N-butylanthranilate	2	10.7544	-2.87126
S-Methyl decanethioate	S-methyl-decanethioate	3	10.656	11.9776
Methyl trans-4-decenoate	methyl-trans-4-decenoate	4	5.20637	8.24644
Methyl N-ethylanthranilate	methyl-N-ethylanthranilate	2	10.7722	-2.86685
Methyl 2-ethylbutyrate	methyl-2-ethylbutyrate	4	8.57165	8.31714
Methyl 2-ethylhexanoate	methyl-2-ethylhexanoate	4	8.59189	8.24681
Methyl 2-ethyloctanoate	methyl-2-ethyloctanoate	4	8.67668	8.2157
Methyl isopentyl disulfide	methyl-isopentyl-disulfide	3	12.8384	10.1706
Methyl levulinate	methyl-levulinate	4	6.02915	8.78131
Methyl 3-mercaptobutanoate	methyl-3-mercaptobutanoate	4	7.82291	8.80617
Methyl 2-mercaptopropionate	methyl-2-mercaptopropionate	4	8.41293	8.36155
Methyl 2-methyl-3-mercaptopropionate	methyl-2-methyl-3-mercaptopropionate	4	8.56655	8.34593
2-acetyl-4-methylthiophene	2-acetyl-4-methylthiophene	2	9.8541	-5.76643
S-Methyl octanethioate	S-methyl-octanethioate	3	10.6195	12.0049
Methyl 3-octenoate	methyl-3-octenoate	4	5.20893	8.23055
Methyl pentadecanoate	methyl-pentadecanoate	4	5.78141	8.50873
Methyl N-propionylanthranilate	methyl-N-propionylanthranilate	2	10.7718	-2.28966
Methyl 2-mercaptoacetate	methyl-2-mercaptoacetate	4	6.07244	8.86662
Methyl beta-4-tolylglycidate	methyl-beta-4-tolylglycidate	2	10.4175	-3.03721
Methyl tridecanoate	methyl-tridecanoate	4	5.77427	8.49507
Methylallyl hexanoate	methylallyl-hexanoate	4	5.67384	9.23223
2-Methylbenzyl acetate	2-Methylbenzyl-acetate	2	11.2781	-4.1324
4-Methylbenzyl butyrate	4-methylbenzyl-butyrate	2	11.9871	-3.89762
2-sec-butyl-4-methyl-1,3-dioxolane	2-sec-butyl-4-methyl-1-3-dioxolane	1	5.71246	-2.53445
2-Methylbut-2-en-1-ol	2-Methylbut-2-en-1-ol	4	8.36909	10.7434
2-Methyl-2-butenyl acetate	2-methyl-2-butenyl-acetate	4	7.30067	10.2404
Methylbutyl butyrate	methylbutyl-butyrate	4	7.29065	7.61387
Methylbutyl decanoate	2-Methylbutyl-decanoate	4	7.01607	8.16921
2-Methylbutyl heptanoate	2-methylbutyl-heptanoate	4	7.01909	8.16807
2-Methylbutyl phenylacetate	2-methylbutyl-phenylacetate	2	11.6872	-3.42184
2-Methylbutyrolactone	2-methylbutyrolactone	1	3.42908	-2.3769
Methylfuranylbutanal propylene glycol acetal	methylfuranylbutanal-propylene-glycol-acetal	1	5.8894	-2.75867
Methylfuryl methyltetrahydrofuryl disulfide	methylfuryl-methyltetrahydrofuryl-disulfide	2	8.39325	-5.55463
Methylfurylpropanedione	methylfurylpropanedione	2	9.34042	-5.57629
5-Methyl-3-heptanol	5-methyl-3-heptanol	3	12.4911	10.1589
2-Methyl-1-hepten-3-ol	2-methyl-1-hepten-3-ol	4	9.1625	8.07626
2-Methylhexanal	2-Methylhexanal	3	12.1342	8.60699
2-Methylhexan-3-ol, 2-Methyl-3-hexanol	2-Methylhexan-3-ol	3	12.391	10.536
5-Methylhexanol	5-methylhexanol	3	12.3514	9.62179
3-Methyl-2-hexanone	3-methyl-2-hexanone	4	8.8863	8.52055
5-Methyl-3-hexen-2-one	5-Methyl-3-hexen-2-one	3	9.27058	10.8843
Methylional	alpha-Methylional	1	2.24537	-1.58294
Methylmethyl-2,5-dihydrofuranylthiotetrahydrofuranthiol	methylmethyl-2-5-dihydrofuranylthiotetrahydrofuranthiol	1	4.87056	-2.36543
Methylmethyl-4,5-dihydrofuranylthiotetrahydrofuranthiol	methylmethyl-4-5-dihydrofuranylthiotetrahydrofuranthiol	1	4.86333	-2.35473
4-Methyl-2-methylthiomethyl-2-pentenal	4-methyl-2-methylthiomethyl-2-pentenal	4	8.48899	11.0767
2-Methyl-5-methylthiopyrazine	2-Methyl-5-methylthiopyrazine	2	10.4903	-6.69376
2-Methyl-6-methylthiopyrazine	2-Methyl-6-methylthiopyrazine	2	10.46	-6.7127
3-Methylpentan-2-one	3-Methylpentan-2-one	4	9.02234	8.71712
4-Methyl-2-pentenal	4-Methyl-2-pentenal	3	9.55567	11.0807
2-benzyl-4-methyl-1,3-dioxolane	2-benzyl-4-methyl-1-3-dioxolane	1	6.41542	-2.85586
Methylpropyldioxolane	methylpropyldioxolane	1	5.88337	-2.82688
2-Methylquinoline	2-Methylquinoline	2	10.5179	-5.81585
5-Methylthiazole	5-methylthiazole	2	10.1386	-6.67522
2-Methylthiolane	2-methylthiolane	1	4.31965	-0.789943
2-Methylthiophene	2-Methylthiophene	2	9.76141	-5.92292
3-Methyl-2-thiophenecarboxaldehyde	3-methyl-2-thiophenecarboxaldehyde	2	9.83963	-5.73183
2-(Methylthio)propionic acid	2-Methylthiopropionic-acid	3	9.70238	9.69007
Methylundecanal diethyl acetal	methylundecanal-diethyl-acetal	4	11.4502	17.8429
Muurolene	alpha-Muurolene	1	0.101788	0.462947
(-)-(1R,2R,5S)-Neomenthyl acetate	neomenthyl-acetate-1R-2R-5S	1	3.04388	1.50247
(+)-(1S,2S,5R)-Neomenthyl acetate	neomenthyl-acetate-1S-2S-5R	1	3.04676	1.53667
Neryl crotonate	neryl-crotonate	4	7.87298	9.86485
Nonadienal diethyl acetal	2-6-Nonadienal-diethyl-acetal	4	11.2359	17.2677
3,6-Nonadienal	3-6-nonadienal	3	12.0612	12.283
2,4-Nonadiene	2-4-nonadiene	4	6.39934	14.8454
Nonanediol diacetate	1-3-nonanediol-diacetate	4	6.62445	7.2131
5-Nonenal	5-nonenal	4	6.22262	15.8709
(Z)-3-Nonenal	Z-3-Nonenal	3	23.354	-1.17772
cis-4-Nonenoic acid	cis-4-nonenoic-acid	4	1.11285	10.324
6-Nonenyl butyrate	6-nonenyl-butyrate	4	3.66785	9.45617
6-Nonenyl isovalerate	6-nonenyl-isovalerate	4	3.64682	9.44078
Nonyl phenylacetate	Nonyl-phenylacetate	2	11.7909	-3.3337
Nopol	Nopol	1	0.175432	-1.44276
Norsolanadione	norsolanadione	3	11.3404	9.90966
Ocimene oxide	ocimene-oxide	3	13.5051	6.5036
Ocimenyl acetate	ocimenyl-acetate	4	7.28421	10.2729
16-Octadecenal	16-octadecenal	4	6.64468	15.7003
Octadecyl acetate	octadecyl-acetate	4	5.8178	10.4997
cis-3-Octenal	cis-3-octenal	3	23.3539	-1.17771
1-Octene	1-octene	3	12.4441	12.0707
2-Octene	2-octene	4	6.07884	15.76
3-Octene	3-Octene	4	6.12951	15.3883
4-Octene	4-octene	4	6.08559	15.2341
3-Octenoic acid	cis-3-Octenoic-acid	4	0.906291	10.5261
4-Octenoic acid	4-octenoic-acid	4	1.10887	10.3445
trans-3-Octenoic acid	trans-3-Octenoic-acid	4	0.890657	10.5417
(3R)-oct-1-en-3-ol	3R-oct-1-en-3-ol	4	8.77228	14.8349
3-Octen-2-one	3-Octen-2-one	4	8.02327	12.5847
4-Octen-2-one	4-octen-2-one	4	1.15004	10.4137
7-Octen-2-one	7-octen-2-one	3	12.7552	12.2448
Octyl acetoacetate	octyl-acetoacetate	4	4.88911	10.43
Octyl crotonate	octyl-crotonate	4	7.10288	11.9015
Octyl hexanoate	Octyl-hexanoate	4	4.01942	11.2072
Octyl isohexanoate	octyl-isohexanoate	4	6.76589	8.66392
Octyl pivalate	octyl-pivalate	4	5.37577	10.4849
Octyl salicylate	octyl-salicylate	2	11.0765	-2.85149
Oxoethylbutanolide	oxoethylbutanolide	1	3.18559	-2.66328
Oxycarvone	oxycarvone	1	1.95458	1.32499
Palmityl acetate	Palmityl-acetate	4	5.81686	10.5001
Patchouli alcohol	Patchouli-alcohol	1	1.19544	-0.749125
Pentadecanol	Pentadecan-1-ol	3	14.7355	9.46355
Pentenyl-propyloxathiane	pentenyl-propyloxathiane	1	5.46165	-3.56446
2-Pentyl benzoate	2-pentyl-benzoate	2	11.0507	-3.1035
2-Pentylcyclopropanecarboxylic acid	2-pentylcyclopropanecarboxylic-acid	1	5.66444	-3.19756
Pentylmethylthiazole	pentylmethylthiazole	2	10.0539	-6.64994
2-Pentylthiazole	2-pentylthiazole	2	10.0283	-6.57931
Phenethyl crotonate	2-Phenethyl-crotonate	2	10.2443	-1.94325
Phenethyl decanoate	2-Phenethyl-decanoate	2	11.9937	-3.56108
Phenethyl 2-ethylhexanoate	phenethyl-2-ethylhexanoate	2	11.9835	-3.72884
Phenoxyethyl benzoate	phenoxyethyl-benzoate	2	11.3622	-3.5809
Phenyl propionate	phenyl-propionate	2	11.1684	-3.76175
Phenyl valerate	phenyl-valerate	2	11.1242	-3.75622
Phenylbutenal	2-Phenyl-2-butenal	2	12.4952	-6.47184
2-Phenylpent-2-enal	2-Phenylpent-2-enal	2	12.495	-6.47189
Phenylpropanal dimethyl acetal	phenylpropanal-dimethyl-acetal	2	12.0266	-4.57541
Phenylpropanone	1-Phenylpropan-2-one	2	11.6592	-3.81004
Phenylpropyl benzoate	3-Phenylpropyl-benzoate	2	11.3105	-3.25647
Phenylpropyl salicylate	phenylpropyl-salicylate	2	11.1169	-2.98041
alpha-Pinene oxide	alpha-pinene-oxide	1	1.07581	-0.739758
Pinocarvyl isobutyrate	pinocarvyl-isobutyrate	1	0.108667	-1.24976
Piperonyl formate	Piperonyl-formate	2	8.85545	-4.05204
Pivalic acid	pivalic-acid	3	9.83049	11.0359
Profarnesal	profarnesal	3	12.1173	7.34719
Propenyl propyl sulfide	propenyl-propyl-sulfide	3	13.9461	11.2206
1-2-4-5-Tetrathiane		1	4.29104	-0.752551
1-2-4-Trithiolane		1	4.30633	-0.767511
1-2-5-6-Tetrahydrocuminic acid		1	1.09287	0.548795
1-2-Cyclohexanedione-enol		1	3.42921	-1.37067
1-Methyl-2-3-cyclohexadione-enol		1	3.09142	-2.51259
1-Methyl-2-3-cyclohexadione		1	3.29653	-2.23629
2-2-4-Trimethyl-1-3-oxacyclopentane		1	5.70451	-2.17314
2-2-6-Trimethylcyclohexanone		1	1.92176	-1.51942
2-2-Dimethyl-5-methylpropentetrahydrofuran		1	-1.68439	5.2636
2-3-Epoxy-4-oxoisophorone		1	2.96369	-2.39445
2-4-4-Trimethyl-1-3-oxathiane		1	4.89634	-2.36072
2-4-5-Trimethyl-3-oxazoline		1	4.60876	-1.71929
2-4-6-Trimethyl-1-3-5-trithiane		1	4.51424	-0.896197
2-4-Dimethyl-3-oxazoline		1	4.61571	-1.71721
2-4-Dimethyl-3-thiazoline		1	4.67387	-1.60621
2-4-Dimethyl-dioxolane		1	5.55643	-2.57028
2-5-Dihydroxy-1-4-dithiane		1	4.23101	-0.69635
2-5-Dimethylethoxyfuranone		1	3.42816	-2.89652
2-5-Dimethylfuranone		1	3.4739	-2.5099
2-5-Dimethyltetrahydrofuran-3-thioacetate-cis-trans		1	5.10946	-2.61292
2-5-Dimethyltetrahydrofuran-3-thiol-cis-trans		1	5.11583	-2.60828
2-5-Dimethyltetrahydrofuran		1	5.3014	-2.61061
2-8-Epithio-p-menthane		1	1.05514	-0.778384
2-Acetylthiazolidine		1	3.97484	-0.677246
2-Amyl-5-keto-1-4-dioxane		1	3.30286	-5.27232
2-Amyl-6-keto-1-4-dioxane		1	3.23325	-4.92629
2-Decen-1-4-lactone		1	2.83506	-4.29142
2-Ethyl-4-methyl-1-3-dioxolane		1	5.8587	-2.7941
2-Hexyl-4-acetoxytetrahydrofuran		1	5.60671	-3.26531
2-Hexyl-5-hydroxy-1-3-dioxane		1	5.81843	-2.99099
2-Hydroxypiperitone		1	3.01957	-2.46381
2-Isobutyl-3-thiazoline		1	4.81658	-1.42063
2-Isopropyl-4-methyl-1-3-dioxolane-cis		1	5.65096	-2.48916
2-Isopropyl-4-methyl-1-3-dioxolane-trans		1	5.65312	-2.5078
2-Methyl-3-tetrahydrofuranthiol		1	5.07362	-2.58943
2-Methyl-3-thioacetoxy-4-5-dihydrofuran		1	3.51786	-2.95946
2-Methyl-3-thioacetoxytetrahydrofuran		1	5.09184	-2.60331
2-Methylcyclohexanone		1	3.20201	-1.95518
2-Methylfuran-3-one		1	3.47647	-2.49965
2-Methylpiperidine		1	3.65406	-0.547134
2-Methyltetrahydrofuran-3-one		1	3.56835	-2.36011
2-Methyltetrahydrofuran		1	5.15393	-2.71771
2-Methyltetrahydrothiophen-3-one		1	3.56727	-2.34328
2-Methylthiazolidine		1	4.01477	-0.682566
2-Methylthiomethyl-3-phenylpropenal		1	0.0727655	4.71015
3-3-5-Trimethylcyclohexan-1-one		1	3.22229	-1.99124
3-4-Dimethyl-5-pentylfuranone		1	3.06891	-4.3309
3-4-Dimethylcyclopent-2-en-1-one		1	2.79009	-2.13271
3-5-Diethyl-1-2-4-trithiolane		1	4.76158	-1.12483
3-5-Dimethyl-1-2-4-trithiolane		1	4.51528	-0.894354
3-6-Dimethyl-1-2-4-5-tetrathiane		1	4.47481	-0.8654
3-Ethyl-4-methylcyclotene		1	3.15236	-2.63543
3-Heptyl-5-methyl-2-furanone		1	2.75886	-4.63782
3-Methyl-1-2-4-trithiane		1	4.34457	-0.795552
3-Methyl-1-2-4-trithiolane		1	4.36039	-0.802054
3-Methyl-4-phenyl-3-buten-2-one		1	0.0398273	4.66574
3-Methyl-gamma-decalactone		1	3.19466	-4.6245
3-Methylcyclohexanone		1	3.27139	-1.98403
3-n-Butylphthalide		1	3.08281	-4.32229
4-5-Dimethyl-2-ethyl-3-thiazoline		1	4.79901	-1.47198
4-Acetoxy-3-butyl-5-methyltetrahydropyran		1	5.60537	-3.27161
4-Acetoxy-3-pentyltetrahydropyran		1	5.60282	-3.27207
4-Hydroxymethyl-2-methyl-1-3-dioxolane		1	5.83585	-2.79714
4-Hydroxyproline		1	3.10985	-0.220461
4-Methyl-2-pentyl-1-3-dioxolane		1	5.85815	-2.95771
4-Methyl-2-propyl-1-3-dioxolane-cis		1	5.88537	-2.82633
4-Methyl-2-propyl-1-3-dioxolane-trans		1	5.88139	-2.82862
4-Methyl-gamma-decalactone		1	2.39722	-3.9919
5-Ethyl-2-3-4-6-tetramethyl-2-cyclohexen-1-one		1	3.26858	-2.73256
5-Ethyl-2-furanone		1	2.83282	-4.2642
5-Ethyl-3-4-5-6-tetramethyl-2-cyclohexen-1-one		1	2.41416	-2.07266
5-Ethyl-3-methylcyclotene		1	3.15819	-2.62254
5-Hexyl-1-4-dioxan-2-one		1	3.22952	-4.91914
5-Isopropenyl-2-methyl-2-vinyltetrahydrofuran		1	-1.68391	5.26393
5-Methyltetrahydrofuran-3-one		1	3.54434	-2.31854
6-Hexyl-1-4-dioxan-2-one		1	3.30272	-5.27216
7-Methyltetrahydronaphthalenone		1	2.83723	-2.14681
Abhexone		1	3.28753	-2.76487
Acetoxycineole		1	-0.276298	-0.845029
Acetylcyclopentanone		1	3.1364	-1.86337
Allyl-alpha-Ionone		1	2.27993	-1.52375
alpha-Bisabolene		1	0.965472	0.821626
alpha-Campholenic-alcohol		1	0.651192	-2.2765
alpha-Cyclocitral		1	2.22192	-1.47819
alpha-Guaiene		1	1.93809	1.32492
alpha-Ionol		1	2.25628	-1.60494
alpha-Ionone		1	2.24968	-1.54772
alpha-Irone		1	2.19669	-1.54667
alpha-lsomethylionyl-acetate		1	2.26493	-1.57385
alpha-Santalene		1	0.283011	-1.29724
alpha-Terpinyl-anthranilate		1	1.15011	1.77905
alpha-Terpinyl-methyl-ether		1	1.15981	1.76484
Amylcinnamyl-formate		1	-0.0100621	4.86029
Anisaldehyde-2-3-butyleneglycol-acetal		1	6.85632	-3.02627
Apritone		1	2.62801	-4.76014
beta-Cedrene		1	0.99289	-1.0513
beta-Damascenone		1	2.04	-1.90146
beta-Guaiene		1	1.89502	1.29884
beta-Ionol		1	1.72193	-2.07487
beta-Irone		1	1.78814	-2.00127
beta-Phellandrene		1	0.786979	0.375201
beta-Terpineol		1	1.57655	0.0949153
Bisabolene		1	0.98998	0.810186
Bornyl-valerate		1	-0.196781	-0.876294
Bovolide		1	3.43173	-4.23083
Butyl-5-ketodioxane		1	3.23444	-4.92592
Butyl-6-ketodioxane		1	3.30234	-5.26978
Butyldimethylthiazoline		1	4.80549	-1.43437
Campholene-acetate		1	0.651847	-2.27634
Carvomenthone		1	2.21238	1.00387
Carvone-acetate		1	0.834153	0.926149
Carvone-oxide		1	1.57763	0.078563
Carvyl-acetate		1	0.376629	1.81133
Carvyl-isovalerate-isomere1		1	0.379666	1.81761
Carvyl-isovalerate-isomere2		1	0.378783	1.81825
Carvyl-propionate-isomere1		1	0.392606	1.82078
Carvyl-propionate-isomere2		1	0.385668	1.81557
Caryophyllene-alcohol		1	1.60449	-0.775415
Caryophyllene		1	1.06458	0.136016
Cedrol		1	0.986313	-1.00197
Celery-ketone		1	2.76196	-2.09598
Citral-propylene-glycol-acetal		1	5.98188	-2.58543
Cryptone		1	0.810958	0.365858
Cyclogeranyl-acetate		1	1.77823	-2.02467
Cycloheptadecaenone		1	3.43143	-1.31711
Cycloionone		1	1.82845	-1.55182
Cyclopentanol		1	3.17995	0.115195
Cyclotetradecanone		1	3.70683	-1.65503
d-Menthol		1	2.92623	1.70122
Decenolactone-cis		1	2.3258	-4.76961
Dehydromenthofurolactone		1	3.49878	-2.24962
delta-2-Dodecenolactone		1	2.7932	-4.31713
delta-Damascone		1	2.34766	-1.23321
delta-Heptalactone		1	2.58772	-4.03385
delta-Hexalactone		1	3.55331	-2.3103
delta-Nonalactone		1	2.16281	-5.1318
delta-Octalactone		1	2.39699	-4.63029
delta-Tetradecalactone		1	2.08475	-5.26754
delta-Tridecalactone		1	2.09965	-5.25202
Di-isopropyltrithiolane		1	4.65937	-1.00869
Dihydro-alpha-ionone		1	2.1973	-1.44954
Dihydrocarveol		1	2.99859	0.909044
Dihydrocarvone		1	1.95244	1.32351
Dihydrocarvyl-acetate		1	2.97423	0.916724
Dihydrotriethyldithiazine		1	4.76221	-1.12364
Dihydrotrisisobutyldithiazine		1	4.752	-1.11417
Dimethylacetylcyclohexene		1	1.16356	0.458329
Dimethyldihydroxydithiane		1	1.66396	-0.646274
Dimethylisobutylthiazoline		1	4.81102	-1.44898
dl-Camphor		1	1.32583	-1.44294
E-2-Octenylcyclopentanone		1	2.60024	-4.784
endo-Bornyl-acetate		1	-0.2886	-0.844221
endo-Bornyl-butyrate		1	-0.183459	-0.880838
endo-Bornyl-formate		1	-0.291103	-0.839334
epsilon-Decalactone		1	2.16354	-5.13436
epsilon-Dodecalactone		1	2.09955	-5.25272
Erythorbic acid		1	3.72571	-2.91289
Ethyl-furfuracrylate		1	-2.13836	3.58987
Ethylene-sulfide		1	4.29157	-0.756946
Ethylfuraneol		1	3.30996	-2.77498
Fenchyl-acetate		1	0.412337	-0.823657
Fenchyl-formate		1	0.406213	-0.831989
Fraistone		1	5.69172	-2.15328
Furaneol-butyrate		1	3.42412	-2.90117
Furaneol		1	3.32643	-2.75442
gamma-2-Nonenolactone		1	2.83073	-4.29134
gamma-3-Methylnonalactone		1	3.22115	-4.6128
gamma-Dodec-6-en-lactone		1	2.53178	-4.57776
gamma-Ionone		1	2.16694	-1.42801
gamma-Methylionone		1	2.23926	-1.53041
Germacrene-D		1	0.78838	0.373264
Glycyrrhizic acid	(2S,3S,4S,5R,6R)-6-[(2S,3R,4S,5S,6S)-2-[[(3S,4aR,6aR,6bS,8aS,11S,12aR,14aR,14bS)-11-carboxy-4,4,6a,6b,8a,11,14b-heptamethyl-14-oxo-2,3,4a,5,6,7,8,9,10,12,12a,14	1	0.515842	-0.834612
Guaiyl-acetate		1	1.82027	1.24466
Hydroxydihydrotheaspirane		1	1.98434	-0.708129
Hydroxydimethylthiophenone		1	3.2786	-2.73645
Isoborneol		1	1.22711	-0.748848
Isobornyl-2-methylbutyrate		1	-0.282209	-0.852679
Isobornyl-acetate		1	-0.284491	-0.846424
Isobornyl-butyrate		1	-0.188228	-0.877862
Isobornyl-formate		1	-0.289922	-0.843215
Isobornyl-isovalerate		1	-0.258852	-0.855249
Isobornyl-propionate		1	-0.249157	-0.855638
Isobutyldimethyldihydrodithiazine		1	4.7379	-1.09306
Isocyclocitral		1	0.344294	0.168468
Isodihydrocarveol		1	2.99856	0.906143
Isojasmone-isomere1		1	2.64392	-4.7295
Isopinocamphone		1	0.928443	-0.880548
Isopropyldimethyldihydrodithazine		1	4.65166	-0.996588
Isopulegyl-acetate		1	2.99183	0.921232
L-Ascorbic acid		1	3.74068	-2.92994
Linalool-oxide5-acetate		1	-1.68259	5.25912
m-Tolualdehyde-glyceryl-acetal		1	6.68487	-2.94618
Megastigmadienone		1	2.36759	-1.7569
Menthadienyl-acetate		1	0.361827	1.79327
Menthanediol-cis		1	3.21456	0.648471
Menthanediol-trans		1	3.20262	0.644413
Menthofurolactone		1	3.43959	-2.20131
Menthol-propylene-glycol-carbonate1		1	3.08795	1.60335
Menthol-propylene-glycol-carbonate2		1	3.07797	1.59302
Menthyl-ethoxyacetate		1	3.17991	1.71571
Menthyl-formate		1	3.02082	1.53469
Menthyl-glutarate		1	3.20583	1.74574
Menthyl-isovalerate		1	3.15553	1.69913
Menthyl-salicylate		1	3.1006	1.62844
Menthyl-valerate		1	3.18952	1.72951
Mercaptomethyldihydrothiophene		1	0.387204	0.0731445
Methyl-dodec-2E-enoate		1	-3.77791	0.759816
Methylpropenyldimethyloxathiane		1	4.91446	-2.38513
Myrtanol		1	1.02416	-0.773414
Myrtanyl-acetate		1	1.04384	-0.785534
Myrtenal		1	0.268988	-1.39918
Myrtenyl-acetate		1	0.149271	-1.44774
Myrtenyl-formate		1	0.164455	-1.45464
Myrtenyl-isovalerate		1	0.149829	-1.45369
Myrtenyl-methylbutyrate		1	0.147737	-1.45388
neo-Dihydrocarveol		1	2.9983	0.912149
Nopyl-acetate		1	0.148341	-1.45643
o-Tolualdehyde-glyceryl-acetal		1	6.66569	-2.93603
Octahydrocoumarin		1	3.54753	-2.24385
p-Menth-8-en-3-ol		1	3.09547	0.806367
p-Menthan-8-ol		1	1.79771	1.18175
p-Menthan-8-yl-acetate		1	1.7911	1.2123
p-Menthenyl-acetate		1	1.17207	0.956309
p-Tolualdehyde-glyceryl-acetal		1	6.69452	-2.95136
Paraldehyde		1	5.38534	-2.57883
Pentadeca-1-14-lactone		1	3.98472	-3.63644
Perillyl-acetate		1	1.01462	0.903324
Phenylacetaldehyde-butylene-glycol-acetal		1	6.46897	-2.86811
Phenylpropyltetrahydrofuran		1	5.25106	-3.16082
PhotocitralA		1	2.99686	0.910294
Piperitol		1	0.0947618	0.481821
Propyl furanacrylate		1	-2.13843	3.58988
Quinic acid		1	2.7909	-0.41683
Rose-oxide		1	5.00703	-2.51966
Sclareol		1	1.82973	-1.03668
Sclareolide		1	1.80834	-1.04881
SpiroDithiamethyloxabicyclooctane-isomere1		1	4.92057	-2.37094
SpiroDithiamethyloxabicyclooctane-isomere2		1	4.93847	-2.36951
Sucrose-octaacetate		1	3.48171	0.138001
Terpinen-1-ol		1	1.24103	0.375051
Terpineol-acetate		1	1.17386	1.74879
Terpineol-isomere3		1	1.57344	0.100966
Terpinyl-acetate		1	1.15322	1.7686
Terpinyl-butyrate		1	1.13993	1.78459
Terpinyl-formate		1	1.15677	1.76173
Terpinyl-isobutyrate		1	1.15164	1.75011
Terpinyl-isovalerate		1	1.14168	1.77692
Terpinyl-propionate		1	1.1171	1.79685
Tetrahydrodimethylbenzofuranone		1	3.45975	-2.29601
Tetrahydrofurfuryl-cinnamate		1	5.25226	-3.15824
Tetrahydrofurfuryl-propionate		1	5.22275	-3.13521
Tetrahydrofuryl-phenylacetate		1	5.24736	-3.15933
Thialdine		1	4.62015	-0.970094
trans-Jasmone		1	2.87068	-4.56267
trans-Marmalolactone		1	1.95506	1.32184
Triisobutyltrioxane		1	5.784	-2.6998
Vanillin-menthoxypropanediol-acetal		1	6.80677	-2.99811
Verbenone		1	2.38456	-2.04853
Vetiverol		1	1.29619	-1.23515
Vetiveryl-acetate		1	0.490153	0.0533028
Viridiflorol		1	0.875504	-0.326861
Vitispirane1		1	1.88827	-1.26209
Vitispirane2		1	1.88734	-1.26452
1-Ethoxy-2-methoxybenzene		2	10.2811	-4.22566
1-Ethoxy-4-methoxybenzene		2	10.7294	-4.35314
1-Methoxynaphthalene		2	10.2235	-4.25682
1-Phenyl-3-methyl-3-pentanol		2	11.8464	-4.25573
1-Phenyl-5-propylpyrazole		2	10.6386	-6.14371
2-1-Methylpropyl-thiazole		2	10.0756	-6.60502
2-3-6-Trimethylphenol		2	10.3155	-4.96631
2-3-6-Trimethylphenylbut-3-en-2-one		2	9.7004	-2.55843
2-3-Dimethylpyridine		2	10.5812	-5.92237
2-4-6-Trimethylpyridine		2	10.5351	-6.1374
2-4-Dihydroxyacetophenone		2	9.95792	-5.0004
2-5-Diethyl-4-propylthiazole		2	10.0889	-6.89758
2-5-Diethylpyrazine		2	10.3643	-6.80478
2-5-Dimethyethylthiazole		2	10.1184	-6.9574
2-5-Dimethyl-3-isopropylpyrazine		2	10.3218	-6.9585
2-5-Dimethyl-3-methyldithiofuran		2	9.19475	-5.39256
2-5-Dimethyl-3-methylthiofuran		2	9.19352	-5.38058
2-6-Dimethylmethylfurylthioheptanone		2	8.39204	-5.54105
2-Acetyl-1-furfurylpyrrole		2	8.5576	-6.2645
2-Acetyl-4-ethylthiazole		2	10.1916	-6.54226
2-Acetyl-5-ethylpyrazine		2	10.3569	-6.65353
2-Acetyl-5-methylthiazole		2	10.174	-6.49238
2-Acetyl-6-ethylpyrazine		2	10.3757	-6.65096
2-Butyl-4-5-dimethylthiazole		2	10.0728	-6.93609
2-Ethyl-5-methoxypyrazine		2	10.4683	-6.72813
2-Ethyl-6-methoxypyrazine		2	10.4504	-6.73366
2-Ethylbenzaldehyde		2	10.1198	-4.56067
2-Hydroxy-2-methylbutyl-benzoate		2	11.0683	-2.94809
2-Hydroxypyridine		2	10.6081	-6.09225
2-iso-Propoxy-3-methylpyrazine		2	10.4297	-7.09535
2-Isopropyl-4-5-dimethylthiazole		2	10.057	-6.95421
2-Isopropyl-5-methoxypyrazine		2	10.5126	-6.70942
2-Isopropyl-6-methoxypyrazine		2	10.4992	-6.69435
2-Methoxy-3-sec-butylpyrazine		2	10.438	-7.12754
2-Methoxy-5-methylpyrazine		2	10.485	-6.71868
2-Methoxybenzoic acid		2	10.5309	-3.65033
2-Methoxycinnamyl-acetate		2	11.7523	-2.27021
2-Methyl-3-furfurylthiopyrazine		2	8.57309	-6.22281
2-Methyl-4-5-benzothiazole		2	10.5006	-5.75725
2-Methyl-4-phenylbutyraldehyde		2	11.9907	-4.58558
2-Methyl-5-propionylfuran		2	9.34394	-5.60085
2-Methyl-6-furfurylthiopyrazine		2	8.57965	-6.20629
2-Methylbutyl-benzoate		2	11.0779	-3.07758
2-Octylfuran		2	8.82642	-6.28807
2-Pentanoylthiophene		2	9.76047	-5.87439
2-Phenethyl-tiglate		2	12.3785	-3.27233
2-Phenoxyethyl-butyrate		2	11.5511	-3.72205
2-Phenyl-4-pentenal		2	11.4445	-5.23439
2-Phenylethyl-cinnamate		2	10.1369	-1.8797
2-Phenylphenol		2	10.4917	-4.90434
2-Phenylpropionic acid		2	11.7175	-5.04971
2-Phenylpropyl-butyrate		2	12.3927	-4.17133
2-Phenylpropyl-isobutyrate		2	12.3199	-4.24655
2-Propionyl-1-pyrroline		2	9.81373	-5.61119
2-Propylfuran		2	8.73031	-6.24739
2-Propylthiophene		2	9.68588	-6.04392
2-sec-Butyl-4-5-dimethylthiazole		2	10.0246	-6.97689
3-4-Diethylthiophene		2	9.97906	-6.09468
3-4-Dimethylpyridine		2	10.7121	-5.96359
3-5-Dimethylpyridine		2	10.5153	-6.45368
3-5-Methyl-2-furyl-butanal		2	11.3392	-5.1529
3-5-Methyl-2-furylprop-2-enal		2	9.42918	-5.40077
3-5-Xylenol		2	10.336	-4.83944
3-Butylpyridine		2	10.6809	-6.06887
3-Heptylthiophene		2	9.6978	-6.07616
3-Hydroxy-4-phenyl-2-butanone		2	11.1381	-4.38623
3-Isopropylphenol		2	10.9737	-4.98468
3-Methoxybenzoic acid		2	10.5246	-4.16933
3-Methyl-2-phenylbutyraldehyde		2	11.4057	-5.22474
3-Methylbenzyl-acetate		2	11.2818	-4.1349
3-Methylpyridine		2	10.6669	-6.05115
3-Methylthiophene		2	9.76926	-6.0067
3-Pentylpyridine		2	10.6677	-6.11351
3-Pentylthiophene		2	9.7301	-6.10147
3-Phenyl-4-pentenal		2	11.4224	-5.19789
3-Phenylpropyl-3-phenylpropionate		2	11.9324	-3.56416
3-Phenylpropyl-butyrate		2	11.9519	-3.56848
3-Phenylpropyl-hexanoate		2	11.9403	-3.5634
3-sBut-2MeO-pyrazine		2	10.4379	-7.12473
4-5-Dimethyl-2-isopropyloxazole		2	10.1638	-7.05918
4-5-Dimethyl-2-propylthiazole		2	10.0829	-6.94651
4-Acetylpyridine		2	10.4155	-5.84556
4-Ethyl-2-6-dimethoxyphenol		2	9.75231	-3.75039
4-Ethyl-2-methylthiazole		2	10.1381	-6.68979
4-Ethyl-5-methylthiazole		2	9.89918	-6.79573
4-Isopropylpyridine		2	10.9311	-5.46067
4-Methylpyridine		2	10.6717	-5.94565
4-Phenyl-2-butanol		2	12.0334	-4.56356
4-Phenyl-2-butyl-acetate		2	12.034	-4.46908
4-Phenyl-3-buten-2-ol		2	9.73226	-2.2699
5-6-7-8-Tetrahydro-5-methylquinoxaline		2	10.0197	-7.74013
5-Guanilic acid		2	8.5325	-3.03411
5-Methyl-2-pentylthiazole		2	10.0947	-6.68985
5-Methyl-2-phenyl-2-hexenal		2	12.497	-6.47412
5-Methylguaiacol		2	10.0653	-4.37441
5-Paradol		2	9.70284	-3.67433
Acetaldehyde-benzyl-methoxyethyl-acetal		2	12.0811	-4.58545
Acetaldehyde-butyl-phenethyl-acetal		2	12.073	-4.55795
Acetaldehyde-diphenethyl-acetal		2	12.0681	-4.57025
Acetyl-thymol		2	10.3063	-4.62974
Allyl-cinnamate		2	9.96744	-1.83458
alpha-Methylbenzyl-butyrate		2	12.4688	-4.07816
alpha-Methylbenzyl-formate		2	11.4124	-5.21924
alpha-Methylbenzyl-isobutyrate		2	12.4458	-4.08405
alpha-Methylbenzyl-propionate		2	12.4864	-4.0619
alpha-Methylphenethyl-butyrate		2	12.4407	-4.07792
alpha-Propylphenethyl-alcohol		2	12.1605	-4.68671
Amyl-cinnamate		2	9.89514	-1.72736
Benzonitrile		2	9.82657	-4.53055
Benzyl-methylbutyrate		2	11.9417	-3.7732
Benzylheptanone		2	12.3118	-4.03762
Catechol		2	10.4694	-4.91489
Cinnamyl-tiglate		2	11.7419	-2.2604
cis-3-Hexenyl-anisate		2	11.0474	-2.85835
cis-3-Hexenyl-anthranilate		2	11.1001	-2.82314
cis-3-Hexenyl-salicylate		2	11.1015	-2.82243
Dihydro-2-5-dimethylcyclopentapyrazine		2	10.0206	-7.7349
Dihydro-5-6-dimethylcyclopentapyrazine		2	10.0206	-7.73507
Dihydro-5-7-dimethylcyclopentapyrazine		2	10.0194	-7.73835
Dihydroconiferaldehyde		2	9.68589	-3.71768
Dimethylbenzofuranone		2	9.35931	-4.67749
Disodium-guanylate		2	8.53317	-3.03489
Disodium-inosinate		2	8.53	-3.04374
Ethyl-2-ethyl-3-phenylpropanoate		2	12.4542	-4.39069
Ethyl-2-phenylpropionate		2	12.3722	-4.31917
Ethyl-3-phenylglycidate		2	10.4116	-3.02107
Ethyl-benzyl-acetoacetate		2	12.4502	-4.40699
Ethyl-methylphenylglycidate		2	10.3849	-3.01529
Ethyl-vanillin-glucoside		2	8.59281	-3.26969
Ethyldihydrocyclopentapyrazine		2	10.0216	-7.73366
Furanmethylthiopentanone		2	8.54325	-6.26319
Furfuryl-2-butenoate		2	8.44029	-6.35834
Furfuryl-2-methylbutanoate		2	8.43313	-6.37225
Furfuryl-ethyl-sulfide		2	8.58208	-6.22877
Furfuryl-methyl-trisulfide		2	8.59577	-6.2047
Furfuryl-methylpropanone-disulfide		2	8.52654	-6.26838
Furylbutanethione		2	8.63784	-6.29401
Heptyl-cinnamate		2	9.89489	-1.72494
Hydroquinone		2	10.6409	-4.65897
Isoamyl-3-phenylpropionate		2	11.8654	-3.59192
Isochavicol		2	9.82817	-4.3555
Isoeugenol-amyl-ether		2	9.15468	-3.36701
Isoeugenyl-ethyl-ether		2	9.154	-3.37113
Isoeugenyl-isovalerate		2	9.17206	-3.4142
Isoprenyl-benzoate		2	11.073	-3.2004
L-Rhamnose		2	7.99362	-3.09037
m-Methyltolylpropionaldehyde		2	11.3178	-4.84432
Methyl-2-furfurylthioacetate		2	8.52407	-6.27796
Methyl-4-methoxybenzyl-ether		2	10.9137	-4.35159
Methyl-5-methylfurfuryl-disulfide		2	9.16892	-5.68775
Methyl-5-methylfurfuryl-sulfide		2	9.20509	-5.67333
Methyldihydrocyclopentapyrazine		2	10.019	-7.74027
N-Isobutylidene-furfurylamine		2	8.63309	-6.22333
N-Isopentylidene-phenethylamine-isomere1		2	12.0169	-4.62891
N-Isopentylidene-phenethylamine-isomere2		2	12.026	-4.58439
Naringin		2	8.55227	-3.25635
o-Methyltolylpropionaldehyde		2	11.3182	-4.88052
o-Tolyl-phenylacetate		2	11.3829	-3.56044
p-Dimethylbenzyl-alcohol		2	10.9985	-4.96477
p-Methyltolylpropionaldehyde		2	11.2999	-4.88343
Phenethyl-2-methylbutyrate		2	11.9468	-3.74761
Phenylpropionaldehyde-dimethyl-acetal		2	11.8839	-4.90835
Piperine		2	9.68625	-4.0822
Piperonyl-acetate		2	8.89387	-4.08319
Quinoxaline		2	10.573	-5.77716
Sesamol		2	8.85847	-4.05052
Sinapinaldehyde		2	9.30842	-3.47978
Syringic-alcohol		2	9.7236	-3.75505
Theobromine		2	10.2693	-6.47652
Thienylethanethiol		2	9.76302	-5.94079
Thymol-formate		2	10.2543	-4.68095
trans-2-Hexenyl-phenylacetate		2	11.7483	-3.17647
trans-Anethole		2	9.78657	-4.34164
Trimethoxybenzene		2	10.1964	-4.21833
Vanillylidene-acetone		2	9.28114	-3.4426
1-2-Butanedithiol		3	12.7613	10.105
1-2-Dihydrolinalool		3	14.0095	7.0548
1-2-Propanediol		3	12.5877	10.018
1-2-Propanedithiol		3	12.7907	10.1118
1-3-Butanedithiol		3	12.7594	10.1134
1-Mercapto-2-propanone		3	10.4978	11.5012
1-Methylthioethane-1-thiol		3	12.7815	10.0857
1-Methylthiopentan-3-one		3	10.5956	11.6789
10-Methyldodecanal		3	12.385	8.31752
11-Methyldodecanal		3	12.0337	9.15624
12-Methyltetradecanal		3	12.388	8.31955
12-Tridecen-2-one		3	12.7625	12.2516
13-Methyltetradecanal		3	12.0307	9.16294
14-Methylhexadecanal		3	12.3858	8.32803
15-Methylhexadecanal		3	12.0329	9.15836
2-2-4-6-6-Pentamethylheptane-4-thiol		3	13.4517	9.55788
2-3-4-Trimethyl-3-pentanol		3	12.966	9.46064
2-3-Butanedithiol		3	12.9656	9.91585
2-3-Dihydrofarnesene-isomere4		3	12.8928	6.52008
2-5-Dimethyl-2-vinyl-4-hexenal		3	13.7939	7.17207
2-6-Dimethyl-6-hepten-1-ol		3	11.6033	8.13943
2-Ethylhexanethiol		3	12.1305	10.5136
2-Hydroxy-4-methylvaleric acid		3	9.85276	9.52129
2-Mercapto-2-methyl-1-pentanol		3	13.4313	9.5096
2-Mercaptopentan-3-one		3	9.38801	9.49214
2-Mercaptopropionic acid		3	9.63289	9.65161
2-Methylbut-3-en-1-ol		3	12.536	9.98533
2-Methylbutane-2-thiol		3	13.4389	9.55666
2-Methylbutyl-formate		3	12.4023	8.51863
2-Methyldecanal		3	12.1215	8.6005
2-Methyloctan-1-ol		3	12.4998	10.7268
2-Methyloctanal		3	12.129	8.61225
2-Methylpentan-1-ol		3	12.4294	10.4782
2-Methylpentanal		3	12.142	8.62183
2-Methylundecanal		3	12.131	8.61249
2-Nonanol		3	12.51	10.7104
2-Nonen-4-one		3	9.72519	12.1526
2-Octen-4-one		3	9.72885	12.1517
2-Pentanethiol		3	12.7498	10.1612
2-Undecanol		3	12.5	10.7262
3-3-Dimethylbutan-2-ol		3	12.9811	9.65704
3-5-5-Trimethyl-1-hexanol		3	12.45	9.50153
3-6-Dimethyloctan-3-ol		3	12.681	9.14535
3-7-Dimethyl-1-octanol		3	12.3276	9.54251
3-Acetylthiohexyl-acetate		3	11.2156	8.68179
3-Decanol		3	12.2501	10.4424
3-Heptanol		3	12.2748	10.4353
3-Hexanol		3	12.3222	10.3911
3-Hydroxy-2-pentanone		3	9.47787	9.41217
3-Mercapto-2-butanone		3	9.623	9.64891
3-Mercapto-2-methylbutyl-formate		3	12.4117	8.54983
3-Mercapto-2-methylpentanal		3	12.2004	8.70016
3-Mercapto-2-oxopropionic acid		3	10.5836	11.4529
3-Mercapto-2-pentanone		3	9.4535	9.40236
3-Mercaptohexyl-acetate		3	11.2006	8.62476
3-Mercaptohexyl-hexanoate		3	11.1801	8.62421
3-Methyl-1-pentanol		3	12.4033	9.63947
3-Methyl-2-butanol		3	12.9669	9.72147
3-Methylhexanal		3	12.0797	8.83773
3-Methylhexanoic acid		3	10.0396	9.89509
3-Methylnonane-2-4-dione		3	10.5483	12.2722
3-Methylpentan-2-ol		3	12.5725	10.0532
3-Methylpentane-2-4-dione		3	9.65735	9.69251
3-Methylthiobutanal		3	11.973	8.90079
3-Methylthiobutyric acid		3	9.6663	9.76216
3-Methylthiohexyl-acetate		3	11.2028	8.67898
3-Nonanol		3	12.2649	10.4553
3-Octanol		3	12.2622	10.4282
4-Hydroxy-3-hexanone		3	9.43689	9.44655
4-Hydroxy-4-methylpentan-2-one		3	10.4947	11.4933
4-Hydroxybutan-2-one		3	10.528	11.588
4-Methylheptanoic acid		3	11.1052	10.3297
4-Methylpent-2-enoic acid		3	9.26648	10.8907
4-Methylpentan-2-ol		3	12.6115	10.0833
4-Methylpentanal		3	12.0471	9.13786
4-Methylthio-2-oxobutanoic acid		3	10.6278	11.6495
4-Nonanone		3	10.6924	12.0306
4-Penten-1-ol		3	12.4968	12.0665
5-Methylhexan-2-one		3	11.327	9.92713
6-10-14-Trimethylpentadecan-2-one		3	11.6108	9.61472
6-Methylheptan-3-one		3	11.0879	10.2945
6-Undecanone		3	10.6766	12.0414
8-Methyldecanoic acid		3	11.1126	10.3441
8-Methylthio-p-menthan-3-one-cis		3	22.1888	2.67229
8-Methylthio-p-menthan-3-one-trans		3	22.1887	2.67227
Acetoin		3	9.72165	9.71351
Allyl-methyl-tetrasulfide		3	14.0349	11.3428
Allyl-prop-1-enyl-disulfide		3	14.007	11.3285
alpha-Farnesene1		3	13.4932	6.50343
alpha-Farnesene2		3	13.4755	6.52161
alpha-Sinensal		3	13.4893	6.51181
beta-Sinensal		3	13.4599	6.55292
Butane-2-thiol		3	12.7582	10.0914
Butyl-methylbutenethioate		3	9.29406	10.018
Butylthioethane		3	14.2587	10.8825
cis-3-Hexenyl-trans-2-butenoate		3	23.8807	-4.22998
cis-3-Hexenyl-trans-2-hexenoate		3	23.88	-4.22946
Citral-diethyl-acetal		3	12.4185	7.07011
Citronellyl-dodecanoate		3	11.5244	7.03804
Citronellyl-hexanoate		3	11.5263	7.04341
Citronellyl-isobutyrate		3	11.69	7.2113
Citronellyl-isovalerate		3	11.5806	7.11477
Citronellyl-propionate		3	11.5728	7.09575
Citronellyl-tiglate		3	11.6657	7.19635
D-Sorbitol		3	11.9145	10.0518
D-Xylose		3	11.9081	10.0506
Diallyl-heptasulfide		3	14.0372	11.3564
Diallyl-hexasulfide		3	14.037	11.3566
Diallyl-pentasulfide		3	14.0368	11.3585
Dibutyl-trisulfide		3	14.2381	10.9294
Dihydromyrcenol		3	12.68	9.08044
Dimethylundecanone		3	11.6118	9.61371
Dipentyl-sulfide		3	14.345	10.826
DL-Valine		3	10.041	9.21986
Ethyl-propyl-sulfide		3	14.221	10.9251
Fumaric acid		3	9.21761	10.9978
Geraniol		3	12.9445	6.55442
Heptadecan-1-ol		3	14.7347	9.46572
Heptadecan-2-one		3	10.5133	12.4488
Hexadecane-1-thiol		3	14.9615	10.2656
l-alpha-Citronellol		3	11.6255	8.16773
L-Cysteine		3	10.3543	9.62035
l-Malic acid		3	9.95331	9.94123
l-Menthone-8-thioacetate-cis		3	22.1887	2.67231
Linalyl-anthranilate		3	13.7044	7.59738
Linalyl-cinnamate		3	13.7108	7.58849
Linalyl-formate		3	13.6709	7.58304
Linalyl-hexanoate		3	13.6342	7.63473
Linalyl-isobutyrate		3	13.6652	7.60859
Linalyl-isovalerate		3	13.662	7.61169
Linalyl-octanoate		3	13.6484	7.61993
Linalyl-pentanoate		3	13.6473	7.61324
Linalyl-phenylacetate		3	13.7081	7.593
Linalyl-propionate		3	13.6221	7.64569
Malonic acid		3	10.806	11.526
Mercaptomethylpropylthiobutanol		3	12.9851	9.86813
Methoxycitronellal		3	12.4481	8.93995
Methyl-1-propenyl-disulfide		3	13.9351	11.2266
Methyl-1-propenyl-sulfide		3	13.9339	11.2198
Methyl-1-propenyl-trisulfide		3	13.9273	11.2182
Methyl-3-methyl-1-butenyl-disulfide		3	13.8804	11.1749
Methyl-citronellate		3	11.75	7.18589
Methyl-hydroxymethylpentanoate		3	9.81426	9.47933
Methyl-isoprenyl-sulfide		3	10.5868	11.6334
Methyl-propyl-tetrasulfide		3	14.1907	10.9603
Methylhydroxypropyl-methylmercaptopropyl-sulfide		3	12.9855	9.86795
Nerolidyl-acetate		3	13.651	7.61543
Neryl-formate		3	12.8481	7.52144
Nonanedioic acid		3	10.9226	11.7213
Pentadeca-3-6-9-trienal		3	23.354	-1.17771
Pentan-2-4-dione		3	10.4255	11.4882
Prenyl-thioacetate		3	9.25781	9.74653
Propyl-methanethiosulfinate		3	14.2083	10.9382
pseudo-Ionone		3	12.905	6.34258
Rhodinol-acetate-isomere2		3	11.4875	8.04883
Rhodinol-butyrate-isomere1		3	11.5424	7.06239
Rhodinol-butyrate-isomere2		3	11.4833	8.00351
Rhodinol-formate-isomere1		3	11.7015	7.22632
Rhodinol-formate-isomere2		3	11.5254	8.06465
Rhodinol-isobutyrate-isomere1		3	11.6953	7.20728
Rhodinol-isobutyrate-isomere2		3	11.4851	8.0213
Rhodinol-phenylacetate-isomere1		3	11.5524	7.32694
Rhodinol-phenylacetate-isomere2		3	11.4913	7.59813
Rhodinol-propionate-isomere2		3	11.4834	8.00414
S-Ethyl-thiopropionate		3	10.452	11.9443
S-Methyl-pentanethioate		3	10.5619	11.9978
S-Methylthiomethyl-2-methylpropanethioate		3	9.37602	9.67228
sec-2-Butyl-3-methylbutanethioate		3	9.38437	9.92258
sec-Butyl-formate		3	12.4036	8.55746
sec-Octanol		3	12.4936	10.7361
Sodium-3-mercaptooxopropionate		3	10.1797	10.7554
Solanone		3	11.3386	9.91137
Tartaric acid		3	9.74619	9.74603
Tetradecan-2-one		3	10.5161	12.4429
Tetrahydro-pseudo-ionone		3	11.618	9.58595
Tetrahydrogeranyl-acetate		3	11.289	8.39021
Tetrahydrolinalool		3	12.6891	9.15868
Tiglic acid		3	9.452	11.1848
trans-2-cis-6-Dodecadienal		3	23.354	-1.17772
trans-4-5-Epoxy-2-decenal		3	24.8639	8.52277
Tributylamine		3	14.9351	10.2629
Trimethylvinyltetrahydropyran		3	14.8278	14.3323
Vitamin-U		3	10.3846	9.63652
1-1-Di-isobutoxy-3-methylbutane		4	11.5932	17.5888
1-1-Di-isobutoxypentane		4	11.6123	17.8153
1-1-Di-isobutoxypropane		4	11.5773	17.5538
1-1-Diethoxy-2-methylpropane		4	11.5742	17.4636
1-1-Diethoxydodecane		4	11.5102	17.8888
1-1-Diethoxyheptane		4	11.503	17.8988
1-1-Diethoxypentane		4	11.4885	17.8507
1-1-Diethoxypropane		4	11.4857	17.6259
1-1-Diethoxyundecane		4	11.5024	17.8939
1-1-Dimethoxypentane		4	10.9698	17.7793
1-1-Dimethoxypropane		4	11.1126	17.7084
1-3-5-8-Undecatetraene		4	7.0863	14.3382
1-3-Dimethylbutyl-acetate		4	7.48077	7.58082
1-4-Nonanediol-diacetate		4	6.63482	7.22478
1-Decen-3-ol		4	8.77624	14.8317
1-Ethoxy-1-propoxyhexane		4	11.5426	17.8988
1-Hepten-3-ol		4	8.8005	14.8065
1-Hexen-3-ol		4	8.81142	14.7972
1-Methylbutyl-acetate		4	7.37007	7.45009
1-Methylhex-trans-3-enyl-butyrate		4	7.2234	7.48744
1-Octen-3-yl-acetate		4	9.43228	15.4936
1-Octen-3-yl-butyrate		4	9.43293	15.4948
1-Penten-3-ol		4	8.80545	14.8004
2-Ethoxyethyl-acetate		4	5.97474	10.4001
2-Ethylhexyl-acetate		4	7.48457	8.19655
2-Heptyl-butyrate		4	7.21468	7.42817
2-Heptyl-hexanoate		4	7.18511	7.46802
2-Hexenoic acid		4	8.23057	12.7342
2-Methyl-3-pentenoic acid		4	8.75721	8.77138
2-Methyl-4-pentenoic acid		4	8.61819	8.44515
2-Methylbut-2-enyl-formate		4	7.48105	10.2458
2-Methylbutyl-2-methylbutanoate		4	7.69817	8.30762
2-Methylbutyl-3-methylbutanoate		4	7.33653	8.36202
2-Methylbutyl-acetate		4	7.56759	8.31283
2-Methylbutyl-butyrate		4	7.02468	8.17393
2-Methylbutyl-dodecanoate		4	7.01475	8.18153
2-Methylbutyl-hexanoate		4	7.02094	8.17368
2-Methylbutyl-octanoate		4	7.01602	8.16767
2-Methylbutyl-propionate		4	7.3214	8.34045
2-Methylheptanoic acid		4	9.06553	8.61202
2-Methylhexanoic acid		4	9.07085	8.6259
2-Octyl-acetate		4	7.32423	7.36878
2-Pentyl-butyrate		4	7.22853	7.46376
3-Decenoic acid		4	0.913887	10.5179
3-Ethoxypropanal-diethyl-acetal		4	11.512	17.8732
3-Hepten-1-ol		4	6.057	15.28
3-Heptyl-acetate		4	6.62339	7.20325
3-Hydroxy-2-octanone		4	9.1546	8.06667
3-Hydroxymethyl-2-octanone		4	9.14296	8.06806
3-Mercapto-2-methylpropionic acid		4	9.04356	8.71888
3-Methylthiopropyl-3-methylbutyrate		4	5.53649	10.2539
3-Nonenoic acid		4	0.90361	10.5278
3-Nonenyl-acetate-trans		4	3.45531	9.76143
3-Nonyl-acetate		4	6.64162	7.22368
3-Octen-2-ol		4	6.08481	15.391
3-Octyl-acetate		4	6.63727	7.18628
3-Octyl-formate		4	6.57964	7.21983
4-Heptenal-diethyl-acetal		4	11.2332	17.616
5-Methyl-2-hepten-4-one		4	9.04106	8.71901
5-Octen-2-one		4	3.29439	9.62432
6-Octenal		4	6.65482	15.6705
8-Ocimenyl-acetate-2cis-5trans		4	7.28325	10.2721
8-Ocimenyl-acetate-2trans-5cis		4	7.28325	10.2724
Acetaldehyde-amyl-isoamyl-acetal		4	11.7646	17.2888
Acetaldehyde-butyl-ethyl-acetal		4	11.6062	17.1691
Acetaldehyde-butyl-isoamyl-acetal		4	11.7663	17.2969
Acetaldehyde-butyl-methylbutyl-acetal		4	11.7276	17.2613
Acetaldehyde-di-isobutyl-acetal		4	11.6712	17.4093
Acetaldehyde-di-isopropyl-acetal		4	11.6183	17.3388
Acetaldehyde-di-methylbutyl-acetal		4	11.7353	17.2747
Acetaldehyde-dipentyl-acetal		4	11.6238	17.1491
Acetaldehyde-ethyl-2-methylbutyl-acetal		4	11.6907	17.2988
Acetaldehyde-ethyl-3-methylbutyl-acetal		4	11.6918	17.4089
Acetaldehyde-ethyl-amyl-acetal		4	11.6198	17.1488
Acetaldehyde-ethyl-cis-3-hexenyl-acetal		4	11.2887	17.4355
Acetaldehyde-ethyl-hexyl-acetal		4	11.6124	17.1458
Acetaldehyde-ethyl-isobutyl-acetal		4	11.6465	17.3897
Acetaldehyde-ethyl-methyl-acetal		4	11.5842	17.3329
Acetaldehyde-ethyl-propyl-acetal		4	11.5699	17.2956
Acetaldehyde-hexyl-methylbutyl-acetal		4	11.7643	17.2874
Acetaldehyde-isobutyl-isoamyl-acetal		4	11.7215	17.3727
Acetaldehyde-methylbutyl-isoamyl-acetal		4	11.741	17.3045
Acetaldehyde-methylbutyl-propyl-acetal		4	11.6998	17.3927
Acetoin-butyrate		4	7.55058	7.63985
Acetoxybutanone		4	7.56732	7.69469
Acetoxybutyl-acetate		4	5.85986	10.4303
Allyl-2-4-hexadienoate		4	7.15025	11.5268
Allyl-trans-2-Methyl-2-butenoate		4	7.05908	9.63129
Amyl-angelate		4	6.7452	10.1354
Amyl-methylbutyrate		4	8.58974	7.82872
Arachidonic acid		4	1.10586	10.3268
Butanal-ethyl-amyl-acetal		4	11.5844	17.8821
Butyl-2-hexenoate-cis		4	7.00753	12.105
Butyl-2-methylvalerate		4	8.45611	8.00995
Butyl-2-octenoate-trans		4	7.01329	12.1271
Butyl-acetolactate		4	7.75276	7.65629
Butyl-angelate		4	6.74382	10.1273
Butyl-but-2-enoate		4	7.10088	11.904
Butyl-butyryllactate		4	7.72111	7.64242
Butyl-deca-2-4-dienoate		4	7.02153	12.1501
Butyl-ethyl-malonate		4	4.90028	10.4135
Butyl-O-butyrylglycollate		4	4.66356	10.4771
cis-1-5-Octadien-3-ol		4	8.36773	15.0226
cis-1-Methylhex-3-enyl-acetate		4	7.26705	7.48413
cis-2-Heptenyl-acetate		4	2.699	10.1162
cis-2-trans-4-cis-7-Decatrienal		4	7.23215	14.1634
cis-3-cis-6-Nonadienol		4	5.98277	15.0361
cis-3-Hexenal-diethyl-acetal		4	11.1487	17.6209
cis-3-Hexenoic acid		4	0.884381	10.5497
cis-3-Hexenyl-2-oxopropionate		4	3.38018	9.64658
cis-3-Hexenyl-butyrate		4	3.6297	9.39953
cis-3-Hexenyl-cis-3-hexenoate		4	3.73858	9.27404
cis-3-Hexenyl-isobutyrate		4	2.5246	9.29009
cis-3-Hexenyl-lactate		4	2.52808	9.29143
cis-3-Hexenyl-methyl-carbonate		4	2.5332	9.29325
cis-3-Hexenyl-propanoate		4	3.62705	9.3933
cis-3-Hexenyl-tiglate		4	3.39515	9.62568
cis-3-Hexenyl-valerate		4	3.61192	9.35706
cis-3-trans-6-Nonadienol		4	5.98233	15.0384
cis-4-Decenyl-acetate		4	3.4524	9.75691
cis-4-Dodecenal		4	6.04604	15.3545
cis-4-Hepten-1-ol		4	6.06687	15.2825
cis-4-Hexenal		4	6.68367	15.6498
cis-4-Hexenyl-acetate		4	3.47755	9.73893
cis-5-Octenal		4	6.39314	15.5599
cis-5-Octenyl-propionate		4	3.63069	9.4217
cis-6-Nonen-1-ol		4	6.07296	15.2769
cis-6-Nonenyl-acetate		4	3.5095	9.69698
cis-Butyl-3-hexenoate		4	3.78089	9.332
cis-Undeca-1-5-dien-3-ol		4	8.37334	15.0179
Di-isoamyl-thiomalate		4	6.85427	8.69728
Diethoxybutanone		4	6.3511	9.35323
Diethyl-carbonate		4	6.54841	9.69478
Diethyl-malate		4	7.95434	8.67509
E-1-oxo-2decenylpiperidine		4	8.09173	12.7183
Ethyl-2-4-dioxohexanoate		4	6.66596	9.84563
Ethyl-2-4-hexadienoate		4	7.15124	11.5554
Ethyl-2-acetoxypropionate		4	7.62106	7.66026
Ethyl-2-acetylbutyrate		4	8.89404	8.03953
Ethyl-2-heptenoate		4	6.9866	12.1229
Ethyl-2-mercaptoacetate		4	5.92512	9.17498
Ethyl-2-mercaptopropionate		4	8.34778	8.32978
Ethyl-2-methyl-3-4-pentadienoate		4	8.62975	8.61132
Ethyl-2-methyl-4-pentenoate		4	8.57468	8.39899
Ethyl-2-methyl-cis-3-pentenoate		4	8.66372	8.65778
Ethyl-2-methyldithiopropionate		4	8.36291	8.35008
Ethyl-2-methylpentanoate		4	8.52548	8.22288
Ethyl-3-acetoxy-2-methylbutyrate		4	7.6385	7.67546
Ethyl-3-acetoxyhexanoate		4	6.69047	7.26957
Ethyl-3-acetoxyoctanoate		4	6.66067	7.24654
Ethyl-3-hydroxybutyrate		4	7.92206	8.78999
Ethyl-3-mercaptobutyrate-R		4	7.93044	8.78989
Ethyl-3-mercaptobutyrate-S		4	7.94792	8.7971
Ethyl-3-methylcrotonate		4	7.28709	11.4144
Ethyl-3-methylpentanoate		4	7.91946	8.79119
Ethyl-3-methylthio-2-methylpropionate		4	8.4989	8.29685
Ethyl-3-methylthiobutyrate		4	7.96237	8.8776
Ethyl-4-acetoxyoctanoate		4	6.64089	7.23854
Ethyl-4-methylpent-3-enoate		4	3.83912	9.18736
Ethyl-aconitate-mixed-esters		4	7.22815	11.4838
Ethyl-cis-2-decenoate		4	6.97594	12.1487
Ethyl-cis-4-7-octadienoate		4	5.17592	8.62587
Ethyl-cis-4-heptenoate		4	5.0156	8.62455
Ethyl-cis-4-octenoate		4	5.01195	8.61906
Ethyl-hydroxymethylbutyrate		4	8.23235	8.24751
Ethyl-lactate		4	8.24669	8.24816
Ethyl-O-butyryl-lactate		4	7.61978	7.6478
Ethyl-octadeca-9-12-15-trienoate		4	5.3169	8.15264
Ethyl-octadeca-9-12-dienoate		4	5.32894	8.14585
Ethyl-trans-2-dodecenoate		4	6.96403	12.1668
Ethyl-trans-2-methylbut-2-enoate		4	6.77764	9.93667
Ethyl-trans-4-decenoate		4	5.33575	8.13761
Ethyl-trans-cis-2-4-decadienoate		4	7.03393	12.166
Ethylhexyl-tiglate		4	6.6151	7.19801
Geranyl-2-ethylbutyrate		4	8.07261	10.0447
Geranyl-hexanoate		4	8.21041	10.2769
Geranyl-isovalerate		4	8.12499	10.1122
Geranyl-octanoate		4	8.21332	10.2801
Geranyl-propionate		4	8.15881	10.1826
Geranyl-tiglate		4	7.84019	9.87762
Geranyl-valerate		4	8.19469	10.251
Glucose-pentaacetate		4	7.49842	8.18209
Glyceryl-5-hydroxydecanoate		4	5.7655	8.0858
Glyceryl-5-hydroxydodecanoate		4	5.7538	8.06921
Heptadeca-2-5-8-11-tetraenal		4	-3.54624	14.7795
Heptyl-2-methylbutyrate		4	8.60657	7.80603
Hexadeca-2-4-7-10-tetraenal		4	-3.54621	14.7795
Hexadeca-4-7-10-trienal		4	6.43292	16.3245
Hexanal-ethyl-isoamyl-acetal		4	11.572	17.8372
Hexyl-2-hydroxypropanoate		4	8.18847	7.94815
Hexyl-2-methyl-3-pentenoate		4	8.31267	7.45325
Hexyl-2-methyl-4-pentenoate		4	8.60342	7.80444
Hexyl-2-methylbutanoate		4	8.59877	7.81115
Hexyl-laurate		4	4.02235	11.2081
Hexyl-trans-2-hexenoate		4	7.00904	12.1078
Isoamyl-tiglate		4	7.29326	9.71772
Isobutanal-diisobutyl-acetal		4	11.6204	17.4629
Isobutanal-diisopentyl-acetal		4	11.6574	17.4656
Isobutanal-ethyl-isoamyl-acetal		4	11.6298	17.4738
Isobutanal-ethyl-isobutyl-acetal		4	11.6064	17.4636
Isobutanal-ethyl-propyl-acetal		4	11.5999	17.4544
Isobutanal-isobutyl-isoamyl-acetal		4	11.6788	17.4515
Isobutyl-2-methylbutyrate		4	7.73564	8.30494
Isobutyl-dodecanoate		4	6.67294	8.07223
Isobutyl-methylthiobutyrate		4	7.96507	8.88053
Isobutyl-nonanoate		4	6.6713	8.0703
Isobutyl-tiglate		4	7.28242	9.71487
Isoprenyl-2-methylbutyrate		4	8.4747	8.06009
Isoprenyl-butanoate		4	4.86264	10.3973
Isoprenyl-hexanoate		4	4.70443	10.4452
Isopropyl-2-methylbutyrate		4	8.48555	8.30967
Isopropyl-crotonate		4	7.17806	11.4558
Isopropyl-dodecanoate		4	7.06768	7.82076
Isopropyl-levulinate		4	7.07229	7.87721
Isopropyl-nonanoate		4	7.05934	7.80963
Isovaleraldehyde-diisoamyl-acetal		4	11.6093	17.6242
Isovaleraldehyde-ethyl-isoamyl-acetal		4	11.6133	17.5933
Isovaleraldehyde-ethyl-isobutyl-acetal		4	11.6052	17.6223
Isovaleraldehyde-isoamyl-isobutyl-acetal		4	11.5944	17.6443
Linoleic acid		4	1.0989	10.3334
Linolenic acid		4	1.09892	10.3331
Methyl-2-2-dimethylpropionate		4	6.51206	9.38418
Methyl-2-4-hexadienoate		4	7.17603	11.507
Methyl-2-hydroxypropionate		4	8.44736	8.39445
Methyl-2-methylpent-3-enoate		4	8.70616	8.73094
Methyl-2-methylpentanoate		4	8.54968	8.29736
Methyl-2-oxo-3-methylpentanoate		4	8.58466	8.34798
Methyl-2E-4Z-decadienoate		4	7.01276	12.1589
Methyl-3-acetoxy-2-methylbutyrate		4	7.63085	7.67393
Methyl-3-acetoxybutyrate		4	7.38577	7.46243
Methyl-3-acetoxyhexanoate		4	6.69814	7.27778
Methyl-3-hydroxyhexanoate		4	7.77453	8.75049
Methyl-3-methylbut-2-enoate		4	7.38869	11.3188
Methyl-3Z-hexenoate		4	3.82931	9.18248
Methyl-4Z-decenoate		4	5.20231	8.25101
Methyl-5-acetoxyhexanoate		4	7.2898	7.36478
Methyl-5-hydroxydecanoate		4	5.85055	8.34777
Methyl-9-undecenoate		4	5.26497	8.304
Methyl-cis-4-octenoate		4	5.21666	8.25173
Methyl-deca-4E-8E-dienoate		4	5.23033	8.26836
Methyl-geranate		4	7.42057	11.3063
Methyl-linolenate		4	5.2452	8.24657
Methyl-pyruvate		4	7.01446	9.77139
Methyl-tiglate		4	7.04462	9.80117
Methylthio-acetyloxypropionate		4	7.56965	7.7138
Methylthio-propionyloxypropionate		4	7.52797	7.77859
Methylthiomethylthiomethylpentenal		4	8.50407	11.0913
n-Butyl-2-methylbutyrate		4	8.56611	7.89241
n-Hexyl-2-butenoate		4	7.10205	11.8994
Neryl-acetate		4	7.88814	9.88456
Neryl-butyrate		4	8.18154	10.2198
Neryl-isobutyrate		4	8.07757	10.0535
Octyl-2-methylbutanoate		4	8.60418	7.80518
Octyl-nonanoate		4	3.9985	11.2311
Oxo-2-4-decadienylpyrrolidine		4	7.93391	12.6377
Propanal-ethyl-isobutyl-acetal		4	11.5682	17.607
Propanal-ethyl-methyl-acetal		4	11.4367	17.6482
Propanal-ethyl-methylbutyl-acetal		4	11.6149	17.6268
Propanal-methylbutyl-propyl-acetal		4	11.6371	17.6191
Propyl-2-methylbutyrate		4	8.49006	8.05447
Propyl-dodecanoate		4	4.31246	10.9303
Propyl-hexadecanoate		4	4.30442	10.94
Propylene-glycol-stearate		4	6.69274	8.08479
sec-Butyl-2-methylcrotonate		4	7.18733	9.71422
sec-Butyl-acetate		4	7.47343	7.5446
sec-Butyl-butanoate		4	7.23418	7.49404
sec-Butyl-ethyl-ether		4	11.5558	17.4241
sec-Butyl-hexanoate		4	9.01238	8.31843
sec-Heptyl-acetate		4	7.31286	7.37314
sec-Hexyl-acetate		4	7.31012	7.37908
sec-Hexyl-butyrate		4	7.20923	7.43924
t-Butyl-propionate		4	6.15867	9.06052
Tetradeca-2-5-8-trienal		4	-3.54623	14.7795
Tetrahydrogeranyl-butanoate		4	6.69209	8.5503
trans-2-cis-4-cis-7-Tridecatrienal		4	-3.54625	14.7795
trans-2-cis-5-Undecadienal		4	-3.54624	14.7795
trans-2-cis-6-Nonadienyl-acetate		4	2.68572	10.1175
trans-2-Heptenyl-isovalerate		4	2.44763	10.2125
trans-2-Hexenal-dimethyl-acetal		4	11.1422	17.6184
trans-2-Hexenyl-butyrate		4	2.36014	10.2652
trans-2-Hexenyl-formate		4	2.68612	10.1219
trans-2-Hexenyl-propanoate		4	2.37595	10.2561
trans-2-Hexenyl-valerate		4	2.33853	10.2864
trans-2-Octen-1-yl-butanoate		4	2.36657	10.2611
trans-2-Octen-4-ol		4	8.80355	14.8047
trans-2-Pentenyl-hexanoate		4	2.3505	10.2733
trans-2-trans-6-Octadienal		4	6.74673	15.5853
trans-2-Tridecenoic acid		4	8.22644	12.7699
trans-3-cis-6-Nonadienol		4	5.98182	15.0382
trans-3-Heptenoic acid		4	0.887694	10.5479
trans-3-Heptenyl-acetate		4	3.41677	9.70547
trans-3-Heptenyl-isobutyrate		4	2.52757	9.29156
trans-3-Hexenyl-2-ethylbutyrate		4	2.49182	9.27655
trans-3-Hexenyl-2-methylbutanoate		4	2.49646	9.28059
trans-3-Hexenyl-decanoate		4	3.60433	9.34933
trans-3-Hexenyl-formate		4	6.5888	15.2305
trans-3-Hexenyl-heptanoate		4	3.60614	9.34926
trans-3-Hexenyl-octanoate		4	3.60526	9.34966
trans-3-Pentenoic acid		4	0.893616	10.5416
trans-7-Methyl-3-octen-2-one		4	8.06323	12.4923
trans-Pent-3-en-1-ol		4	6.202	15.1478
trans-Undeca-1-5-dien-3-ol		4	8.36139	15.0227
Trideca-trans-4-trans-7-dienal		4	6.434	16.325
Triethyl-orthoformate		4	11.4934	17.4443
formaldehyde	formaldehyde	3	9.58032	11.2037
lactic acid	2-hydroxypropanoic acid	3	9.78434	9.74747
dextro-sorbitol	(2R,3R,4R,5S)-hexane-1,2,3,4,5,6-hexol	3	11.9141	10.0535
ascorbic acid	(5R)-5-[(1S)-1,2-dihydroxyethyl]-3,4-dihydroxy-2(5H)-furanone	1	3.72185	-2.91061
tyramine	4-(2-aminoethyl)phenol	2	11.1664	-4.4251
laevo-cysteine hydrochloride anhydrous	(2R)-2-amino-3-sulfanylpropanoic acid hydrochloride	3	10.3604	9.62833
laevo-cysteine	(2R)-2-amino-3-sulfanylpropanoic acid	3	10.3545	9.61969
(S)-(-)-nicotine	3-[(2S)-1-methylpyrrolidin-2-yl]pyridine	2	10.6818	-6.0351
sodium salicylate	sodium;2-hydroxybenzoate	2	10.544	-3.73503
dextro-gamma-tocopherol	(2R)-2,7,8-trimethyl-2-[(4R,8R)-4,8,12-trimethyltridecyl]-3,4-dihydrochromen-6-ol	3	11.7869	9.45423
vanilmandelic acid	2-hydroxy-2-(4-hydroxy-3-methoxyphenyl)acetic acid	2	9.90544	-3.63221
2,4-diamino-6-hydroxypyrimidine	2,6-diamino-1H-pyrimidin-4-one	2	8.5385	-3.04013
gamma-aminobutyric acid	4-aminobutanoic acid	3	10.9051	11.635
glycine	2-aminoacetic acid	3	10.8283	11.5732
laevo-alanine	(2S)-2-aminopropanoic acid	3	10.0282	9.26661
quinidine	(S)-[(2R,5R)-5-ethenyl-1-azabicyclo[2.2.2]octan-2-yl]-(6-methoxyquinolin-4-yl)methanol	2	9.92034	-4.01721
glycerine	propane-1,2,3-triol	3	11.9999	10.0441
laevo-aspartic acid	(2S)-2-aminobutanedioic acid	3	10.2835	9.59769
laevo-glutamine	(2S)-2,5-diamino-5-oxopentanoic acid	3	10.3836	9.62824
laevo-glutamic acid	(2S)-2-aminopentanedioic acid	3	10.38	9.62767
laevo-lysine	(2S)-2,6-diaminohexanoic acid	3	10.4027	9.62654
allyl isothiocyanate	3-isothiocyanatoprop-1-ene	3	12.5372	11.9762
palmitic acid	hexadecanoic acid	3	11.0115	11.9419
stearic acid	octadecanoic acid	3	11.0201	11.9502
levulose	(3S,4R,5R)-1,3,4,5,6-pentahydroxyhexan-2-one	3	11.9098	10.0508
propylene glycol	propane-1,2-diol	3	12.5943	10.0321
caffeine	1,3,7-trimethylpurine-2,6-dione	2	10.3411	-6.50858
dextro-xylose	(2S,3R,4S,5R)-oxane-2,3,4,5-tetrol	2	7.92796	-3.07775
alpha-tocopheryl acetate	[2,5,7,8-tetramethyl-2-(4,8,12-trimethyltridecyl)-3,4-dihydrochromen-6-yl] acetate	3	11.6893	9.50028
folic acid	(2S)-2-[[4-[(2-amino-4-oxo-1H-pteridin-6-yl)methylamino]benzoyl]amino]pentanedioic acid	2	8.55594	-2.9995
pyrilamine maleate	(Z)-but-2-enedioicacid;N'-[(4-methoxyphenyl)methyl]-N,N-dimethyl-N'-pyridin-2-ylethane-1,2-diamine	2	11.0667	-4.11795
dextro,laevo-methionine	2-amino-4-methylsulfanylbutanoic acid	3	10.3949	9.63568
levodopa	(2S)-2-amino-3-(3,4-dihydroxyphenyl)propanoic acid	2	12.4768	-4.42335
glyceryl tributyrate	1,3-di(butanoyloxy)propan-2-yl butanoate	4	6.85402	8.07692
phenethyl alcohol	2-phenylethanol	2	11.5855	-4.41774
laevo-tyrosine	(2S)-2-amino-3-(4-hydroxyphenyl)propanoic acid	2	12.4746	-4.41308
thioethylene glycol	2-sulfanylethanol	3	14.6851	10.0441
diethyl ether	ethoxyethane	3	14.2037	9.56054
linoleic acid	(9Z,12Z)-octadeca-9,12-dienoic acid	4	1.10025	10.3326
antipyrine	1,5-dimethyl-2-phenylpyrazol-3-one	2	10.5156	-4.99344
phloretin	3-(4-hydroxyphenyl)-1-(2,4,6-trihydroxyphenyl)propan-1-one	2	11.1336	-4.33441
laevo-leucine	(2S)-2-amino-4-methylpentanoic acid	3	10.2592	9.5733
calcium disodium edetate	calcium disodium 2-[2-[bis(2-oxido-2-oxoethyl)amino]ethyl-(2-oxido-2-oxoethyl)amino] acetate	3	10.2353	10.7634
laevo-phenyl alanine	(2S)-2-amino-3-phenylpropanoic acid	2	12.4726	-4.42037
tetrasodium EDTA	tetrasodium 2-[2-[bis(2-oxido-2-oxoethyl)amino]ethyl-(2-oxido-2-oxoethyl)amino] acetate	3	10.2337	10.7741
phenethyl amine	2-phenylethanamine	2	11.5644	-4.4006
ethanol	ethanol	3	14.6346	9.7042
formic acid	formic acid	3	9.62622	11.2308
acetic acid	acetic acid	3	9.79818	11.0489
benzoic acid	benzoic acid	2	10.5859	-3.87945
hexanal (aldehyde C-6)	hexanal	3	12.1631	12.0589
1-naphthaldehyde	naphthalene-1-carbaldehyde	2	10.1088	-4.5669
glucosamine HCl	(2R,3R,4S,5R)-2-amino-3,4,5,6-tetrahydroxyhexanal;hydrochloride	3	11.908	10.0494
thiamine hydrochloride	2-[3-[(4-amino-2-methylpyrimidin-5-yl)methyl]-4-methyl-1,3-thiazol-3-ium-5-yl]ethanol chloride	2	9.79858	-6.78377
5-hydroxymethyl furfural	5-(hydroxymethyl)furan-2-carbaldehyde	2	9.37565	-5.50685
methyl alcohol	methanol	3	13.0543	9.66728
isopropyl alcohol	propan-2-ol	3	12.9596	9.74839
propan-2-one	propan-2-one	3	9.80885	11.0678
dimethyl sulfoxide	methylsulfinylmethane	3	9.93993	10.8972
methyl sulfone	methylsulfonylmethane	3	9.99907	10.7974
sodium citrate anhydrous	trisodium 2-hydroxypropane-1,2,3-tricarboxylate	3	10.4761	10.9533
dextro-mannitol	(2R,3R,4R,5R)-hexane-1,2,3,4,5,6-hexol	3	11.9146	10.0585
ortho-salicylic acid	2-hydroxybenzoic acid	2	10.5589	-3.73676
ethyl bromopyruvate	ethyl 3-bromo-2-oxopropanoate	4	6.6755	9.8552
laevo-asparagine	(2S)-2,4-diamino-4-oxobutanoic acid	3	10.3381	9.61621
dextro,laevo-lysine	2,6-diaminohexanoic acid	3	10.3948	9.63002
laevo-histidine	(2S)-2-amino-3-(1H-imidazol-5-yl)propanoic acid	3	10.3749	9.57734
propyl alcohol	propan-1-ol	3	14.6931	9.55062
butyl alcohol	butan-1-ol	3	14.6899	9.52085
amyl alcohol	pentan-1-ol	3	14.7275	9.46697
benzene	benzene	2	10.5998	-5.01234
sodium lactate	sodium 2-hydroxypropanoate	3	9.83609	9.93869
laevo-valine	(2S)-2-amino-3-methylbutanoic acid	3	10.0376	9.20757
laevo-threonine	(2S,3R)-2-amino-3-hydroxybutanoic acid	3	10.0447	9.21464
laevo-tryptophan	(2S)-2-amino-3-(1H-indol-3-yl)propanoic acid	2	12.3554	-4.32688
laevo-isoleucine	(2S,3S)-2-amino-3-methylpentanoic acid	3	10.0444	9.19664
laevo-arginine	(2S)-2-amino-5-(diaminomethylideneamino)pentanoic acid	3	10.3888	9.62965
hydrocyanic acid	formonitrile	3	12.8732	11.1042
methyl mercaptan	methanethiol	3	13.3327	9.88719
ethyl amine	ethanamine	3	14.6589	10.1013
acetaldehyde	acetaldehyde	3	9.53274	11.2646
ethyl mercaptan	ethanethiol	3	14.7005	10.124
dichloromethane	dichloromethane	3	14.7066	10.1027
dimethyl sulfide	methylsulfanylmethane	3	13.9867	10.8584
isopropyl amine	propan-2-amine	3	12.9179	9.96572
isopropyl mercaptan	propane-2-thiol	3	12.9512	9.94504
hydrochlorofluorocarbon 22	chloro(difluoro)methane	3	12.4481	10.2826
trimethyl amine	N,N-dimethylmethanamine	3	14.086	10.1118
propylene oxide	2-methyloxirane	1	5.30085	-2.58705
tert-butanol	2-methylpropan-2-ol	3	13.1456	9.44707
tert-butyl mercaptan	2-methylpropane-2-thiol	3	13.4418	9.58735
tert-amyl alcohol	2-methylbutan-2-ol	3	13.1599	9.42846
pinacol	2,3-dimethylbutane-2,3-diol	3	13.106	9.45507
(+/-)-camphor	1,7,7-trimethylbicyclo[2.2.1]heptan-2-one	1	1.3392	-1.42956
bornyl acetate	(1,7,7-trimethyl-6-bicyclo[2.2.1]heptanyl) acetate	1	-0.29806	-0.833684
(-)-bornyl isovalerate	[(1S,3R,4S)-4,7,7-trimethyl-3-bicyclo[2.2.1]heptanyl] 3-methylbutanoate	1	-0.259826	-0.85499
ethyl 2-hydroxy-2-methyl butyrate	ethyl 2-hydroxy-2-methylbutanoate	4	6.40264	9.41421
3-methyl-3-pentanol	3-methylpentan-3-ol	3	13.1465	9.38619
Ethyl methylphenylglycidate	ethyl 3-methyl-3-phenyloxirane-2-carboxylate	2	10.3881	-3.0172
acetyl triethyl citrate	triethyl 2-acetyloxypropane-1,2,3-tricarboxylate	4	6.26495	9.35868
acetyl tributyl citrate	tributyl 2-acetyloxypropane-1,2,3-tricarboxylate	4	4.85467	10.4341
citric acid	2-hydroxypropane-1,2,3-tricarboxylic acid	3	10.5695	11.1293
triethyl citrate	triethyl 2-hydroxypropane-1,2,3-tricarboxylate	4	6.30532	9.36648
tributyl citrate	tributyl 2-hydroxypropane-1,2,3-tricarboxylate	4	4.78761	10.4104
linalyl isobutyrate	3,7-dimethylocta-1,6-dien-3-yl 2-methylpropanoate	3	13.6656	7.60687
linalyl butyrate	3,7-dimethylocta-1,6-dien-3-yl butanoate	3	13.6501	7.61614
linalyl cinnamate	3,7-dimethylocta-1,6-dien-3-yl (E)-3-phenylprop-2-enoate	3	13.7198	7.58325
isophorone	3,5,5-trimethylcyclohex-2-en-1-one	1	2.60105	-2.01797
linalool	3,7-dimethylocta-1,6-dien-3-ol	3	14.0147	7.04867
isobutyl amine	2-methylpropan-1-amine	3	12.7458	10.0635
isobutyl alcohol	2-methylpropan-1-ol	3	12.5886	10.0137
isobutyraldehyde	2-methylpropanal	3	12.1309	8.67023
methacrolein	2-methylprop-2-enal	3	9.5716	11.2461
2-butanol	butan-2-ol	3	12.574	10.0589
methyl ethyl ketone	butan-2-one	3	10.4837	11.5689
methyl vinyl ketone	but-3-en-2-one	3	9.54436	11.2011
1-amino-2-propanol	1-aminopropan-2-ol	3	12.6594	10.0591
pyruvaldehyde	2-oxopropanal	3	9.56126	11.2215
propionic acid	propanoic acid	3	10.5393	11.5791
glycolic acid	2-hydroxyacetic acid	3	10.8054	11.4958
methyl acetate	methyl acetate	4	6.99087	9.80296
isobutyric acid	2-methylpropanoic acid	3	9.71379	9.69017
laevo-lactic acid	(2S)-2-hydroxypropanoic acid	3	9.74969	9.71883
2-mercaptopropionic acid	2-sulfanylpropanoic acid	3	9.61246	9.62703
lanosterol	(3S,5R,10S,13R,14R,17R)-4,4,10,13,14-pentamethyl-17-(6-methylhept-5-en-2-yl)-2,3,5,6,7,11,12,15,16,17-decahydro-1H-cyclopenta[a]phenanthren-3-ol	1	0.838473	0.409454
(E)-beta-ionone	(E)-4-[(5R)-5,6,6-trimethylcyclohexen-1-yl]but-3-en-2-one	1	1.97125	-1.79266
tropical ionone	1-(2,6,6-trimethyl-1-cyclohex-2-enyl)hepta-1,6-dien-3-one	1	2.29898	-1.5284
beta-isomethyl ionone	(E)-3-methyl-4-(2,6,6-trimethyl-1-cyclohexenyl)but-3-en-2-one	1	1.74562	-2.0395
camphene	6,6-dimethyl-5-methylidenebicyclo[2.2.1]heptane	1	1.14247	-1.0528
bisphenol A	4-[2-(4-hydroxyphenyl)propan-2-yl]phenol	2	10.6569	-4.71916
4-aminophenyl sulfone	4-(4-aminophenyl)sulfonylaniline	2	11.2408	-4.12278
cumene hydroperoxide	2-hydroperoxypropan-2-ylbenzene	2	11.8729	-4.20107
dihydro-alpha-terpinyl acetate	2-(4-methylcyclohexyl)propan-2-yl acetate	1	1.79226	1.20839
terpinyl propionate	2-(4-methyl-1-cyclohex-3-enyl)propan-2-yl propanoate	1	1.13278	1.78198
lilyall	3-(4-tert-butylphenyl)butanal	2	11.364	-5.07881
alpha-pinene	4,7,7-trimethylbicyclo[3.1.1]hept-3-ene	1	0.290303	-1.36516
(E)-tiglic acid	(E)-2-methylbut-2-enoic acid	3	9.45303	11.182
methyl methacrylate	methyl 2-methylprop-2-enoate	4	7.01679	9.77178
cyclotene hydrate	2-hydroxy-3-methylcyclopent-2-en-1-one	1	3.07951	-2.5428
saccharin	1,1-dioxo-1,2-benzothiazol-3-one	2	7.84155	-4.29434
musk ketone	1-(4-tert-butyl-2,6-dimethyl-3,5-dinitrophenyl)ethanone	2	10.1465	-5.0125
musk xylol	1-tert-butyl-3,5-dimethyl-2,4,6-trinitrobenzene	2	10.1991	-4.97659
skatole	3-methyl-1H-indole	2	10.375	-5.1197
musk ambrette	1-tert-butyl-2-methoxy-4-methyl-3,5-dinitrobenzene	2	10.2113	-4.94663
dicyclohexyl phthalate	dicyclohexyl benzene-1,2-dicarboxylate	2	10.3753	-2.54198
diethyl phthalate	diethyl benzene-1,2-dicarboxylate	2	10.7768	-2.91093
vitamin K1	2-methyl-3-[(E)-3,7,11,15-tetramethylhexadec-2-enyl]naphthalene-1,4-dione	3	11.6626	9.56024
guanylic acid	[(2R,3S,4R,5R)-5-(2-amino-6-oxo-3H-purin-9-yl)-3,4-dihydroxyoxolan-2-yl]methyl dihydrogen phosphate	2	8.53287	-3.03377
butyl phthalyl butyl glycolate	2-O-(2-butoxy-2-oxoethyl) 1-O-butyl benzene-1,2-dicarboxylate	2	11.1069	-2.84611
dimethyl anthranilate	methyl 2-methylaminobenzoate	2	10.7555	-2.90611
ortho-phenyl anisole	1-methoxy-2-phenylbenzene	2	10.2334	-4.20943
1-naphthaleneacetic acid	2-naphthalen-1-ylacetic acid	2	11.6222	-3.79814
maraniol	7-ethoxy-4-methylchromen-2-one	2	9.52873	-4.77783
isobutyl salicylate	2-methylpropyl 2-hydroxybenzoate	2	11.0269	-2.92475
isoamyl salicylate	3-methylbutyl 2-hydroxybenzoate	2	11.0857	-2.88908
phenethyl salicylate	2-phenylethyl 2-hydroxybenzoate	2	11.1046	-2.96636
ethyl anthranilate	ethyl 2-aminobenzoate	2	10.9441	-2.82682
cinnamyl anthranilate	3-phenylprop-2-enyl 2-aminobenzoate	2	11.6613	-2.31055
phthalide	3H-2-benzofuran-1-one	1	3.94739	-3.74656
beta-caryophyllene	(1R,4E,9S)-4,11,11-trimethyl-8-methylidenebicyclo[7.2.0]undec-4-ene	1	1.06117	0.133903
indole acetic acid	2-(1H-indol-3-yl)acetic acid	2	11.6294	-3.8099
cyclotene propionate	(2-methyl-5-oxocyclopenten-1-yl) propanoate	1	3.3815	-2.96427
choline bitartrate	2-hydroxyethyl(trimethyl)azanium;(2R,3R)-2,3,4-trihydroxy-4-oxobutanoate	3	9.80661	9.87287
laevo-(+)-tartaric acid	(2R,3R)-2,3-dihydroxybutanedioic acid	3	9.74396	9.74183
diethyl laevo-tartrate	diethyl 2,3-dihydroxybutanedioate	4	8.21042	8.40441
xylitol	(2S,4R)-pentane-1,2,3,4,5-pentol	3	11.9029	10.0424
2-ethyl butyric acid	2-ethylbutanoic acid	4	8.99306	8.32507
2-furoic acid	furan-2-carboxylic acid	2	8.96302	-5.42053
2-acetyl thiophene	1-thiophen-2-ylethanone	2	9.82692	-5.82455
versalide	1-(3-ethyl-5,5,8,8-tetramethyl-6,7-dihydronaphthalen-2-yl)ethanone	2	9.84159	-4.9833
green acetate	(2-tert-butylcyclohexyl) acetate	1	2.9384	0.40138
6-tert-butyl-meta-cresol	2-tert-butyl-5-methylphenol	2	10.23	-4.84003
2-isopropyl phenol	2-propan-2-ylphenol	2	10.7073	-5.07803
nitrophenol	2-nitrophenol	2	10.4308	-4.86472
guaiene	1,4-dimethyl-7-propan-2-ylidene-2,3,4,5,6,8-hexahydro-1H-azulene	1	1.89263	1.30234
hydroxycitronellal / methyl anthranilate schiff's base	methyl 2-[(7-hydroxy-3,7-dimethyloctylidene)amino]benzoate	2	10.7557	-2.18693
menthyl salicylate	(5-methyl-2-propan-2-ylcyclohexyl) 2-hydroxybenzoate	1	3.09848	1.62712
menthyl valerate	(5-methyl-2-propan-2-ylcyclohexyl) pentanoate	1	3.20174	1.73829
menthyl acetate	[(1R,2S,5R)-5-methyl-2-propan-2-ylcyclohexyl] acetate	1	3.04457	1.52346
isoascorbic acid	(2R)-2-[(1R)-1,2-dihydroxyethyl]-4,5-dihydroxyfuran-3-one	1	3.69758	-2.90611
methyl 2-methyl benzoate	methyl 2-methylbenzoate	2	10.7169	-2.98754
2',4'-dimethyl acetophenone	1-(2,4-dimethylphenyl)ethanone	2	9.97767	-5.01155
(-)-isopulegol	(1R,2R,5S)-5-methyl-2-prop-1-en-2-ylcyclohexan-1-ol	1	3.09719	0.806945
piperitone	3-methyl-6-propan-2-ylcyclohex-2-en-1-one	1	2.85832	-2.18345
(R)-(+)-pulegone	(5R)-5-methyl-2-propan-2-ylidenecyclohexan-1-one	1	3.26006	-1.97896
thymol	5-methyl-2-propan-2-ylphenol	2	10.2479	-4.79403
2,4-dihydroxybenzoic acid	2,4-dihydroxybenzoic acid	2	10.4759	-3.85934
2-hydroxybenzaldehyde	2-hydroxybenzaldehyde	2	10.0918	-4.62551
[truncated: 4,039 more rows]

## Sheet: PCA-kmeans
Name	IUPAC_Name	Cluster	Dim1	Dim2
Acetylcedrene	acetylcedrene	4	6.80104423247046	-2.30426018034123
Bismethylfuryl disulfide	Bismethylfuryl-disulfide	2	1.92629770490827	2.53219443041433
Bismethyltetrahydrofurylspirotrithiolane	bismethyltetrahydrofurylspirotrithiolane	4	5.60988457856281	-2.63646058600475
Dehydrodihydroionol	Dehydrodihydroionol	4	4.57885876890952	-1.21715500329772
Epoxyheptanal	epoxyheptanal	3	0.256754834336975	-2.62046230831415
Isochavicol (cis)	isochavicol-cis	2	0.997855922361807	5.14761320342227
Menthenal	Menthenal	4	3.51655734612329	-1.38587270549509
3-Methyl-trans-5-decen-4-olide	3-methyl-trans-5-decen-4-olide	3	0.53833153771864	-1.17587512290284
trans-2-Methyl-6-methylene-2,7-octadienal	trans-2-methyl-6-methylene-2-7-octadienal	3	-1.42293600926765	-1.85001668210397
4-Methyl-2-methylthiomethyl-2-hexenal	4-methyl-2-methylthiomethyl-2-hexenal	3	-0.121816900730177	1.48465642013177
5-Methyl-2-methylthiomethyl-2-hexenal	5-methyl-2-methylthiomethyl-2-hexenal	3	-0.203721352292283	0.328936528527141
4-(Methylthio)butyric acid	4-methylthiobutyric-acid	3	-1.97393421099949	-0.791604778725651
Octenyl isobutyrate	octenyl-isobutyrate	1	-4.27493693838058	-2.00221900001901
Undecatrienol	undecatrienol	1	-2.45982742155618	-1.21884077584166
(2-hydroxy-1-methyl-ethyl) 2-methylbutanoate	2-hydroxy-1-methyl-ethyl-2-methylbutanoate	3	-2.01775031721947	-0.977063028550551
2-hydroxy-1-methylethyl butanoate	2-hydroxy-1-methylethyl-butanoate	1	-2.84584563065342	-1.55371323511486
2-hydroxypropyl butanoate	2-hydroxypropyl-butanoate	1	-4.2795387426586	-1.47832225755027
Gluconyl ethanolamine phosphate	gluconyl-ethanolamine-phosphate	3	1.35207621560554	1.52495600065791
Gluconyl ethanolamine	gluconyl-ethanolamine	3	0.999980390363936	1.36267030392436
Lactoyl ethanolamine	lactoyl-ethanolamine	3	0.298082337727301	0.0671604062055891
2-Methyl-1,3-cyclohexadiene	2-Methyl-1-3-cyclohexadiene	4	3.87131602780576	0.11472899657131
Citral dimethyl acetal	Citral-dimethyl-acetal	3	-2.1332282038813	-0.950116516643869
Phenylfurylpropenal	2-Phenyl-3-furylprop-2-enal	2	1.53383012580184	6.29061859632964
Methylfuryldithiobutanone	1-2-Methyl-3-furyl-dithio-3-butanone	3	0.604702745905243	1.76186969968885
Amylcinnamaldehyde dimethyl acetal	Amylcinnamaldehyde-dimethyl-acetal	3	-1.98369132040597	2.25772836592074
Dimethylnonadienol	dimethylnonadienol	1	-2.01433501324854	-2.44652539014132
Dimethylnonadienyl acetate	dimethylnonadienyl-acetate	1	-3.34505259183476	-1.81799409188542
cis-6-Nonenal	cis-6-Nonenal	1	-4.01969110322031	-1.95862204619716
Ethyl vanillin isobutyrate	ethyl-vanillin-isobutyrate	2	0.508191322818894	7.51002229196162
2-Methylpyridine	2-Methylpyridine	2	2.34988850247578	4.41966811348125
Acetaldehyde benzyl ethyl acetal	1-benzyloxy-1-ethoxyethane	2	-1.14487201592986	5.18363440475354
Acetaldehyde benzyl hexyl acetal	1-benzyloxy-1-hexoxyethane	2	-3.01136028289835	4.21444955579606
Acetaldehyde dibenzyl acetal	1-1-di-benzyloxyethane	2	-0.40010543146832	5.30690839546276
Acetophenone diethyl acetal	acetophenone-diethyl-acetal	2	0.5790056119456	3.30651261271115
Acetophenone propylene glycol acetal	2-4-dimethyl-2-phenyl-1-3-dioxolane	4	5.1430954113283	0.379513464873227
Allyl acetoacetate	allyl-3-oxobutanoate	1	-2.9932041282038	-0.776155004502011
tert-Amyl acetate	tert-amyl-acetate	3	-0.390814327964311	-0.605730171968996
Amyl isohexanoate	amyl-isohexanoate	1	-6.13860476329473	-1.85492596257566
beta-Angelica lactone	beta-angelica-lactone	4	4.37173121069281	-0.803627185920863
Anisyl hexanoate	anisyl-hexanoate	3	-3.12736997296668	2.99352247819103
Anisyl isovalerate	anisyl-isovalerate	2	-0.0846943885062389	3.83378169090264
Anisyl valerate	anisyl-valerate	2	-2.32656891564945	3.0815347860802
Benzaldehyde ethyl methyl acetal	benzaldehyde-ethyl-methyl-acetal	2	-0.531279566157547	4.39868975275625
2-phenyl-1,3-dioxan-5-ol	2-phenyl-1-3-dioxan-5-ol	4	4.02325160444506	1.68222350401855
(2-phenyl-1,3-dioxolan-4-yl)methanol	2-phenyl-1-3-dioxolan-4-yl-methanol	4	5.10383890314059	1.40900079487984
Benzyl methylbutenoate	Benzyl-methylbutenoate	2	-1.85330368110266	5.1017936460379
Benzyl methylbutyrate	benzyl-methylbutyrate	2	-2.0643333253907	3.97936030635307
beta-Bisabolene	beta-bisabolene	4	4.61412434545421	-3.82770341342214
gamma-Bisabolene	gamma-bisabolene	4	2.25060209658425	-0.734618665656261
Butanediol diacetate	butanediol-diacetate	3	-1.03088335134785	0.21608010456322
Butenal	trans-2-Butenal	3	-0.651217500059033	-0.38661540515778
But-3-en-2-ol	But-3-en-2-ol	3	-0.264006935036643	-1.07611714641172
Butoxybenzaldehyde	butoxybenzaldehyde	2	-1.03386097934819	2.77754997984575
Butyl vanillate	butyl-vanillate	2	-1.44499275106433	7.89862139730553
Butylbenzaldehyde	butylbenzaldehyde	2	1.96929207839612	4.03029141497434
Butylcyclohexyl propionate	butylcyclohexyl-propionate	3	1.1347822846074	-2.51349507530032
5-butyl-dioxan-2-one	5-butyl-dioxan-2-one	4	2.29210697574695	-3.49304387804879
6-butyl-dioxan-2-one	6-butyl-dioxan-2-one	4	2.49781703855482	-3.12268348107517
Butylphenol	butylphenol	2	1.7612123087981	5.48813701262749
4-t-Butylpyridine	4-t-butylpyridine	2	1.98001255693013	3.25367416474641
l-cis-Carveol	l-cis-Carveol	4	6.38404347002302	-4.04040604735865
Catechol diethyl ether	catechol-diethyl-ether	2	0.15002360307709	4.85977159781752
2-Cedrene	2-cedrene	4	6.74569899542328	-0.728046130057243
Cedr-8(15)-en-9-ol	cedrenol	4	8.57899720843594	-3.6278092879371
Cinnamaldehyde dimethyl acetal	cinnamaldehyde-dimethyl-acetal	2	0.411149796072477	4.90026324391147
Cinnamyl anthranilate	Cinnamyl-anthranilate	2	-1.82454774656499	7.4747021117414
Citronellal ethylene glycol acetal	citronellal-ethylene-glycol-acetal	3	0.0410759460666361	-2.7143314589499
Cyclohexane	cyclohexane	3	0.975671598410723	-0.421112186767453
Cyclohexylethyl butyrate	cyclohexylethyl-butyrate	3	-1.606030180932	-2.79122454953632
Cyclohexylethyl isobutyrate	cyclohexylethyl-isobutyrate	3	0.358317671173296	-1.634719822107
Cyclohexylethyl isovalerate	cyclohexylethyl-isovalerate	3	0.0120224363472257	-2.60345191174509
Cyclohexylethyl valerate	cyclohexylethyl-valerate	1	-2.29531200103339	-3.55188111950286
trans-delta-Damascone	trans-delta-damascone	4	4.27767295983475	-0.625097083957171
Decadiene	decadiene	1	-2.58661461419477	-1.43370633170074
Decyl isobutyrate	decyl-isobutyrate	1	-4.64619767685952	-1.27196785582748
Di-isoamyl succinate	Di-isoamyl-succinate	1	-4.12417554660812	-1.31225398486551
Diethyl maleate	Diethyl-maleate	3	-2.76617199849405	0.0686743946899676
Dihydrobenzofuran	dihydrobenzofuran	2	3.39836956767706	2.68571968799941
Dihydrolinalyl acetate	dihydrolinalyl-acetate	3	-1.31329265036421	-1.59111236480502
Dimercaptopropanol	dimercaptopropanol	3	-0.164812417532653	-0.0110894559176479
Dimethyl carbonate	Dimethyl-carbonate	3	-0.838361973695239	0.554087412098066
Dimethylbenzylcarbinyl valerate	dimethylbenzylcarbinyl-valerate	3	-1.81952659072956	2.20567800123694
Dimethylheptanethiol	dimethylheptanethiol	3	-1.24867876350454	-1.42160809021311
trans-2-Dodecenal	trans-2-Dodecenal	1	-4.01265853757187	-2.43985902414156
Dodecyl formate	dodecyl-formate	1	-3.10002999880969	-1.1518843537281
Dodecyl isovalerate	dodecyl-isovalerate	1	-4.9924929116848	-2.24069994546554
Elemoyl acetate	elemoyl-acetate	4	5.81913633566968	-3.49780606544404
Ethoxyacetophenone	ethoxyacetophenone	2	-0.00395573031103614	2.98192855158809
Ethyl Eugenol	ethyl-eugenol	2	1.90379892421684	9.80836932807241
Ethyl butanethioate	ethyl-butanethioate	3	-1.81204316817604	-0.0697025155484574
Ethyl 3,7-dimethyl-trans-2,6-octadienoate	Ethyl-geranate	1	-3.91671299149728	-1.34788333719927
Ethyl geranyl ether	Geranyl-ethyl-ether	1	-3.60434781440464	-1.72754740335228
Ethyl methacrylate	Ethyl-2-methyl-2-propenoate	3	-1.15337473685177	-0.844894390860197
Ethyl propionyllactate	ethyl-propionyllactate	1	-3.32672843440982	-1.59857233540504
Ethyl ricinoleate	ethyl-ricinoleate	1	-7.44231399321343	-3.58700073529953
2-ethylsulfanylphenol	2-ethylsulfanylphenol	2	0.59825223896127	3.54491312550502
d-Fenchone	d-fenchone	4	6.49993639331772	-2.99277293621575
Fenchyl alcohol	Fenchol	4	6.70885768653046	-4.12179892034321
Furylbutenone	Furylbutenone	2	0.207725741104063	3.83044186062518
Geranyl benzoate	Geranyl-benzoate	3	-3.69666886221926	2.71593873257954
Heptadecane	heptadecane	3	-2.26915731579349	-1.26673237212445
trans-4-Heptenal	trans-4-Heptenal	1	-3.06880652015025	-1.68192278376601
Hexadecane	hexadecane	3	-2.26915731579326	-1.26673237212408
Hexadienyl propionate	hexadienyl-propionate	1	-3.47684629861152	-1.46907115640463
cis-3-Hexenal	cis-3-Hexenal	3	-1.80936198804972	-0.964356118563262
trans-2-Hexenyl benzoate	trans-2-hexenyl-benzoate	2	-3.90102011460627	3.51697616917605
1-Hexen-3-yl butyrate	1-hexen-3-yl-butyrate	1	-3.81457763033887	-1.90888376244094
1-Hexen-3-yl hexanoate	1-hexen-3-yl-hexanoate	1	-5.30466050775799	-2.75755264029683
trans-3-Hexenyl hexanoate	trans-3-Hexenyl-hexanoate	1	-7.93596743544003	-3.26949786339198
trans-2-Hexenyl lactate	trans-2-hexenyl-lactate	1	-4.88817065700754	-1.54607218593827
6-hexyl-1,4-dioxan-2-one	6-hexyl-1-4-dioxan-2-one	4	2.05830746972694	-3.98685290399107
Hexyl 2-ethylbutyrate	hexyl-2-ethylbutyrate	1	-5.1318300773876	-1.90720431626878
Hexyl oleate	Hexyl-9-octadecenoate	1	-8.27792731732017	-3.28505705423777
Hexyl tiglate	Hexyl-tiglate	1	-4.80282310522109	-0.598666526320294
Hexylcyclopentenone	hexylcyclopentenone	3	1.4188615464034	-0.274629329479814
Hydratropaldehyde diethyl acetal	hydratropaldehyde-diethyl-acetal	2	-0.929435596852941	3.8457461879871
Hydroxycitronellol	Hydroxycitronellol	3	-1.81935332056861	-0.684988273841346
2-Hydroxy-3-methoxybenzaldehyde	2-hydroxy-3-methoxybenzaldehyde	2	2.23178372424068	6.45397472107616
Ionone epoxide	beta-Ionone-epoxide	4	3.14265032858194	-2.29019359567117
beta-Ionone	beta-Ionone	4	3.84377526580181	-1.52295365104091
Isobornyl isobutyrate	Isobornyl-isobutyrate	4	6.10728418219692	-5.67792579152223
Isobutyl methacrylate	Isobutyl-methacrylate	3	-1.64601491171516	-0.972348300724266
Isobutyl trans-3-hexenoate	isobutyl-trans-3-hexenoate	1	-5.40640040895024	-1.81734318501971
Isobutyl pivalate	isobutyl-pivalate	3	-1.82450987106857	0.275596436876528
Isochavicol (trans)	isochavicol-trans	2	0.997855922361917	5.14761320342187
Isohexyl benzoate	isohexyl-benzoate	2	-3.30889316442439	4.33247040752908
Isohexyl isovalerate	isohexyl-isovalerate	1	-3.93381348930722	-1.50130579128492
Isolongifolene	Isolongifolene	4	8.35163506433733	-3.14719547655594
Isoprene	Isoprene	3	-0.00093888411319656	-0.909657282144723
Isopropyl pentenoate	isopropyl-pentenoate	1	-2.97781365751382	-1.58860408953684
Isopropylfurylpropenal	isopropylfurylpropenal	2	1.84494900306519	4.09042691456469
8-Isopropylquinoline	8-isopropylquinoline	2	3.81726659062696	4.32632410891414
Lavandulyl acetate	Lavandulyl-acetate	3	-1.60018093546654	-1.1788658529955
d-Limonene	d-limonene	4	6.39338681624892	-3.03452316835461
l-Menthyl acetoacetate	l-menthyl-acetoacetate	4	3.1330288506528	-5.83539238354742
Methoxypropanol	methoxypropanol	3	-1.27464600960599	0.4431094584295
Methyl acrylate	Methyl-2-propenoate	3	-0.975082770474718	0.251978581464029
Methyl 2-hydroxyacetate	methyl-2-hydroxyacetate	3	-1.53542768241946	0.429438154176451
Methylallyl isobutyrate	methylallyl-isobutyrate	3	-1.4653158721968	-0.225705877922353
2-Methylallyl 2-methylvalerate	2-methylallyl-2-methylvalerate	1	-3.18411080410094	-1.20941266239918
2-Methylallyl propionate	2-methylallyl-propionate	3	-1.94815082736597	-1.10518629184631
4-Methylbenzyl alcohol	4-methylbenzyl-alcohol	2	0.761119820359961	3.57496504057982
p-Methylbenzyl mercaptan	p-methylbenzyl-mercaptan	2	1.52489943344332	3.01866170619404
Methylbutyl lactate	2-Methylbutyl-lactate	1	-2.96160650351801	-0.39847453755599
3-Methylcyclohexyl acetate	3-methylcyclohexyl-acetate	4	3.70261323292231	-4.11926851649655
6-Methyl-3-heptanol	6-methyl-3-heptanol	3	-1.67936791929916	-1.3318871786886
1-benzyl-1-methylpropyl acetate	1-benzyl-1-methylpropyl-acetate	2	0.289691961756154	3.52029997205135
1-Methylpiperidine	1-Methylpiperidine	4	2.78559537617668	-0.767708297253569
Methylthiomenthone	methylthiomenthone	4	4.96823710750834	-3.01540801587503
Methyltridecanal	12-Methyltridecanal	1	-3.57402050138088	-1.63832911968398
Mint sulfide	mint-sulfide	4	8.79981536489823	-2.76270376449653
Monoglyme	monoglyme	3	-0.94213805950923	0.668695761640513
Myrcenyl propionate	myrcenyl-propionate	3	-0.686836518688476	-2.61496653718354
Non-3-en-1-ol	non-3-en-1-ol	1	-3.82561403404706	-1.90482278226557
Non-3-en-2-one	3-Nonen-2-one	1	-4.40284546179852	-2.15219512358922
Nonyl butyrate	nonyl-butyrate	1	-6.0103882034306	-2.0841102866745
Nonyl hexanoate	nonyl-hexanoate	1	-6.50150871155979	-2.33566542523593
Nonyl isobutyrate	nonyl-isobutyrate	1	-4.64619767685914	-1.27196785582737
Nonyl propionate	nonyl-propionate	1	-5.22896319095203	-2.02140763761854
Octadecane	octadecane	3	-2.26915731579344	-1.26673237212439
1,5-Octadien-3-ol	1-5-octadien-3-ol	1	-3.32445377070947	-1.71362897496097
Pentadienal	2-4-Pentadienal	3	0.434278550425878	0.0656726588066175
3-Penten-2-one	3-Penten-2-one	3	-0.684510870610562	-0.433212343257965
Phenethyl nonanoate	phenethyl-nonanoate	1	-5.65249675684843	3.21472425883014
Phenyl isobutyrate	phenyl-isobutyrate	2	-0.556095108485674	4.38539424075904
4-Methyl-2-(4-methylbenzyl)-1,3-dioxolane	4-methyl-2-4-methylbenzyl-1-3-dioxolane	4	5.17136929404126	1.52249946931981
4-Phenylbutanoic acid	4-phenylbutanoic-acid	2	-1.73674144941957	4.61582880826654
2-Phenylpropan-2-ol	2-Phenylpropan-2-ol	2	0.725819090772431	3.15550690994808
Phenylpropyl decanoate	phenylpropyl-decanoate	1	-5.82736609231651	2.5124313466234
Piperitenone oxide	Piperitenone-oxide	4	7.80062565689619	-3.73163700460127
Piperonal dimethyl acetal	piperonal-dimethyl-acetal	2	3.68161556036465	4.52250065878203
Propionylmethylfuran	2-Propionyl-3-methylfuran	2	0.81040043860726	2.68545833146461
Propylene glycol di-isobutyrate	propylene-glycol-diisobutyrate	3	-1.7131555434477	-0.264521222210372
2-hydroxy-1-methylethyl acetate	2-hydroxy-1-methylethyl-acetate	3	-1.0247940159908	-1.02329634014657
2-hydroxypropyl acetate	2-hydroxypropyl-acetate	3	-2.14227803768257	-0.437649881126323
Pseudocyclocitral	Pseudocyclocitral	4	5.26468138962693	-0.93225315895257
Styrallyl isovalerate	styrallyl-isovalerate	2	-0.861098688651215	2.88156104774382
Styralyl anthranilate	styralyl-anthranilate	2	-0.567197713871204	5.49807472054546
Tetrahydrocuminyl acetate	tetrahydrocuminyl-acetate	4	2.39233763961077	-1.74528050182167
Thioglycolic acid	thioglycolic-acid	3	-0.682499920519419	0.342239065433044
Thiomalic acid	thiomalic-acid	3	-0.137898254027774	-0.181137964806168
Thiopropionic acid	thiopropionic-acid	3	-0.178719232326858	0.316575993289839
Thujopsene	thujopsene	4	7.23171914600161	-3.09230140063955
Toluenethiol	o-Toluenethiol	2	1.18225553667526	2.77727467277295
Trimethylcyclohexenone	2-6-6-Trimethylcyclohex-2-en-1-one	4	4.06950546823006	-1.66964681960756
Trimethylcyclohexyl butyrate	trimethylcyclohexyl-butyrate	4	1.94670077053495	-4.08992270801888
Trimethylcyclohexyl propionate	trimethylcyclohexyl-propionate	4	2.76095604232118	-3.52275792100857
Trimethylhexanoic acid	trimethylhexanoic-acid	3	-0.587135427893821	0.173195455642994
Tufurol acetate	tufurol-acetate	2	1.47757038717353	3.08939117809911
Undeca-2,4-dien-1-ol	undeca-2-4-dien-1-ol	1	-4.3665607826717	-2.84912469515829
Undecane	undecane	3	-2.26915731579344	-1.26673237212441
2-Undecene	2-undecene	1	-4.2805768704983	-2.25946013166558
3-Methylnitrobutane	3-methylnitrobutane	3	0.454099016696533	-0.611254685906751
Benzylheptanone	benzylheptanone	2	-0.738055791074352	4.62566395814833
Isopropyl cinnamate	Isopropyl-cinnamate	2	-0.569088413780503	4.20091630416985
3-Methyl-3-buten-2-one	3-methyl-3-buten-2-one	3	0.115280392705417	-0.903662768758418
Methylthiomegastigmadienone	methylthiomegastigmadienone	4	4.26253222321514	-1.16104412143291
Propenylguaethol	2-Ethoxy-5-propenylphenol	2	0.273695991784982	7.20593452017458
Dimethylamine	dimethylamine	3	-0.056355632007971	0.00351716426520484
Hexadecanal	Hexadecanal	1	-3.66931798844371	-1.77520564956186
5-Hexenyl acetate	5-hexenyl-acetate	1	-4.08414912579172	-1.53488879159215
5-Hexenyl butyrate	5-hexenyl-butyrate	1	-5.9758099068361	-2.07734571686756
5-Hexenyl hexanoate	5-hexenyl-hexanoate	1	-7.13150857035933	-2.73388347478582
Shisol	shisol	4	3.09716179895855	-3.03310747163586
Phytol	Phytol	1	-3.28788872004954	-2.1184210949998
Yuzunone	yuzunone	3	-1.97026001517582	-1.54457288018956
Amyl dodecanoate	Amyl-dodecanoate	1	-6.50150871155977	-2.33566542523592
Amylcinnamyl acetate	Amylcinnamyl-acetate	3	-2.724621020006	2.2893333445633
Benzyl cinnamate	Benzyl-cinnamate	2	-1.30542244764017	6.70013908915881
Butylidenephthalide	3-n-Butylidenephthalide	2	1.10925522833366	1.837138277032
Cinnamyl phenylacetate	Cinnamyl-phenylacetate	2	-2.49183332244945	6.17685913338329
Citronellyl acetate	Citronellyl-acetate	1	-4.55305172829235	-1.91610449536662
Diethoxymethane	Diethoxymethane	3	-0.527031148076659	0.328782934957476
Dihydroxydihydroxymethyldioxane	dihydroxydihydroxymethyldioxane	3	1.84656271790982	-0.953864627927074
Dimethoxymethylbenzene	4-Methylveratrole	2	1.85001204218058	6.87455165634271
Dimethyl sebacate	dimethyl-sebacate	1	-3.51854942440617	-0.502768612544602
Dipropyl succinate	dipropyl-succinate	1	-3.92124392160576	-1.08327330504271
Ethyl palmitate	Ethyl-hexadecanoate	1	-5.15617697460253	-1.64822010453727
Ethylheptenal	2-Ethyl-2-heptenal	3	-2.04520308904967	-1.29702013816155
Ethylhexanal	2-Ethylhexanal	3	-1.94113144011201	-1.17321460251433
2-Ethyl-1-hexanol	2-Ethyl-1-hexanol	3	-2.06750234766234	-1.03577528303554
o-Ethylphenol	2-Ethylphenol	2	-0.345532455762474	3.49678801724102
Ferulic acid	Ferulic-acid	2	1.19601400022118	8.20375872159139
Geraniol	geraniol	1	-2.19139999435529	-2.50361097540589
Geranyl phenylacetate	Geranyl-phenylacetate	1	-4.37573593531385	2.31899553660836
Glyceryl monooleate	Glyceryl-monooleate	1	-7.79083988129498	-3.89245290157053
Glycyrrhizin	Glycyrrhizin-ammoniated	4	15.3173695447641	-6.70580523277374
trans-2-Hexenoic acid	trans-2-Hexenoic-acid	1	-2.9794090328826	-0.33597539750624
Hexenyl crotonate	3-hexenyl-crotonate	1	-5.3704816207573	-1.44089102933271
trans-2-Hexenyl isovalerate	trans-2-Hexenyl-isovalerate	1	-5.13490369595095	-2.3758681547954
Hexylcinnamaldehyde	alpha-Hexylcinnamaldehyde	3	-2.36496228382125	2.2858857652456
Isoeugenyl phenylacetate	Isoeugenyl-phenylacetate	2	0.268931942483983	11.9049482866991
Isopropyl butyrate	Isopropyl-butyrate	1	-3.11935502400616	-1.30502770191114
Menthofuran	Menthofuran	4	5.23912481050639	-1.4008269026036
10-Mercaptopinane	10-Mercaptopinane	4	5.8954007378459	-2.79878199194625
2-Mercaptopinane	2-Mercaptopinane	4	6.13335360047253	-4.69002192339362
3-Mercaptopinane	3-Mercaptopinane	4	5.86205387561363	-3.13404445176724
o-Methoxycinnamaldehyde	o-Methoxycinnamaldehyde	2	0.524000920347237	5.48209320753016
Methoxymethylcinnamaldehyde	p-Methoxy-a-methylcinnamaldehyde	2	0.839653769208022	4.9797515089653
Methoxyphenylpentenone	1-p-Methoxyphenyl-1-penten-3-one	2	0.0544590615398076	5.51834642905401
Methoxystyryl isopropyl ketone	Methoxystyryl-isopropyl-ketone	2	0.723155825836217	5.3972404682886
Methyl 3-methyl-3-phenylglycidate	methyl-3-methyl-3-phenylglycidate	2	2.37804196473631	2.11823211638127
Methylbutanone	3-Methylbutan-2-one	3	-0.497225786226307	-0.0457729554402716
Methylfurylacrolein	2-Methyl-3-furylacrolein	2	1.39472231150202	3.92361783869166
6-Methyl-3,5-heptadien-2-one	6-Methyl-3-5-heptadien-2-one	3	-0.478629964778877	-0.562874707236708
8-Methylnonanoic acid	8-methylnonanoic-acid	1	-4.06291486938502	-1.2843355057607
2-Methyl-2-pentenal	2-Methyl-2-pentenal	3	-0.954471378033692	-0.0155038152037895
Methylphenylpentenal	4-Methyl-2-phenyl-2-pentenal	2	0.462194496022949	4.25837642659604
Monosodium glutamate	Glutamate-mono-sodium	3	-0.971816606524124	1.65331989178594
trans-Nerolidol	trans-nerolidol	3	-1.30103253999461	-1.26815723864177
2-Nonanone	2-Nonanone	1	-3.72456453050911	-1.7190321534131
Perillyl butyrate	perillyl-butyrate	4	2.65268630793161	-3.91112886875151
Perillyl isobutyrate	perillyl-isobutyrate	4	4.0816250324695	-2.83762725159783
5-Hydroxymethyl-2-benzyl-1,3-dioxolane	5-hydroxymethyl-2-benzyl-1-3-dioxolane	2	3.92331915891482	2.68413899040352
Phenylmethylhexenal	phenylmethylhexenal	2	-0.191742741996327	3.79585843329298
Phenylpropyl cinnamate	3-Phenylpropyl-cinnamate	2	-2.82349889678092	6.41963511388352
Phthalic acid	Phthalic-acid	2	0.648028660377871	4.8565716406698
Propyl benzoate	Propyl-benzoate	2	-2.32766836884212	4.80531068565338
Propyl cinnamate	Propyl-cinnamate	2	-2.98473206413282	4.28013287615466
Propyl lactate	Propyl-lactate	1	-3.32816401329803	-0.768929901495639
Sorbitan monostearate	sorbitan-monostearate	1	-2.07687778861107	-4.35772116757578
Syringic acid	Syringic-acid	2	1.33492861133758	5.98489595139679
Tridecanone	2-Tridecanone	1	-3.7245645305091	-1.7190321534131
Undecatriene	undecatriene	1	-2.94930255109857	-2.11015363589089
9-Undecenal	9-Undecenal	1	-3.59801236894522	-1.60213266329739
p-Menthane-3,8-diol	p-menthane-3-8-diol	4	2.99671887426302	-2.45383229262573
Ethyl hexadecenoate	ethyl-hexadecenoate	1	-6.93259558036291	-2.59761173353918
(1R,4S)-cis-dihydrocarvone	1R-4S-cis-dihydrocarvone	4	4.99308318144685	-4.03143824792088
Dihydronootkatone	Dihydronootkatone	4	8.85515646141325	-5.51924063735887
3,5-Dimethyl-1,2-cyclopentadione	3-5-Dimethyl-1-2-cyclopentadione	4	3.91312415500281	0.313338848995291
Ethyl maltol isobutyrate	ethyl-maltol-isobutyrate	2	0.489090012086259	2.50453139848075
Ethyl phenyl ether	ethyl-phenyl-ether	2	-0.0165829952805067	3.59949047295178
Ethyl propenyl sulfide	ethyl-propenyl-sulfide	3	0.225048338072724	-0.333729867167751
2-Methylbutyl cinnamate	2-methylbutyl-cinnamate	2	-2.78679340209861	4.41111127181473
p-Methylcinnamaldehyde	p-Methylcinnamaldehyde	2	0.811020848989596	3.79616084148132
4-Methylcyclohexanone	4-Methylcyclohexanone	4	3.56647051689534	-2.04426255299572
2-Octanol	2-octanol	1	-3.02981494494671	-1.69533680233615
Phenylbutenone	4-Phenyl-3-buten-2-one	2	-0.427772778813839	4.05484279422411
Piperitenone	Piperitenone	4	4.6178158614942	-0.174319892781558
Propenyl propyl disulfide	Propyl-1-propenyl-disulfide	3	0.0363254238638166	-0.317249821549714
Propylidenephthalide	3-Propylidenephthalide	2	1.88457621056256	2.47113753054005
5-ethyl-2,3,4,5-tetramethylcyclohexone	5-ethyl-2-3-4-5-tetramethylcyclohexone	4	3.80711020381318	-0.894503507362527
2-Tridecenal	cis-2-Tridecenal	1	-4.012658537572	-2.43985902414154
Valencene	Valencene	4	9.74886931182652	-4.42799794356015
Butenoic acid	isoCrotonic-acid	3	-1.52071652405404	0.0102569361094042
Furfurylthiomethylpentanone	furfurylthiomethylpentanone	2	1.91284035343297	4.63082014664139
Isobutyl pyruvate	isobutyl-pyruvate	3	-2.40161603849254	-0.612952774080481
Methylethenylbenzene	Isopropenylbenzene	2	1.1849597757669	3.89323489175426
Phenethyl N-methylanthranilate	phenethyl-N-methylanthranilate	2	-1.53279677804976	8.77445174574528
Propylthioheptanone	propylthioheptanone	3	-1.37449075336572	-1.33335725845302
Theaspirone	theaspirone	4	7.74992061583132	-3.74194179617233
cis,cis-4,7-tridecadienal	cis-cis-4-7-tridecadienal	1	-4.16345664962653	-2.23751294377436
1,5- Valerolactone	delta-Valerolactone	4	2.837177667411	-0.541430746061357
Ethyl nicotinate	Ethyl-nicotinate	2	0.112781768832956	5.38829696274132
5-Hexenyl isobutyrate	5-hexenyl-isobutyrate	1	-4.01146205473104	-0.920840989438274
alpha-Ionene	alpha-ionene	4	5.49152550990305	1.86226661040437
Isopropyl nicotinate	Isopropyl-nicotinate	2	1.11644106157233	4.84616158874008
Methylamine	Methylamine	3	0.11202058510733	-0.263503564509451
9-Octadecenal	9-Octadecenal	1	-4.62774690092844	-2.30814144869713
3,6,9-Pentadecatrienal	3-6-9-pentadecatrienal	1	-3.94941084662381	-2.14916523980505
Phenethyl lactate	2-Phenethyl-lactate	2	-2.28808324149793	4.87216527835946
Tetrahydrofurfuryl mercaptopropionate	tetrahydrofurfuryl-mercaptopropionate	4	2.94620245125628	-2.74551747399212
Thiophenaldehyde	thiophenaldehyde	2	1.45438649839757	3.685060508955
Thujyl alcohol	Thujyl-alcohol	4	5.04975749741077	-2.94782233633785
Tetramethylbicyclononadienol	tetramethylbicyclononadienol	4	5.58000012894642	-1.81742914062068
Ethyl formyloxydecanoate	ethyl-formyloxydecanoate	1	-5.2428700979865	-2.25487785994763
Methyl 5-acetoxydecanoate	methyl-5-acetoxydecanoate	1	-5.29472359309782	-2.09753404427543
Methyl 5-acetoxydodecanoate	methyl-5-acetoxydodecanoate	1	-5.60191676863897	-2.30070293008939
Methyl 5-formyloxydodecanoate	methyl-5-formyloxydodecanoate	1	-5.17717120425901	-2.06194016970791
Methyl oxohexanoate	methyl-oxohexanoate	3	-2.32762883054334	-0.244128250730958
Nootkatol	nootkatol	4	8.86795023903483	-4.56482057572347
Oxododecanoic acid	oxododecanoic-acid	1	-4.28309130543563	-1.41387128094899
Ethyl 5-acetoxydecanoate	ethyl-5-acetoxydecanoate	1	-5.66761566236645	-2.49364062032912
Ethyl 5-hydroxydecanoate	ethyl-5-hydroxydecanoate	1	-5.44096431128906	-2.32283327247174
Ethyl 5-oxooctanoate	ethyl-5-oxooctanoate	1	-3.64254760551732	-1.15112455502425
Cinnamyl formate	Cinnamyl-formate	2	-0.847075440784944	4.69942635941701
Isoamyl myristate	Isoamyl-myristate	1	-6.8955091536509	-2.65535160084775
Isoamyl palmitate	Isoamyl-palmitate	1	-6.8955091536509	-2.65535160084776
N-(2-methylthioethyl)acetamide	N-2-methylthioethylacetamide	3	0.483709019106362	1.7275354790749
Thiolinalool	thiolinalool	3	-0.672353903065978	-1.97529461929868
2-Acetyl-1,4,5,6-tetrahydropyridine	2-acetyl-1-4-5-6-tetrahydropyridine	4	3.45416879580964	1.42234317243414
Acetaldehyde 2,3-butanediol acetal	2-4-5-trimethyl-1-3-dioxolane	3	1.5289317274982	-0.750338847930087
Acetaldehyde amyl butyl acetal	1-butoxy-1-pentoxyethane	1	-3.44134274023657	-0.963553465288279
Acetaldehyde amyl hexyl acetal	1-hexoxy-1-pentoxyethane	1	-3.68660725169707	-1.38510104995415
Acetaldehyde amyl isoamyl acetal	acetaldehyde-amyl-isoamyl-acetal	1	-3.99803451388317	-1.66285589615657
Acetaldehyde amyl methyl acetal	1-methoxy-1-pentoxyethane	1	-2.72187075690535	-0.632558978855675
Acetaldehyde butyl hexyl acetal	1-butoxy-1-hexoxyethane	1	-3.74853591577773	-1.16672235110225
Acetaldehyde butyl isoamyl acetal	acetaldehyde-butyl-isoamyl-acetal	1	-3.48665849258987	-1.15033155019337
Acetaldehyde butyl methyl acetal	acetaldehyde-butyl-methyl-acetal	3	-2.21049473561201	-0.120034632892443
Acetaldehyde butyl methylbutyl acetal	acetaldehyde-butyl-methylbutyl-acetal	1	-3.47841873043646	-0.54539159348339
Acetaldehyde di-methylbutyl acetal	acetaldehyde-di-methylbutyl-acetal	3	-1.99280483104982	-0.311437792643847
Acetaldehyde difurfuryl thioacetal	acetaldehyde-difurfuryl-thioacetal	2	1.16530153011668	5.91713814273089
Acetaldehyde ethyl 2-methylbutyl acetal	acetaldehyde-ethyl-2-methylbutyl-acetal	3	-2.43049966030236	-0.291899976302611
Acetaldehyde ethyl 3-methylbutyl acetal	acetaldehyde-ethyl-3-methylbutyl-acetal	1	-2.86934260876389	-0.877647582398895
Acetaldehyde ethyl amyl acetal	acetaldehyde-ethyl-amyl-acetal	1	-3.81710890540844	-1.16239434779896
Acetaldehyde ethyl isobutyl acetal	acetaldehyde-ethyl-isobutyl-acetal	3	-2.12329530954308	-0.603208240948711
Acetaldehyde ethyl isopropyl acetal	2-1-ethoxyethoxy-propane	3	-1.20119068674096	-0.323457103937786
Acetaldehyde ethyl methyl acetal	acetaldehyde-ethyl-methyl-acetal	3	-1.1625756654779	0.133456984288342
Acetaldehyde ethyl propyl acetal	acetaldehyde-ethyl-propyl-acetal	1	-2.74184587448839	-0.7020054729803
Acetaldehyde ethyl trans-2-hexenyl acetal	1-ethoxy-1-E-2-hexenylethane	1	-4.10230752844173	-1.31884891484379
Acetaldehyde isobutyl isoamyl acetal	acetaldehyde-isobutyl-isoamyl-acetal	3	-2.27289098506056	-0.875350764822809
Acetaldehyde methylbutyl isoamyl acetal	acetaldehyde-methylbutyl-isoamyl-acetal	1	-3.04202845508523	-0.773169174046528
Acetaldehyde methylbutyl propyl acetal	acetaldehyde-methylbutyl-propyl-acetal	1	-2.92277148296313	-1.20246702133791
Acetoin dimethyl acetal	acetoin-dimethyl-acetal	3	0.0874713135907945	-0.376282609479939
2,2-dimethyl-1,3-dioxan-5-ol	2-2-dimethyl-1-3-dioxan-5-ol	4	2.8193095648698	-1.61199357581068
2,2-dimethyl-1,3-dioxolan-4-ol	2-2-dimethyl-1-3-dioxolan-4-ol	4	3.12959079292758	-2.03669611919473
Acetoxydihydrotheaspirane	acetoxydihydrotheaspirane	4	7.46037392997054	-4.65079286468029
Acetoxymethylpropyl butyrate	acetoxymethylpropyl-butyrate	1	-2.84525676093434	-0.384468202975295
Acetylcyclopentanone	acetylcyclopentanone	4	3.56212236673156	-2.76716992143271
Acetylthiazolidine	2-acetylthiazolidine	4	2.85245229827489	-0.353848440053071
Allyl Thiohexanoate	allyl-thiohexanoate	1	-3.0590701475849	-1.06647572097064
Allyl crotonate	Allyl-crotonate	3	-2.73567647431294	-0.0477455472674086
Allyl cyclohexyloxypropionate	allyl-cyclohexyloxypropionate	3	-1.17809460620767	-2.50764252573219
Allyl ethyl ether	Allyl-ethyl-ether	3	-1.18411802601355	0.162836115787867
Allyl ionone	allyl-alpha-Ionone	4	4.09566922192425	-1.36727484110825
Allyl isobutyrate	allyl-isobutyrate	3	-1.91398341025461	-0.100905752405976
Allyl isohexanoate	allyl-isohexanoate	1	-3.83929233095098	-1.08755411548568
Allyl methylbutoxyacetate	allyl-methylbutoxyacetate	1	-3.19669097720115	-0.619236246698472
Allyl methylbutyrate	allyl-methylbutyrate	1	-2.7230199547792	-1.00690872311905
Allyl methylthiopropionate	allyl-methylthiopropionate	1	-2.80064507693092	-0.5085114376499
Allyl pivalate	allyl-pivalate	3	-1.416739921077	0.0840044514979923
Allyl pyruvate	allyl-pyruvate	3	-1.69939509731246	-0.746477971338467
Amyl benzyl ether	amyl-benzyl-ether	2	-2.03586557663918	3.20736043943569
Amyl crotonate	amyl-crotonate	1	-5.08249873777371	-1.12687136114254
5-pentyl-dioxan-2-one	5-pentyl-dioxan-2-one	4	2.15979058245998	-4.15404441515157
6-pentyl-dioxan-2-one	6-pentyl-dioxan-2-one	4	2.36550064526803	-3.78368401817713
Amyl levulinate	amyl-levulinate	1	-5.75737825162726	-1.83599195841073
Amyl tiglate	amyl-tiglate	1	-4.49562992968002	-0.395497640506425
Amylcinnamyl alcohol	Amylcinnamyl-alcohol	2	-1.33980379589411	2.58441671367119
Amylcinnamyl isovalerate	Amylcinnamyl-isovalerate	3	-2.72515595043718	1.85049488279745
Anisaldehyde 2,3-butyleneglycol acetal	anisaldehyde-2-3-butyleneglycol-acetal	2	3.45030755690225	3.24796511361562
Anisaldehyde diethyl acetal	anisaldehyde-diethyl-acetal	2	0.341971029685765	4.43649974451115
Anisaldehyde hexylene glycol acetal	anisaldehyde-hexylene-glycol-acetal	4	7.95876960989049	0.517622075216302
Anisaldehyde propylene glycol acetal	anisaldehyde-propylene-glycol-acetal	4	6.83961758778865	2.19326127652751
Anisyl isobutyrate	Anisyl-isobutyrate	2	-0.484837992387969	5.65488625681128
Anisylidene acetone	anisylidene-acetone	2	0.109539369233496	5.22562278515403
Benzaldehyde dibutyl acetal	benzaldehyde-dibutyl-acetal	2	-1.42156882177826	3.40215178069393
Benzaldehyde diisoamyl acetal	benzaldehyde-diisoamyl-acetal	2	-0.74345581256281	3.26381990478084
Benzoin	benzoin	2	1.15973155538813	4.9166002340248
Benzothiophene	benzothiophene	2	1.8333443554628	3.92937790707264
Benzyl crotonate	Benzyl-crotonate	2	-1.62554418846205	4.75107430193106
Benzyl decanoate	Benzyl-decanoate	1	-4.48151155836374	2.76002389624294
Benzyl lactate	Benzyl-lactate	2	-2.08173141838731	4.47780113038813
Benzyl octyl ether	Benzyl-octyl-ether	2	-2.34305875218032	3.00419155362174
Bismethylbutyl disulfide	bismethylbutyl-disulfide	3	-0.683573702941213	-0.997034092971595
Bornyl propionate	bornyl-propionate	4	5.87644971650701	-7.210215337257
Bourbonene	beta-bourbonene	4	8.67932718101992	-3.72941699275629
Butanal diethyl acetal	Butanal-diethyl-acetal	3	-2.06603358420804	-0.593721149481507
Butanal ethyl amyl acetal	butanal-ethyl-amyl-acetal	1	-3.68075200563488	-1.10566737663118
Butanal ethyl isoamyl acetal	butanal-ethyl-isoamyl-acetal	1	-2.86207160193483	-0.961082675166747
Butenal diethyl acetal	2-Butenal-diethyl-acetal	3	-1.4723891976985	-0.583968667224636
But-2-en-1-ol	But-2-en-1-ol	3	-1.66466887349701	-0.861868276990969
Butenyl isothiocyanate	butenyl-isothiocyanate	3	0.0983326208205665	0.211241584730968
Butenyl methyl sulfide	Butenyl-methyl-sulfide	3	-0.82228099469696	-0.172493351668426
Butoxyethanol	2-Butoxyethan-1-ol	3	-1.42976196676729	-1.51681727966999
tert-Butyl acetoacetate	tert-butyl-acetoacetate	3	-0.708326516327224	-0.307486476924581
Butyl acetolactate	butyl-acetolactate	1	-4.48923175030592	-2.02987798931666
Butyl cinnamate	n-Butyl-cinnamate	2	-3.88140692057403	3.9418866820304
Butyl 2-decenoate	Butyl-2-decenoate	1	-6.63563561454619	-1.74652331987173
sec-Butyl isothiocyanate	sec-butyl-isothiocyanate	3	-0.290825753521156	-0.640160982497764
sec-Butyl lactate	sec-Butyl-lactate	3	-2.41540013788341	-0.883800631317929
Butyl mercaptopropionate	butyl-mercaptopropionate	1	-3.43569859719169	-1.69588350534659
Butyl methyl ketone propylene glycol acetal	butyl-methyl-ketone-propylene-glycol-acetal	4	3.24518823419474	-3.6148455013392
Butyl methylcrotonate	sec-butyl-2-methylcrotonate	3	-2.26068308990125	-0.202523813531443
Butyl methylphenylglycidate	butyl-methylphenylglycidate	3	0.405613316251995	-0.0613636065696758
Butyl methylthiopropionate	butyl-methylthiopropionate	1	-4.58858148798195	-0.763358938776971
Butyl 5-octenoate	butyl-5-octenoate	1	-7.42003967441184	-2.63600326362924
Butyl oleate	Butyl-oleate	1	-8.10186004662278	-2.98079963046429
Butyl pivalate	butyl-pivalate	1	-2.90538681599143	-0.258909232177105
Butyl sorbate	butyl-sorbate	1	-4.49031944331483	-0.964841033870672
Butyl undecanoate	butyl-undecanoate	1	-6.32544144086239	-2.0314080014624
Butylacetophenone	butylacetophenone	2	1.53137323177956	3.39438666740488
Butylbutenal	2-Butyl-2-butenal	3	-2.06706804204374	-1.2121586237603
Butylcinnamaldehyde	alpha-Butylcinnamaldehyde	2	-1.25696805096251	2.57706695894889
Butylquinoline	4-Butylquinoline	2	2.07311333806797	4.24714517856781
Butyltetrahydrofuran	2-Butyltetrahydrofuran	4	2.21790713287549	-2.68427559183666
1,1-dimethoxybutane	1-1-dimethoxybutane	3	-1.40342074259369	0.133157370252925
Cadidene	Cadinene-delta	4	6.68888047539686	-1.9913274345283
Carvacryl acetate	Carvacryl-acetate	2	2.13386434589134	4.53758519904784
Carvone acetate	carvone-acetate	4	4.72401071805672	-2.24636694960398
trans-Carvone oxide	trans-carvone-oxide	4	7.80062565689619	-3.73163700460128
cis-Carvyl acetate	carvyl-acetate-cis-isomer	4	6.63586990605078	-4.49318063559741
Carvyl butyrate	carvyl-butyrate	4	4.64931875449738	-5.69853813372559
Carvyl formate	carvyl-formate	4	6.42577606774305	-4.16387427685548
Carvyl hexanoate	carvyl-hexanoate	4	3.15923587707858	-6.54720701158126
Carvyl isobutyrate	carvyl-isobutyrate	4	6.07216784474163	-3.74626943698263
Carvyl isovalerate	carvyl-isovalerate	4	6.067315477921	-5.35429398945062
Carvyl methylbutyrate	carvyl-methylbutyrate	4	5.16760330987885	-5.15022085689093
Carvyl valerate	carvyl-valerate	4	3.96003693439618	-6.45919470369197
beta-Caryophyllene acetate	beta-caryophyllene-acetate	4	6.47465873587116	-3.55301147857408
alpha-Caryophyllene alcohol	alpha-caryophyllene-alcohol	4	5.30286092064104	-3.02330563122627
beta-caryophyllene alcohol	beta-caryophyllene-alcohol	4	7.09382985941857	-3.99889801307104
Caryophyllene butyrate	caryophyllene-butyrate	4	3.74993716133912	-2.48959000949678
Caryophyllene isobutyrate	caryophyllene-isobutyrate	4	6.28118952740559	-3.87124677356344
beta-Caryophyllene oxide	beta-caryophyllene-oxide	4	10.6715613933036	-4.69866451008518
Cedrol	cedrol	4	8.87909605673345	-4.87017474336461
Cedryl acetate	cedryl-acetate	4	7.47989005803506	-3.40887696861324
Cinnamaldehyde propylene glycol acetal	cinnamaldehyde-propylene-glycol-acetal	2	5.43138571308921	2.64981191267062
Cinnamyl benzoate	Cinnamyl-benzoate	2	-1.81276624935485	6.57380232935452
Cinnamyl cinnamate	Cinnamyl-cinnamate	2	-2.61912871240934	5.39216262857794
Cinnamyl valerate	cinnamyl-valerate	1	-4.81245067788212	2.55114168787899
citral 1,3-dioxan-5-ol	citral-1-3-dioxan-5-ol	4	1.46735911585937	-3.40503248891421
citral 1,3-dioxolan-4-methanol	citral-1-3-dioxolan-4-methanol	4	2.4757539435702	-3.68454226607983
Citral hexylene glycol acetal	citral-hexylene-glycol-acetal	4	3.55677856869802	-4.69493078491849
Citronellal diethyl acetal	Citronellal-diethyl-acetal	1	-3.42498153039649	-1.25810444133347
Citronellal propylene glycol acetal	citronellal-propylene-glycol-acetal	4	2.30372463796659	-3.24880966964532
Citronellyl octanoate	citronellyl-octanoate	1	-8.23804756525735	-3.60652065109885
Copaene	copaene	4	8.68998063530923	-3.75292454018207
Cresyl benzoate	cresyl-benzoate	2	0.855945736672771	6.60845783727618
Cresyl heptanoate	cresyl-heptanoate	3	-3.38940132316771	2.00343800530778
Cresyl hexanoate	cresyl-hexanoate	3	-3.08220814762659	2.20660689112175
Cresyl valerate	cresyl-valerate	3	-2.28140709030897	2.29461919901106
Cubebene	beta-Cubebene	4	6.86345866413654	-3.76130266888313
Cyclamen aldehyde diethyl acetal	cyclamen-aldehyde-diethyl-acetal	2	0.677963688073001	4.38197133806319
Cyclamen aldehyde propylene glycol acetal	cyclamen-aldehyde-propylene-glycol-acetal	2	5.01941384182861	2.27769205124155
Cyclododecanol	cyclododecanol	4	2.35549702211504	-1.06610844312876
Cyclododecyl propionate	cyclododecyl-propionate	3	0.572154006316243	-2.41558629378389
Cycloheptanone	cycloheptanone	3	2.17133734548975	0.109152042248608
Cyclohexyl acetoacetate	cyclohexyl-acetoacetate	3	0.948642654537405	-2.08731775181588
Cyclohexyl cinnamate	Cyclohexyl-cinnamate	2	1.80907416176918	3.80896579110003
Cyclohexylethyl formate	cyclohexylethyl-formate	3	1.47279953460232	-1.57515038221375
Cyclohexylpropionic acid	cyclohexylpropionic-acid	3	0.831991231585859	-1.54842852631209
Cyclopentyl acetate	cyclopentyl-acetate	4	1.88431762512598	-2.19090217512741
Cyclotene acetate	cyclotene-acetate	3	2.01547850517121	0.135833061132919
Cyclotene isobutyrate	cyclotene-isobutyrate	3	2.06403596859801	0.328199468058991
DMPF	DMPF	4	6.12729924840019	-1.83979555174542
(2Z,6Z)-deca-2,6-dienal	2Z-6Z-decadienal	1	-2.95896463676599	-1.8375305609491
(2E,6E)-deca-2,6-dienal	2E-6E-decadienal	1	-2.95896463676598	-1.83753056094911
5-Decenal	5-Decenal	1	-3.74522888925943	-1.37791344269994
4-Decenoic acid	4-Decenoic-acid	1	-4.85043867678236	-1.86910787195764
3-Decen-4-olide	3-decen-4-olide	3	0.917674909976471	0.477187741522767
3-Decen-2-one	3-Decen-2-one	1	-4.71003863733969	-2.35536400940318
2-Decenyl acetate	2-decenyl-acetate	1	-6.21659695882437	-2.18519084290366
Decyl hexanoate	decyl-hexanoate	1	-6.50150871155974	-2.3356654252359
Decyl isohexanoate	decyl-isohexanoate	1	-6.44579793883643	-2.05809484838991
Decyl isovalerate	Decyl-3-methylbutyrate	1	-4.99249291168476	-2.24069994546551
Decyl nonanoate	decyl-nonanoate	1	-6.50150871155975	-2.33566542523592
Decyl octanoate	decyl-octanoate	1	-6.50150871155977	-2.33566542523593
Dehydrocumin alcohol	dehydrocumin-alcohol	2	1.23550793453876	2.84158634508684
(S)-8,9-Dehydrotheaspirone	S-8-9-dehydrotheaspirone	4	5.45994151020731	-2.00796745148818
Di-isobutyltrithiolane	Di-isobutyltrithiolane	3	0.379994270711569	-1.22380478658156
di-tert-Amyl disulfide	di-tert-amyl-disulfide	3	0.33471693849509	-0.298036276529656
Dibutyl ketone	dibutyl-ketone	1	-2.64781092605884	-1.30422649057157
Dibutyl malate	Dibutyl-malate	1	-4.53047469087468	-1.42775712785519
Dibutyl succinate	Dibutyl-succinate	1	-4.81791877804696	-1.42151949916693
Diethoxymethylbutane	Diethoxymethylbutane	3	-1.29726439645721	-0.163718497745371
Diethoxypropene	Diethoxypropene	3	-1.92356041875192	-0.042082598364744
Diethyl adipate	Diethyl-adipate	1	-3.89132007334277	-0.838518109834575
Diethyl 2,2-diethylmalonate	diethyl-2-2-diethylmalonate	3	-0.783367930802213	-0.220381890709522
Diethyl fumarate	Diethyl-fumarate	3	-2.76617199849401	0.0686743946899518
Diethyl nonanedioate	Diethyl-nonanedioate	1	-4.19851324888392	-1.04168699564853
Diethyl oxalate	Diethyl-oxalate	3	-1.72851082419855	-0.136063513105791
Diethyl pentanedioate	Diethyl-pentanedioate	1	-3.40928348998279	-0.691321924426376
Diethyl sulfide	Diethyl-sulfide	3	-0.254043249625493	-0.156267174011165
Dihydrocarvyl butyrate	dihydrocarvyl-butyrate	4	2.96550347155347	-5.9017714368178
Dihydrocarvyl formate	dihydrocarvyl-formate	4	5.1974060681302	-4.86217052363323
Dihydrocarvyl hexanoate	dihydrocarvyl-hexanoate	4	1.47542059413467	-6.75044031467352
Dihydrocarvyl isobutyrate	dihydrocarvyl-isobutyrate	4	4.64659488235233	-3.96615467388133
Dihydrocarvyl isovalerate	dihydrocarvyl-isovalerate	4	4.38350019497714	-5.55752729254284
Dihydrocarvyl propionate	dihydrocarvyl-propionate	4	3.71141814461993	-5.3464380467925
Dihydrocarvyl valerate	dihydrocarvyl-valerate	4	2.27622165145229	-6.66242800678422
Dihydrodihydroxymethylpyranone	dihydrodihydroxymethylpyranone	4	4.61047119194737	-0.647360343776153
6,7-Dihydro-5,7-dimethyl-5H-cyclopentapyrazine	6-7-dihydro-5-7-dimethyl-5H-cyclopentapyrazine	4	4.19154099075215	1.22897618346059
Dihydroedulan II (cis)	dihydroedulan-II-cis	4	7.15621462243424	-1.18785253862868
Dihydroionol	Dihydro-beta-ionol	4	4.15663710480272	-1.41616183451412
Dihydrolinalyl butyrate	dihydrolinalyl-butyrate	1	-3.0231338604429	-1.9073703933122
Dihydroperillyl acetate	dihydroperillyl-acetate	4	2.75390352805895	-3.79171845566149
Dihydroperillyl butyrate	dihydroperillyl-butyrate	4	1.20101852122635	-4.69175736972704
Dihydroterpineol-cis isomer	dihydroterpineol-cis	4	2.85471945937462	-2.59145533273562
Diisoamyl ether	diisoamyl-ether	3	-1.50831473403041	-0.597308430920416
Diisobutyl disulfide	diisobutyl-disulfide	3	-0.433465157264014	-0.718359699444769
Diisopropyl ketone	diisopropyl-ketone	3	-0.11592831569653	1.38116673881398
Dimercaptothiapropane	dimercaptothiapropane	3	-0.160063962741988	0.397873816141311
Dimethoxybenzaldehyde	dimethoxybenzaldehyde	2	1.62183258558443	6.19759544699138
2,3-Dimethoxybenzyl alcohol	2-3-dimethoxybenzyl-alcohol	2	1.75724552014892	5.87942722711252
3,4-dimethoxybenzyl alcohol	3-4-dimethoxybenzyl-alcohol	2	1.61071877177169	7.71374699106678
Dimethylallyl acetate	dimethylallyl-acetate	3	0.219066131609357	0.207729256728881
Dimethylbutanethiol	dimethylbutanethiol	3	0.4029102232726	-0.409223583855485
Dimethylbutyl malate	Dimethylbutyl-malate	1	-3.29239289023999	-0.809855487785691
Dimethylcyclopropylmethylpentenal	dimethylcyclopropylmethylpentenal	4	2.88155905565317	-2.51698346075403
Dimethyldithiolaneone	dimethyldithiolaneone	4	2.53008950713136	-0.72281757542132
Dimethylhexenone	dimethylhexenone	3	-1.26182525965398	-0.602428311418854
2-isobutyl-3,5-dimethyl-pyrazine	2-isobutyl-3-5-dimethyl-pyrazine	2	3.30111764279629	2.40058554692598
3-isobutyl-2,5-dimethyl-pyrazine	3-isobutyl-2-5-dimethyl-pyrazine	2	2.64240214373051	2.50490264944669
(3Z)-4,8-Dimethyl-3,7-nonadiene-2-one	Dimethylnonadienone-Z-E	1	-2.8179909345967	-1.46032443398475
Dimethyloctenone	2-6-Dimethyloct-6-en-3-one	3	-1.81494499455661	-0.141209857230147
Dimethyloxathiane	dimethyloxathiane	4	2.47487324744548	-2.42057679214926
Dimethylpentanol	dimethylpentanol	3	0.00607531755901226	-0.142154136612652
Dimethylpentylfuranone	3-4-dimethyl-5-pentylfuranone	3	0.439914871174851	-1.25676945023074
Dimethylphenethylamine	N-N-Dimethylphenethylamine	2	1.19622762577895	2.67636852244455
Dimethylpyrrole	2-5-Dimethylpyrrole	2	1.34579254585173	2.29213433618461
Dipentyl disulfide	dipentyl-disulfide	3	-1.42198133061241	-0.974621740341834
Dipentyl malonate	Dipentyl-malonate	1	-4.82038211364052	-1.65553291955685
Dipropyl malonate	Dipropyl-malonate	1	-3.41233123590601	-0.804762379469408
Dithiane	1-4-Dithiacyclohexane	3	1.62460504884757	-0.0498949367180436
Dithianonencarbonal	2-8-Dithianonencarbonal	3	-0.0858272983759536	0.113482834388146
3,6-Dodecadienal	3-6-Dodecadienal	1	-3.94941084662383	-2.14916523980504
Dodecanal dihexyl acetal	dodecanal-dihexyl-acetal	1	-3.96947136041663	-1.64416492063161
Dodecanal propylene glycol acetal	dodecanal-propylene-glycol-acetal	4	2.50159116198893	-4.06972988683416
Dodecane	Dodecane	3	-2.26915731579345	-1.2667323721244
2-Dodecanol	2-Dodecanol	1	-3.0298149449467	-1.69533680233616
6-Dodecenal	6-dodecenal	1	-4.3205537253873	-2.10497256288315
8-Dodecenal	8-dodecenal	1	-4.36238422144646	-2.12448439285896
Dodecene	Dodec-1-ene	1	-3.20635035013415	-1.86811930748825
2-Dodecenoic acid	2-dodecenoic-acid	1	-4.74259010823302	-1.31621177218307
trans-4-Dodecenoic acid	trans-4-dodecenoic-acid	1	-5.15763185232351	-2.07227675777161
trans-6-Dodecenoic acid	trans-6-dodecenoic-acid	1	-5.62743778666707	-2.1674347788265
delta-Elemene	delta-Elemene	4	5.45502970868976	-2.25113391131611
Epoxycarvone	epoxycarvone	4	7.80062565689619	-3.73163700460127
Epoxycarvyl acetate	epoxycarvyl-acetate	4	6.97784916397548	-3.68179418577839
Epoxydecanal	epoxydecanal	3	-0.182754734486756	-3.48463173123262
2-Ethoxybenzaldehyde	2-ethoxybenzaldehyde	2	0.526276018461988	5.84295834101348
2-Ethoxybenzyl alcohol	2-ethoxybenzyl-alcohol	2	0.660038743457341	4.63980462000267
4-Ethoxybenzyl alcohol	4-ethoxybenzyl-alcohol	2	-0.136631134247425	3.43304926488271
Ethoxymethylbutanethiol	ethoxymethylbutanethiol	3	-0.390837493774472	-0.300825834588002
Ethoxypropionic acid	3-Ethoxypropionic-acid	3	-2.47236783342117	0.0384542358664622
Ethyl 2-furyl ketone	ethyl-2-furyl-ketone	2	0.216590478364637	3.89363646813333
Ethyl acetoacetate diethyl acetal	ethyl-acetoacetate-diethyl-acetal	3	-1.97708030707421	-0.0314119401078372
Ethyl acetoxybutyrate	ethyl-acetoxybutyrate	3	-1.94085842632492	-0.506524908513877
Ethyl acetylanthranilate	ethyl-acetylanthranilate	2	-0.821287807595375	7.35901932358962
Ethyl acetyldecanoate	ethyl-acetyldecanoate	1	-3.77534397582397	-1.49012302928757
Ethyl acetyldodecanoate	ethyl-acetyldodecanoate	1	-3.77534397582398	-1.49012302928757
Ethyl acetylpropionate	ethyl-acetylpropionate	3	-1.97038347871122	-0.919980770918669
Ethyl amylacetoacetate	ethyl-amylacetoacetate	1	-3.46815080028282	-1.28695414347359
Ethyl benzothioate	S-Ethyl-benzothioate	2	0.232031347988336	4.82772045839535
Ethyl butylphenylacetate	ethyl-butylphenylacetate	2	-0.528386401930453	4.37579638326828
Ethyl cyclohexanecarboxylate	Ethyl-cyclohexanecarboxylate	3	0.644013096744166	-1.9413658919269
Ethyl cis-4-decenoate	ethyl-Z-4-decenoate	1	-6.25688029411532	-2.09710425065366
Ethyl trans-2-decenoate	ethyl-trans-2-decenoate	1	-5.77707990203006	-1.71833306201961
Ethyl trans-3-decenoate	ethyl-trans-3-decenoate	1	-6.24640469325217	-2.15960773089859
Ethyl dodecenoate	ethyl-dodecenoate	1	-5.77707990203007	-1.7183330620196
Ethyl ethoxybenzoate	ethyl-ethoxybenzoate	2	-0.390783347738763	6.24797937007519
Ethyl ethoxycrotonate	ethyl-ethoxycrotonate	3	-2.05462266041039	-0.190235120748178
Ethyl ethylbutyrate	ethyl-ethylbutyrate	1	-2.58268522022335	-0.72395016542027
Ethyl ethylphenylglycidate	ethyl-ethylphenylglycidate	3	2.4386907708927	1.20702549638929
Ethyl hexanoyloxyhexanoate	ethyl-hexanoyloxyhexanoate	1	-4.5995287591171	-1.68290112880146
Ethyl hydroxybenzyl ether	Ethyl-4-hydroxybenzyl-ether	2	-0.558850420647807	4.16163015643596
Ethyl hydroxyethyl sulfide	ethyl-hydroxyethyl-sulfide	3	-0.453891531707445	-0.159292800691954
Ethyl hydroxymethylvalerate	ethyl-hydroxymethylvalerate	3	-2.20699018627722	-0.631058604503813
Ethyl linalool	ethyl-linalool	3	-0.604322668445195	-0.921223059808836
Ethyl maltol butyrate	ethyl-maltol-butyrate	3	-0.151251523919796	0.83026836142079
Ethyl maltol propionate	ethyl-maltol-propanoate	3	0.540792850092242	0.93984262417467
Ethyl mercaptobutyrate	ethyl-mercaptobutyrate	3	-2.08127001592455	-0.970164087367873
Ethyl methoxyacetate	ethyl-methoxyacetate	3	-1.18592867423764	0.418541438029316
Ethyl methyl ketone propylene glycol ketal	ethyl-methyl-ketone-propylene-glycol-ketal	4	4.6873402236589	-3.10910577664112
Ethyl 3-methylthiobutyrate	ethyl-3-methylthiobutyrate	3	-1.63843492651525	-0.000709496965194903
Ethyl 2-(methylthio)propanoate	ethyl-2-methylthio-propanoate	3	-1.4666119190488	-0.743220694317029
Ethyl 2-nonenoate	ethyl-E-2-nonenoate	1	-5.77707990203007	-1.7183330620196
Ethyl 3-nonenoate	ethyl-3-nonenoate	1	-5.93921151771102	-1.95643884508462
Ethyl pentanethioate	ethyl-pentanethioate	3	-2.0944343598504	-0.560834135279495
Ethyl 2-pentenoate	ethyl-2-pentenoate	1	-3.08462867482877	-0.541180538980911
Ethyl alpha-safranate	ethyl-alpha-safranate	3	1.71858395216603	-0.653308788227782
Ethyl gamma-safranate	ethyl-gamma-safranate	4	4.00546641714138	-0.915054209523469
Ethylcitral	ethylcitral	3	-1.39221535310748	-1.00969184347325
Ethylcrotonaldehyde	ethylcrotonaldehyde	3	-1.07632818616294	-0.3250119831561
2-Ethyl-4,6-dimethyldihydrodithiazine	2-ethyl-4-6-dimethyldihydrodithiazine	3	1.8702633879503	-0.0227080966860186
Ethylhexanal diethyl acetal	ethylhexanal-diethyl-acetal	3	-1.78414460654498	-0.760380664424404
Ethylhexanoic acid	2-Ethylhexanoic-acid	3	-2.43618604073901	-0.77328853905952
Ethylhexenal	ethylhexenal	3	-1.34866116712873	-1.0980681676567
Ethylhexyl hexanoate	ethylhexyl-hexanoate	1	-5.74855046555302	-1.96537466718099
Ethylhexyl mercaptopropionate	ethylhexyl-mercaptopropionate	1	-4.03620691410774	-1.45904531923178
Ethylmethyldioxolanone	ethylmethyldioxolanone	4	2.48111547519	-2.12083610498022
4-Ethyl-2-octenoic acid	4-ethyl-2-octenoic-acid	1	-3.11233682833182	-0.905793116875145
4-Ethylpyridine	4-Ethylpyridine	2	0.525893021950687	2.86530742591559
Ethylthiophenecarbaldehyde	5-Ethylthiophene-2-carbaldehyde	2	1.07222270749104	2.09380253359339
beta-Farnesene	beta-farnesene	1	-2.3752226242806	-3.21474573915528
Fenchyl butyrate	fenchyl-butyrate	4	3.99852605435779	-5.15665852392896
Formylmethylpyrrole	formylmethylpyrrole	2	2.0982736518144	3.06539395987724
Furfuryl propyl disulfide	Furfuryl-propyl-disulfide	2	0.977441805102247	4.60121616752083
Furfurylidenebutyraldehyde	2-Furfurylidene-butyraldehyde	2	0.44547823615751	4.15954770303524
Furfurylmethylfuran	furfurylmethylfuran	2	1.39293596237814	4.40319897418746
Furylacrolein	Furylacrolein	2	1.16503873386174	4.01896241316415
Geranic acid	Geranic-acid	1	-3.0537354529795	-1.46566875960996
Geranyl acetoacetate	Geranyl-acetoacetate	1	-5.36977072989444	-2.37533593627416
Heliotropin propylene glycol acetal	heliotropin-propylene-glycol-acetal	4	8.42349664299116	2.71063805875843
Heliotropine butane-2,3-diol acetal	Heliotropine-butane-2-3-diol-acetal	2	5.48861672474188	3.46745063965059
Heptanal dibutyl acetal	heptanal-dibutyl-acetal	1	-3.79340408971928	-1.33990749685809
Heptanone propylene glycol acetal	heptanone-propylene-glycol-acetal	4	2.79036103382425	-4.18202887929359
cis-4-Heptenoic acid	cis-4-heptenoic-acid	1	-3.59780694412073	-1.17829308655474
trans-2-Heptenoic acid	trans-2-Heptenoic-acid	1	-3.97434433227674	-0.823867839313269
cis-4-Hepten-2-ol	cis-4-hepten-2-ol	3	-1.9738741858753	-0.982981009963656
2-Hepten-4-one	2-Hepten-4-one	3	-1.70063900600355	0.354740420885899
3-Hepten-2-one	3-Hepten-2-one	1	-3.18571367182235	-1.42407379903449
Heptenyl butyrate	heptenyl-butyrate	1	-3.67377220225922	-2.32936157300918
Heptyl butyryllactate	heptyl-butyryllactate	1	-6.33195204850232	-2.87820306603805
Heptyl isocaproate	heptyl-isocaproate	1	-6.44579793883642	-2.05809484838992
sec-Heptyl isovalerate	sec-Heptyl-isovalerate	1	-3.97116715831022	-2.37094089735714
cis-Heptylcyclopropanecarboxylic acid	cis-heptylcyclopropanecarboxylic-acid	3	0.298852788920192	-2.69109224117483
Hexadecenoic acid	hexadecenoic-acid	1	-4.74259010823303	-1.31621177218306
Hexadienal diethyl acetal	hexadienal-diethyl-acetal	3	-1.61216755969069	-0.914770534994623
Hexanal diamyl acetal	hexanal-diamyl-acetal	1	-3.6622781848755	-1.44099603481764
Hexanal diisoamyl acetal	hexanal-diisoamyl-acetal	1	-3.83451445420582	-1.83771984494278
Hexanal diisobutyl acetal	hexanal-diisobutyl-acetal	1	-3.45014243328468	-1.74894456703723
Hexanal ethyl hexyl acetal	hexanal-ethyl-hexyl-acetal	1	-4.24778899531827	-1.7568249374775
2-pentyl-1,3-dioxan-5-ol	2-pentyl-1-3-dioxan-5-ol	4	1.52194354796683	-3.52877154314742
(2-pentyl-1,3-dioxolan-4-yl)methanol	2-pentyl-1-3-dioxolan-4-yl-methanol	4	1.93334761577401	-3.56063248577713
Hexanal hexyl butyl acetal	hexanal-hexyl-butyl-acetal	1	-4.03140002449731	-1.42578622177969
Hexanal isoamyl butyl acetal	hexanal-isoamyl-butyl-acetal	1	-3.93278597826612	-1.50046868975954
2,5-Hexanedione	2-5-hexanedione	3	-1.67066020849242	-0.212855445146446
trans-2-Hexenal dibutyl acetal	trans-2-hexenal-dibutyl-acetal	1	-3.33984401776683	-0.889478035519084
(E)-2-Hexenal diethyl acetal	trans-2-Hexenal-diethyl-acetal	1	-2.68344343865983	-1.13758212841072
2-Hexenal diethyl acetal	2-Hexenal-diethyl-acetal	1	-3.00701692890513	-0.845049895404647
Hexenal dihexyl acetal	hexenal-dihexyl-acetal	1	-4.15841321460127	-1.60517126729625
2-[(E)-pent-1-enyl]-1,3-dioxan-5-ol	trans-2-hexenal-dioxanol	4	1.34327162499853	-2.85776482871378
4-Hexene-3-one	4-Hexene-3-one	3	-1.08422497647786	-0.215582825008209
Hex-1-en-3-one	1-Hexen-3-one	3	-1.74961733245704	-0.562595327465187
cis-2-Hexenyl acetate	cis-2-Hexenyl-acetate	1	-4.69227199330706	-1.25390063253497
cis-3-Hexenyl acetoacetate	cis-3-hexenyl-acetoacetate	1	-5.74212052035564	-1.88186394673637
cis-4-Hexenyl butyrate	cis-4-hexenyl-butyrate	1	-6.2951471370905	-1.98395016888182
cis-3-Hexenyl cinnamate	cis-3-hexenyl-cinnamate	1	-4.68076582485093	3.11534266787701
trans-2-Hexenyl cinnamate	trans-2-hexenyl-cinnamate	1	-4.62293753544465	3.6142231879797
3-Hexenyl decanoate	cis-3-Hexenyl-decanoate	1	-8.24316061098127	-3.47266674920596
Hexenyl ethylbutyrate	hexenyl-ethylbutyrate	1	-5.27424086165381	-2.04237252559868
Hexenyl furoate	hexenyl-furoate	2	-3.61800372586689	3.76510827443674
cis-2-Hexenyl hexanoate	cis-2-hexenyl-hexanoate	1	-7.47094233000207	-2.85650339358856
trans-2-Hexenyl isobutyrate	trans-2-Hexenyl-isobutyrate	1	-4.78860846112533	-1.40713606515727
Hexenyl isothiocyanate	hexenyl-isothiocyanate	3	-1.0206686412257	-0.0675489732342437
Hexenyl levulinate	hexenyl-levulinate	1	-6.20698221143457	-2.17432905355459
Hexenyl methylpentanoate	hexenyl-methylpentanoate	1	-6.5882087231026	-2.1932630577198
cis-3-Hexenyl 2-methylvalerate	cis-3-hexenyl-2-methylvalerate	1	-6.20033163782039	-2.2480310425838
cis-3-Hexenyl nonanoate	cis-3-hexenyl-nonanoate	1	-8.24316061098127	-3.47266674920596
cis-3-Hexenyl 4-pentenoate	cis-3-hexenyl-4-pentenoate	1	-6.14841653049985	-2.64342538576708
1-Hexen-3-yl propionate	1-hexen-3-yl-propionate	1	-3.3584988734105	-1.81250718265661
5-Hexenyl propionate	5-hexenyl-propionate	1	-4.901299324033	-1.8130925782797
Hexyl isocaproate	hexyl-isocaproate	1	-6.44579793883642	-2.05809484838992
Hexyl levulinate	hexyl-levulinate	1	-6.06457142716841	-2.0391608442247
hexyl 2-methyl-4-pentenoate	hexyl-2-methyl-4-pentenoate	1	-5.5051693069215	-2.03288306753922
Hexyl 2-methylvalerate	hexyl-2-methylvalerate	1	-5.76483528322967	-1.911312343722
Hexyl sorbate	hexyl-sorbate	1	-5.30888864014928	-1.68053426564784
Hexylmethoxypyrazine	2-hexyl-3-methoxypyrazine	2	-0.408067929394845	2.26625680493165
2-(1-phenylethyl)-1,3-dioxan-5-ol	2-phenylethyl-1-3-dioxanol	2	3.44160083680899	2.10065076263772
[2-(1-phenylethyl)-1,3-dioxolan-4-yl]methanol	2-phenylethyl-dioxolanyl-methanol	2	3.74602774021551	1.94270271239214
Hydratropyl methyl ether	hydratropyl-methyl-ether	2	-0.193195027537078	4.40043974673541
Hydroxyacetoxymenthene	hydroxyacetoxymenthene	4	7.58937127713936	-5.88195169654639
Hydroxybenzyl acetate	hydroxybenzyl-acetate	2	-0.536787951476621	3.79180173434605
Hydroxybenzyl methyl ether	4-Hydroxybenzyl-methyl-ether	2	0.277617307587781	4.93755184077914
Hydroxybutyric acid	3-hydroxybutyric-acid	3	-1.10450099082353	0.613463556471553
Hydroxycitronellal dibutyl acetal	hydroxycitronellal-dibutyl-acetal	1	-3.52531525161725	-0.473872703520443
Hydroxycitronellal methyl anthranilate	hydroxycitronellal-methyl-anthranilate	2	-0.218890000430708	7.01444883888474
Hydroxycitronellyl acetate	hydroxycitronellyl-acetate	1	-3.86571833081292	-1.33181299040571
Hydroxydimethyloctanoic acid lactone	Menthone-lactone	4	3.1979649816685	-3.94080792710076
Hydroxyhexanoic acid	hydroxyhexanoic-acid	3	-1.92641921934902	-0.26569779147654
Hydroxymenthenone	hydroxymenthenone	4	4.50169302983758	-0.43331476301451
3-Hydroxy-4-methoxybenzaldehyde	3-hydroxy-4-methoxybenzaldehyde	2	1.85152966951431	7.42908510264839
Hydroxymethylbenzaldehyde	2-Hydroxy-4-methylbenzaldehyde	2	2.53608474255327	5.13446760152526
2-Hydroxy-4-methylpentanoic acid	2-hydroxy-4-methyl-pentanoic acid	3	-1.48973544636682	0.11980547351534
2-Hydroxy-3-methylpentanoic acid	2-hydroxy-3-methyl-pentanoic acid	3	-1.44256510760126	0.123817373874633
Hydroxymethylthienylethanone	hydroxymethylthienylethanone	2	2.11564581836026	2.47503639904854
Hydroxypropyl phenylacetate	hydroxypropyl-phenylacetate	2	-2.25466869134733	3.85767349998965
Hydroxypropyl valerate	hydroxypropyl-valerate	1	-4.96882056275985	-2.23897882751705
Ionyl acetate	beta-lonyl-acetate	4	3.35488150948402	-1.82272134063884
Isoamyl 3-methylpentanoate	isoamyl-3-methylpentanoate	1	-4.1302520191415	-0.96775274477307
Isoamyl crotonate	Isoamyl-crotonate	1	-3.86933378878228	-0.44927627317323
Isoamyl furoate	isoamyl-furoate	2	-1.96328051332741	4.72523522984522
Isoamyl methylvalerate	isoamyl-methylvalerate	1	-4.45353268113749	-1.22398122664538
Isoamyl sorbate	isoamyl-sorbate	1	-3.78853051561669	-0.799770291864572
Isoamyl undecanoate	isoamyl-undecanoate	1	-6.89550915365088	-2.65535160084776
Isoamyl undecylenate	isoamyl-undecylenate	1	-6.56796670706389	-2.50739362027261
Isobornyl phenylacetate	Isobornyl-phenylacetate	4	6.77726308861969	-1.91131796942333
Isobutyl 2-methylpentanoate	isobutyl-2-methylpentanoate	1	-4.00758164197944	-1.12439653898525
Isobutyl cinnamate	Isobutyl-cinnamate	2	-2.51118399837048	4.11799458329253
Isobutyl decenoate	isobutyl-decenoate	1	-7.34646838188417	-2.8662191213766
Isobutyl trans-2-hexenoate	isobutyl-trans-2-hexenoate	1	-4.70352133163819	-1.19285995443621
Isobutyl levulinate	isobutyl-levulinate	1	-4.20389224703007	-1.15565984005006
Isobutyl methyl disulfide	isobutyl-methyl-disulfide	3	-0.450306850987848	-0.524489619272939
Isobutyl phenoxyacetate	isobutyl-phenoxyacetate	2	-1.25155506144515	2.86471374550583
isobutyl tetradecanoate	Isobutyl-tetradecanoate	1	-6.54714240178587	-2.59680934275169
2-isoButyl-4-methylthiazole	2-Isobutyl-4-methylthiazole	2	2.52016000856189	3.21583329140398
2-isopropyl-4,5-dimethyl-1,3-dioxolane	2-isopropyl-4-5-dimethyl-dioxolane	4	2.21346999547033	-1.31118441624346
Isobutyraldehyde dimethyl acetal	isobutyraldehyde-dimethyl-acetal	3	-0.357938858392305	0.00211993354872899
Isoeugenyl butyl ether	Isoeugenyl-butyl-ether	2	-0.127733984824793	9.12045742768925
Isogeraniol	isogeraniol	3	-1.15842977166559	-1.64232184868454
Isoheptyl butyrate	isoheptyl-butyrate	1	-6.20805486636025	-2.08842716756484
Isoheptyl isobutyrate	isoheptyl-isobutyrate	1	-4.07390821362759	-0.839942300551848
Isopentylidene phenethylamine	isopentylidene-phenethylamine	2	0.73355626653844	4.2305406005017
Isopropenylpentanedioic acid	isopropenylpentanedioic-acid	3	-0.821109400409668	-0.586174366016164
Isopropyl acetoacetate	isopropyl-acetoacetate	3	-2.02994584421051	-0.591011443983069
Isopropyl isohexanoate	isopropyl-isohexanoate	1	-2.78480863325079	-0.842669827460681
Isopropyl lactate	isopropyl-lactate	3	-1.46705323590742	-0.648092809442467
2-isopropyl-2,4-dimethyl-1,3-dioxolane	2-isopropyl-2-4-dimethyl-1-3-dioxolane	4	5.03568729674157	-2.33988093516314
Isopropyl sorbate	isopropyl-sorbate	3	-1.17800093652129	-0.705811411731209
Isopropyl tiglate	Isopropyl-tiglate	3	-1.29150375589496	0.407638296206762
Isopropylcyclohexyl acetate	isopropylcyclohexyl-acetate	4	1.6248865300812	-2.59583792190195
Isopropylmethylhexenal	2-Isopropyl-5-methyl-2-hexenal	3	-0.253519913400524	-1.2285543973267
Isovaleraldehyde dibutyl acetal	isovaleraldehyde-dibutyl-acetal	1	-2.71475931074705	-1.01429613386722
Isovaleraldehyde dihexyl acetal	isovaleraldehyde-dihexyl-acetal	1	-3.53332850758149	-1.7299893656444
Isovaleraldehyde dimethyl acetal	isovaleraldehyde-dimethyl-acetal	3	-0.925822197961211	-0.228791143190136
Isovaleraldehyde dipropyl acetal	isovaleraldehyde-dipropyl-acetal	3	-2.15087230112031	-1.06643160501176
(2-isobutyl-1,3-dioxolan-4-yl)methanol	2-isobutyl-dioxolan-4-yl-methanol	4	3.56938840241794	-2.2604573795586
Jasmine lactone	Jasmine-lactone	4	2.07440164961295	-4.1676060836383
(Z)-Undec-8-en-5-olide	Jasmolactone-extra-C	4	2.08135613330661	-5.15978891155416
Ketodibutanoyloxybutane	ketodibutanoyloxybutane	3	-2.23401008460477	-0.518612977025236
Lilial	lilial	2	1.41876020467505	4.30123048819033
l-Limonene-1,2-epoxide	l-Limonene-1-2-epoxide	4	5.87245198372944	-3.13261423809148
1,8-p-Menthadien-4-ol	1-8-p-menthadien-4-ol	4	4.64905357354777	-1.5506305769186
d-trans-isocarveol	d-trans-isocarveol	4	5.13079807550022	-2.7544900846753
limonen-10-ol	limonen-10-ol	4	6.13845003139217	-2.13585279460665
l-trans-2-p-menthenol	l-trans-2-p-menthenol	4	5.92734767908919	-1.5571911075328
l-Menthyl butyrate	l-menthyl-butyrate	4	2.29755494787639	-6.39044511040507
l-Menthyl crotonate	l-menthyl-crotonate	4	3.02970619223291	-4.51623443225434
Menthyl decanoate	l-menthyl-decanoate	4	0.50027889491642	-7.44228287407471
Menthyl hexanoate	Menthyl-hexanoate	4	0.807472070457565	-7.23911398826074
l-Menthyl isobutyrate	l-menthyl-isobutyrate	4	3.85535958897825	-4.5643986974168
Menthyl methyl ether	l-Menthyl-methyl-ether	4	4.15192544184247	-4.61916297637001
l-Menthyl 2-methylbutyrate	l-menthyl-2-methylbutyrate	4	2.95079505411544	-5.9683501173251
Menthyl octanoate	l-menthyl-octanoate	4	0.500278894916424	-7.44228287407471
Menthyl phenylacetate	Menthyl-phenylacetate	4	3.6573535745443	-0.864763557681735
l-Menthyl tiglate	l-menthyl-tiglate	4	3.39798476552843	-4.69398898486243
2,2-diethoxyethanethiol	2-2-diethoxyethanethiol	3	-1.47382934738482	-0.372627794260317
Mercaptobenzothiazole	mercaptobenzothiazole	2	2.71569122872614	5.04597708240419
Mercaptobutanol	3-Mercapto-2-butanol	3	-0.272871335708839	-0.730020877573999
3-Mercaptodecanal	3-mercaptodecanal	1	-3.08269655351879	-1.11846382685528
2-(2-methylsulfanylethyl)-1,3-dioxan-5-ol	2-2-methylsulfanylethyl-dioxanol	4	3.06622364198762	-1.30965085945244
[2-(2-methylsulfanylethyl)-1,3-dioxolan-4-yl]methanol	2-2-methylsulfanylethyl-dioxolanyl-methanol	4	3.73298457073011	-1.50059320888103
o-Methoxycinnamic acid	o-methoxycinnamic-acid	2	0.471677993116734	5.71845213139562
Methoxydecene	methoxydecene	1	-2.60812209478389	-1.82874222262994
Methoxyethyl acetoacetate	methoxyethyl-acetoacetate	3	-2.85819683949738	0.694041336553055
Methoxyphenylpropanol	3-4-Methoxyphenylpropan-1-ol	2	-0.120009355988038	5.13184998224362
4-Methoxypyridine	4-methoxypyridine	2	1.6255693480443	4.19341007209851
Methyl N-phenylacetylanthranilate	methyl-N-phenylacetylanthranilate	2	0.254645561532351	9.45652970373607
Methyl acetylanthranilate	Methyl-N-acetylanthranilate	2	0.414414854486423	8.26025351258802
Methyl butyl disulfide	Methyl-butyl-disulfide	3	-0.96163959369893	-0.494316915464414
Methyl N-butylanthranilate	methyl-N-butylanthranilate	2	-0.00138766665463034	4.90084084880453
S-Methyl decanethioate	S-methyl-decanethioate	1	-3.61006322521045	-1.84090828629672
Methyl trans-4-decenoate	methyl-trans-4-decenoate	1	-5.88398822484667	-1.70099767459997
Methyl N-ethylanthranilate	methyl-N-ethylanthranilate	2	0.348409586343289	5.02165131585393
Methyl 2-ethylbutyrate	methyl-2-ethylbutyrate	3	-1.90209092929554	0.0857070199388965
Methyl 2-ethylhexanoate	methyl-2-ethylhexanoate	1	-2.73280568256556	-0.667219337907403
Methyl 2-ethyloctanoate	methyl-2-ethyloctanoate	1	-3.40742315064412	-1.21027593769707
Methyl isopentyl disulfide	methyl-isopentyl-disulfide	3	-0.70749146128343	-0.344356462978339
Methyl levulinate	methyl-levulinate	3	-2.4400347505781	0.189035974218043
Methyl 3-mercaptobutanoate	methyl-3-mercaptobutanoate	3	-1.20602554370132	-0.459373332579489
Methyl 2-mercaptopropionate	methyl-2-mercaptopropionate	3	-0.692362197732361	-0.564161256154483
Methyl 2-methyl-3-mercaptopropionate	methyl-2-methyl-3-mercaptopropionate	3	-2.00692962238656	0.865305647468772
2-acetyl-4-methylthiophene	2-acetyl-4-methylthiophene	2	2.56816518353133	3.31352027468765
S-Methyl octanethioate	S-methyl-octanethioate	1	-3.61006322521046	-1.84090828629671
Methyl 3-octenoate	methyl-3-octenoate	1	-5.0564782976389	-1.16596719934427
Methyl pentadecanoate	methyl-pentadecanoate	1	-4.78328490533389	-1.25211352848359
Methyl N-propionylanthranilate	methyl-N-propionylanthranilate	2	-0.608471143697644	7.33528742543781
Methyl 2-mercaptoacetate	methyl-2-mercaptoacetate	3	-1.10040125206763	-0.0577526240885417
Methyl beta-4-tolylglycidate	methyl-beta-4-tolylglycidate	2	2.86953737610989	4.62950611923954
Methyl tridecanoate	methyl-tridecanoate	1	-4.78328490533389	-1.25211352848359
Methylallyl hexanoate	methylallyl-hexanoate	1	-4.51274428758783	-2.21810830828991
2-Methylbenzyl acetate	2-Methylbenzyl-acetate	2	0.666770578769108	2.75232652567799
4-Methylbenzyl butyrate	4-methylbenzyl-butyrate	2	-1.81300617696844	3.22532420767225
2-sec-butyl-4-methyl-1,3-dioxolane	2-sec-butyl-4-methyl-1-3-dioxolane	4	2.71867760731547	-1.25180423316312
2-Methylbut-2-en-1-ol	2-Methylbut-2-en-1-ol	3	-0.270822335005646	-0.262314591281916
2-Methyl-2-butenyl acetate	2-methyl-2-butenyl-acetate	3	-1.76832252039474	-0.453107006886666
Methylbutyl butyrate	methylbutyl-butyrate	1	-2.62857656408601	-0.979734494348804
Methylbutyl decanoate	2-Methylbutyl-decanoate	1	-6.51568005030488	-2.16088084717927
2-Methylbutyl heptanoate	2-methylbutyl-heptanoate	1	-6.51568005030487	-2.16088084717928
2-Methylbutyl phenylacetate	2-methylbutyl-phenylacetate	2	-3.02454616213799	4.22037489496002
2-Methylbutyrolactone	2-methylbutyrolactone	4	4.80627947956908	-0.935164975770905
Methylfuranylbutanal propylene glycol acetal	methylfuranylbutanal-propylene-glycol-acetal	4	5.81202394430535	0.46655291647591
Methylfuryl methyltetrahydrofuryl disulfide	methylfuryl-methyltetrahydrofuryl-disulfide	4	5.49774907988803	1.28602498752866
Methylfurylpropanedione	methylfurylpropanedione	2	1.65475704510059	2.61014285183185
5-Methyl-3-heptanol	5-methyl-3-heptanol	3	-0.955752394441762	-0.925160337220734
2-Methyl-1-hepten-3-ol	2-methyl-1-hepten-3-ol	3	-1.34299482443003	-2.17730562354492
2-Methylhexanal	2-Methylhexanal	3	-2.38956052646051	-0.717798272005206
2-Methylhexan-3-ol, 2-Methyl-3-hexanol	2-Methylhexan-3-ol	3	-1.29871922308584	-0.807998789221993
5-Methylhexanol	5-methylhexanol	3	-2.0563514709345	-1.44047666875996
3-Methyl-2-hexanone	3-methyl-2-hexanone	3	-2.34695103775887	-0.5712108917962
5-Methyl-3-hexen-2-one	5-Methyl-3-hexen-2-one	3	-0.511527465739602	-0.291707705262434
Methylional	alpha-Methylional	4	5.78024566568302	-2.12783519052921
Methylmethyl-2,5-dihydrofuranylthiotetrahydrofuranthiol	methylmethyl-2-5-dihydrofuranylthiotetrahydrofuranthiol	4	7.53387663040023	-2.72603513484248
Methylmethyl-4,5-dihydrofuranylthiotetrahydrofuranthiol	methylmethyl-4-5-dihydrofuranylthiotetrahydrofuranthiol	4	7.28821155744878	-1.87184227510097
4-Methyl-2-methylthiomethyl-2-pentenal	4-methyl-2-methylthiomethyl-2-pentenal	3	-0.0631194608789293	0.922029089695423
2-Methyl-5-methylthiopyrazine	2-Methyl-5-methylthiopyrazine	2	3.49955364569636	2.20941814069502
2-Methyl-6-methylthiopyrazine	2-Methyl-6-methylthiopyrazine	2	2.7634874895667	2.61491599370952
3-Methylpentan-2-one	3-Methylpentan-2-one	3	-1.42902488511852	-0.280786127406308
4-Methyl-2-pentenal	4-Methyl-2-pentenal	3	-0.382867515727253	-0.249933543727992
2-benzyl-4-methyl-1,3-dioxolane	2-benzyl-4-methyl-1-3-dioxolane	2	4.45081311653457	2.30474786594354
Methylpropyldioxolane	methylpropyldioxolane	4	3.88262835124462	-3.01110083834854
2-Methylquinoline	2-Methylquinoline	2	2.60316410159397	4.91447493998992
5-Methylthiazole	5-methylthiazole	2	2.38036728218077	2.10030582849643
2-Methylthiolane	2-methylthiolane	4	3.55478721183896	-1.72316192783575
2-Methylthiophene	2-Methylthiophene	2	1.83287946887698	2.80083159249522
3-Methyl-2-thiophenecarboxaldehyde	3-methyl-2-thiophenecarboxaldehyde	2	2.31722376334443	1.89671253407605
2-(Methylthio)propionic acid	2-Methylthiopropionic-acid	3	-0.178719232326876	0.316575993289846
Methylundecanal diethyl acetal	methylundecanal-diethyl-acetal	1	-2.85372382207797	-1.78736825474162
Muurolene	alpha-Muurolene	4	8.14353888906512	-3.29791741166375
(-)-(1R,2R,5S)-Neomenthyl acetate	neomenthyl-acetate-1R-2R-5S	4	4.25276089200093	-5.65857658071939
(+)-(1S,2S,5R)-Neomenthyl acetate	neomenthyl-acetate-1S-2S-5R	4	4.25276089200093	-5.65857658071939
Neryl crotonate	neryl-crotonate	1	-5.10830207896403	-1.74304794582651
Nonadienal diethyl acetal	2-6-Nonadienal-diethyl-acetal	1	-3.44214805093099	-1.21131818173273
3,6-Nonadienal	3-6-nonadienal	3	-2.02563431067964	-1.06148034152564
2,4-Nonadiene	2-4-nonadiene	1	-3.12706991697945	-1.94255852411156
Nonanediol diacetate	1-3-nonanediol-diacetate	1	-5.22165308837484	-2.62737171049196
5-Nonenal	5-nonenal	1	-3.58592753315514	-1.2707673984961
(Z)-3-Nonenal	Z-3-Nonenal	1	-3.73313852399391	-2.05204101684265
cis-4-Nonenoic acid	cis-4-nonenoic-acid	1	-4.38938607636723	-1.57993282490182
6-Nonenyl butyrate	6-nonenyl-butyrate	1	-7.77902975734807	-3.08870188852197
6-Nonenyl isovalerate	6-nonenyl-isovalerate	1	-6.46804889527771	-3.04374105778105
Nonyl phenylacetate	Nonyl-phenylacetate	1	-4.6096159385482	3.04375720226322
Nopol	Nopol	4	5.78208145488919	-2.25446446430188
Norsolanadione	norsolanadione	3	-1.54072744394833	-1.28790317580875
Ocimene oxide	ocimene-oxide	4	1.84915697169305	-1.80869024588532
Ocimenyl acetate	ocimenyl-acetate	3	-1.35014149055876	-0.49493808371688
16-Octadecenal	16-octadecenal	1	-3.59801236894523	-1.6021326632974
Octadecyl acetate	octadecyl-acetate	1	-4.71888474791986	-1.88601565798126
cis-3-Octenal	cis-3-octenal	1	-3.27208592357877	-1.76286596978683
1-Octene	1-octene	1	-3.20635035013416	-1.86811930748825
2-Octene	2-octene	1	-3.97338369495716	-2.05629124585159
3-Octene	3-Octene	1	-3.93413124914868	-2.1839626604589
4-Octene	4-octene	1	-2.5212509560365	-1.28483379075758
3-Octenoic acid	cis-3-Octenoic-acid	1	-4.2135134042915	-1.55921516030429
4-Octenoic acid	4-octenoic-acid	1	-3.63330688680619	-1.14098654740291
trans-3-Octenoic acid	trans-3-Octenoic-acid	1	-4.21351340429149	-1.55921516030429
(3R)-oct-1-en-3-ol	3R-oct-1-en-3-ol	1	-3.03772208435258	-2.39354223392234
3-Octen-2-one	3-Octen-2-one	1	-3.9417928613834	-1.8630200765334
4-Octen-2-one	4-octen-2-one	1	-3.31237423349139	-1.38072142246303
7-Octen-2-one	7-octen-2-one	1	-3.08982890838095	-1.367905287024
Octyl acetoacetate	octyl-acetoacetate	1	-5.59970973608948	-1.74669573740647
Octyl crotonate	octyl-crotonate	1	-5.38969191331486	-1.33004024695651
Octyl hexanoate	Octyl-hexanoate	1	-6.50150871155975	-2.33566542523592
Octyl isohexanoate	octyl-isohexanoate	1	-6.44579793883643	-2.05809484838992
Octyl pivalate	octyl-pivalate	1	-3.72395601282586	-0.974602463954275
Octyl salicylate	octyl-salicylate	2	-3.74826352786771	5.11015890026248
Oxoethylbutanolide	oxoethylbutanolide	3	1.77453593783481	0.342950316484443
Oxycarvone	oxycarvone	4	4.35501204015526	-3.50487621476523
Palmityl acetate	Palmityl-acetate	1	-4.71888474791986	-1.88601565798126
Patchouli alcohol	Patchouli-alcohol	4	7.99629645690839	-4.51474875506434
Pentadecanol	Pentadecan-1-ol	1	-2.45884213353847	-1.7805220844518
Pentenyl-propyloxathiane	pentenyl-propyloxathiane	4	3.07012919190504	-3.86999505449486
2-Pentyl benzoate	2-pentyl-benzoate	2	-1.59492713003184	3.33279948639402
2-Pentylcyclopropanecarboxylic acid	2-pentylcyclopropanecarboxylic-acid	3	0.606045964461335	-2.48792335536087
Pentylmethylthiazole	pentylmethylthiazole	2	1.0969278454643	2.36932945096162
2-Pentylthiazole	2-pentylthiazole	3	-0.490031752502543	2.12264308572794
Phenethyl crotonate	2-Phenethyl-crotonate	2	-2.63436708823907	5.36499435879995
Phenethyl decanoate	2-Phenethyl-decanoate	1	-5.65249675684843	3.21472425883012
Phenethyl 2-ethylhexanoate	phenethyl-2-ethylhexanoate	2	-3.51429176079099	3.89209212459111
Phenoxyethyl benzoate	phenoxyethyl-benzoate	2	-1.17228569707566	6.53763319149795
Phenyl propionate	phenyl-propionate	2	-1.16226208643188	3.65025813712094
Phenyl valerate	phenyl-valerate	3	-2.66462751610039	2.79090573549181
Phenylbutenal	2-Phenyl-2-butenal	2	-0.221707770788803	4.04546549731971
2-Phenylpent-2-enal	2-Phenylpent-2-enal	2	-0.160637876043574	3.29349512561366
Phenylpropanal dimethyl acetal	phenylpropanal-dimethyl-acetal	2	-0.250224841154099	5.44927716064843
Phenylpropanone	1-Phenylpropan-2-one	2	-0.335968214693894	3.9689833460277
Phenylpropyl benzoate	3-Phenylpropyl-benzoate	2	-2.16643520149021	6.94481292338226
Phenylpropyl salicylate	phenylpropyl-salicylate	2	-1.94408896622135	8.64839191070242
alpha-Pinene oxide	alpha-pinene-oxide	4	5.79994495270394	-3.11922986945448
Pinocarvyl isobutyrate	pinocarvyl-isobutyrate	4	5.1562557965464	-2.58416288759544
Piperonyl formate	Piperonyl-formate	2	2.91983210672061	4.83838014932956
Pivalic acid	pivalic-acid	3	0.0517823036110832	0.140699540240452
Profarnesal	profarnesal	1	-3.04362248940159	-1.58479219260297
Propenyl propyl sulfide	propenyl-propyl-sulfide	3	-0.494133241285635	-0.447659658017552
1-2-4-5-Tetrathiane		3	-1.19466950022502	-0.773612006953754
1-2-4-Trithiolane		1	-3.08271814074727	-1.40905685306153
1-2-5-6-Tetrahydrocuminic acid		3	-1.26867809166914	-0.842948004926658
1-2-Cyclohexanedione-enol		3	-1.64429558917185	-0.230709230182153
1-Methyl-2-3-cyclohexadione-enol		1	-3.63203294318108	-1.84199244962209
1-Methyl-2-3-cyclohexadione		1	-3.63203294318108	-1.84199244962209
2-2-4-Trimethyl-1-3-oxacyclopentane		1	-2.95741547510255	-1.29893584983243
2-2-6-Trimethylcyclohexanone		3	-1.14337542602441	-0.732827001697568
2-2-Dimethyl-5-methylpropentetrahydrofuran		1	-3.63203294318108	-1.84199244962209
2-3-Epoxy-4-oxoisophorone		3	-2.29480263348818	-0.572057330098001
2-4-4-Trimethyl-1-3-oxathiane		3	-0.790093827777193	0.37849260733618
2-4-5-Trimethyl-3-oxazoline		3	2.03963935749933	-0.406467434708808
2-4-6-Trimethyl-1-3-5-trithiane		3	2.05995200004956	-0.569615216082823
2-4-Dimethyl-3-oxazoline		4	4.51226993590334	-2.49110806104478
2-4-Dimethyl-3-thiazoline		3	-0.506278606783887	-0.0848451198398096
2-4-Dimethyl-dioxolane		4	3.94303191904894	0.627148293844159
2-5-Dihydroxy-1-4-dithiane		3	-1.16953815265596	-1.74297776255956
2-5-Dimethylethoxyfuranone		3	-0.784138972625185	-0.155802062860143
2-5-Dimethylfuranone		3	-0.37448247037599	-0.155614003059187
2-5-Dimethyltetrahydrofuran-3-thioacetate-cis-trans		3	-1.20251628295291	-1.01915588732445
2-5-Dimethyltetrahydrofuran-3-thiol-cis-trans		3	-0.484373431846756	-0.110792413430294
2-5-Dimethyltetrahydrofuran		3	-1.15207508164986	-1.14689551226787
2-8-Epithio-p-menthane		1	-5.31329552859863	-2.59278300358685
2-Acetylthiazolidine		1	-3.34491525989372	-2.59671111973631
2-Amyl-5-keto-1-4-dioxane		1	-3.86429515814673	-1.69038091613914
2-Amyl-6-keto-1-4-dioxane		2	0.629099694265996	6.821813380708
2-Decen-1-4-lactone		2	0.321475605170745	3.89011952354017
2-Ethyl-4-methyl-1-3-dioxolane		1	-2.67029779181518	-2.05365451994665
2-Hexyl-4-acetoxytetrahydrofuran		3	-1.9096640048244	-1.57084762731022
2-Hexyl-5-hydroxy-1-3-dioxane		3	-0.517099521765882	-0.762430480375023
2-Hydroxypiperitone		2	1.71746817772441	6.04769974954888
2-Isobutyl-3-thiazoline		4	3.08475408912504	-0.284451356701072
2-Isopropyl-4-methyl-1-3-dioxolane-cis		4	4.27242747273026	-1.16263715476362
2-Isopropyl-4-methyl-1-3-dioxolane-trans		3	-2.15692492144359	-1.57615774277267
2-Methyl-3-tetrahydrofuranthiol		1	-3.67377220225923	-2.32936157300917
2-Methyl-3-thioacetoxy-4-5-dihydrofuran		3	-0.300880378481864	-0.954924663569595
2-Methyl-3-thioacetoxytetrahydrofuran		3	-0.938528255984938	-0.27634663324154
2-Methylcyclohexanone		1	-3.96129205100509	-2.65981895954233
2-Methylfuran-3-one		1	-4.81928602394774	-2.76887285647141
2-Methylpiperidine		3	-1.58547454893285	-0.755104236082711
2-Methyltetrahydrofuran-3-one		2	0.328130849171333	4.06367508517846
2-Methyltetrahydrofuran		2	1.32411565966265	4.83743926761054
2-Methyltetrahydrothiophen-3-one		1	-3.57338032327875	-1.81250391028189
2-Methylthiazolidine		1	-3.57402050138089	-1.63832911968401
2-Methylthiomethyl-3-phenylpropenal		1	-3.57338032327874	-1.81250391028189
3-3-5-Trimethylcyclohexan-1-one		1	-3.3970220839221	-1.57107417283797
3-4-Dimethyl-5-pentylfuranone		1	-3.57402050138089	-1.63832911968401
3-4-Dimethylcyclopent-2-en-1-one		1	-3.57338032327875	-1.81250391028189
3-5-Diethyl-1-2-4-trithiolane		1	-3.57402050138089	-1.63832911968401
3-5-Dimethyl-1-2-4-trithiolane		2	1.37080445874598	1.87049946854196
3-6-Dimethyl-1-2-4-5-tetrathiane		3	0.9570168815748	-0.364672813951624
3-Ethyl-4-methylcyclotene		4	4.74847829682409	-3.07615250156947
3-Heptyl-5-methyl-2-furanone		4	5.64449176456593	-2.75352732798708
3-Methyl-1-2-4-trithiane		4	4.8700807004579	-2.48760593849186
3-Methyl-1-2-4-trithiolane		3	0.0658473865022032	-0.459149546030361
3-Methyl-4-phenyl-3-buten-2-one		2	2.28156533286063	2.38263332635402
3-Methyl-gamma-decalactone		2	1.53326006669805	2.07731642732486
3-Methylcyclohexanone		3	0.00051262803817838	-0.325176834368951
3-n-Butylphthalide		3	-2.2913582006965	-1.39863289245715
4-5-Dimethyl-2-ethyl-3-thiazoline		2	2.37470623508546	3.69366259421156
4-Acetoxy-3-butyl-5-methyltetrahydropyran		4	4.05084503000814	-1.29296883037094
4-Acetoxy-3-pentyltetrahydropyran		4	5.51147539882171	-3.29764826231241
4-Hydroxymethyl-2-methyl-1-3-dioxolane		4	4.18167637266852	-0.348871977469033
4-Hydroxyproline		3	1.2576424255694	-1.16683349832382
4-Methyl-2-pentyl-1-3-dioxolane		2	2.02682234872236	2.8997711001271
4-Methyl-2-propyl-1-3-dioxolane-cis		2	1.7102455884683	5.40144522675239
4-Methyl-2-propyl-1-3-dioxolane-trans		4	3.86391069865678	0.2813297134203
4-Methyl-gamma-decalactone		4	3.8276388804312	-0.250052995029506
5-Ethyl-2-3-4-6-tetramethyl-2-cyclohexen-1-one		4	4.33510582880253	-1.07951186076113
5-Ethyl-2-furanone		2	2.68182647651419	1.80063440155745
5-Ethyl-3-4-5-6-tetramethyl-2-cyclohexen-1-one		3	0.678496739206999	1.64415076721788
5-Ethyl-3-methylcyclotene		3	1.61941001469964	0.340163443213006
5-Hexyl-1-4-dioxan-2-one		3	2.1948880783076	1.20414721648918
5-Isopropenyl-2-methyl-2-vinyltetrahydrofuran		3	-0.530876503814706	-1.17644510566651
5-Methyltetrahydrofuran-3-one		2	2.98082888335687	2.93290935164213
6-Hexyl-1-4-dioxan-2-one		2	2.63976336922561	1.79468370591785
7-Methyltetrahydronaphthalenone		2	2.64115855697875	1.83353572980203
Abhexone		4	2.38501198160952	-0.439511253939653
Acetoxycineole		4	4.44860367051055	-1.31338704042029
Acetylcyclopentanone		4	3.22671986015728	-1.52436559931504
Allyl-alpha-Ionone		4	3.77887470938242	-1.93779815998949
alpha-Bisabolene		4	2.87014044095307	-1.66987729608388
alpha-Campholenic-alcohol		3	-1.50554688587051	-1.9307599226088
alpha-Cyclocitral		2	1.72907355032946	1.65803317825204
alpha-Guaiene		4	5.88613406066543	-2.6361869920002
alpha-Ionol		2	2.81899125985248	4.16779261869275
alpha-Ionone		3	1.32291311193561	1.66345515085394
alpha-Irone		3	1.43693841494357	1.30334806075855
alpha-lsomethylionyl-acetate		2	2.69144972477905	2.37192928059532
alpha-Santalene		2	0.930719218395039	2.71585545469971
alpha-Terpinyl-anthranilate		4	2.85245229827489	-0.353848440053069
alpha-Terpinyl-methyl-ether		4	2.36550064526803	-3.78368401817713
Amylcinnamyl-formate		4	2.15979058245998	-4.15404441515158
Anisaldehyde-2-3-butyleneglycol-acetal		3	0.805188031737526	0.905945177888302
Apritone		4	2.17809565181989	-0.874857527265991
beta-Cedrene		3	-2.28329664851631	-0.622995491947431
beta-Damascenone		4	3.49331906918785	-2.08545961746816
beta-Guaiene		2	1.47363491763889	3.37529645175351
beta-Ionol		2	1.59712241460409	4.50995036613827
beta-Irone		2	0.295244431923294	3.5932322425415
beta-Phellandrene		3	-1.83525910618601	-0.329636124264587
beta-Terpineol		1	-3.38501782738537	-0.809242526587327
Bisabolene		1	-4.69981202695001	-2.38923497702431
Bornyl-valerate		1	-5.19093253507917	-2.64079011558572
Bovolide		1	-2.97940903288265	-0.335975397506237
Butyl-5-ketodioxane		4	1.07889540725535	-4.43346021414269
Butyl-6-ketodioxane		4	1.21475037242568	-3.73194042896139
Butyldimethylthiazoline		2	-2.16831513333582	6.33439419140799
Campholene-acetate		3	-1.48973544636681	0.119805473515341
Carvomenthone		4	4.73914612032659	-1.47457509529621
Carvone-acetate		2	1.74709533905425	4.99179165305777
Carvone-oxide		2	1.89345989321477	1.85115200459788
Carvyl-acetate		3	2.35248577995265	0.373264399670634
Carvyl-isovalerate-isomere1		4	2.96330527864047	1.13665183822299
Carvyl-isovalerate-isomere2		4	4.14592993589791	-2.06399968523403
Carvyl-propionate-isomere1		4	4.14592993589791	-2.06399968523403
Carvyl-propionate-isomere2		2	2.97130606333495	3.81122709038284
Caryophyllene-alcohol		2	3.29145387647481	3.28582910179711
Caryophyllene		3	0.114865029496253	-1.26881618689472
Cedrol		3	-1.20378521221015	-1.18473417797314
Celery-ketone		3	-0.332432097915207	-0.0281037488269757
Citral-propylene-glycol-acetal		2	1.44761669055824	3.22883084543586
Cryptone		2	3.06461443192916	3.32279530867431
Cyclogeranyl-acetate		2	1.13863826446356	7.02889479121622
Cycloheptadecaenone		2	-1.72391119314777	5.47914848847116
Cycloionone		2	2.47168035811538	7.27931455025721
Cyclopentanol		3	-1.1073085711462	0.146565865976397
Cyclotetradecanone		4	4.12687665819844	-2.01594285475793
d-Menthol		4	2.89657346411704	0.116313744143713
Decenolactone-cis		4	2.63090234481352	-1.96875035505001
Dehydromenthofurolactone		2	2.84706780381365	4.75723503413262
delta-2-Dodecenolactone		3	-1.4150071636946	-0.472489863051043
delta-Damascone		2	-0.410823676488181	5.39625845714643
delta-Heptalactone		2	0.674792760977097	3.33543293453894
delta-Hexalactone		2	3.29990696270788	7.01758162737837
delta-Nonalactone		3	-0.678571480924049	-0.548422155643493
delta-Octalactone		3	-0.648002043656269	-0.128275123029462
delta-Tetradecalactone		3	-0.0956381007714288	-0.450975590216337
delta-Tridecalactone		1	-2.9990158395025	-0.48688250650817
Di-isopropyltrithiolane		1	-3.237624334647	-0.972102113185008
Dihydro-alpha-ionone		1	-2.88821504757784	-0.211182514135144
Dihydrocarveol		2	-2.46296402758588	4.97560655089746
Dihydrocarvone		1	-4.71840399734491	-1.10904308350962
Dihydrocarvyl-acetate		1	-6.51568005030487	-2.16088084717928
Dihydrotriethyldithiazine		3	-1.59545198904603	-0.433179445156969
Dihydrotrisisobutyldithiazine		1	-6.20848687476373	-1.95771196136531
Dimethylacetylcyclohexene		1	-6.51568005030487	-2.16088084717928
Dimethyldihydroxydithiane		1	-3.64389341454181	-0.844789944921754
Dimethylisobutylthiazoline		4	3.94948671957398	-1.6392018369903
dl-Camphor		1	-3.06417799453907	-1.26085487179488
E-2-Octenylcyclopentanone		4	4.21259365851077	-1.11088969701322
endo-Bornyl-acetate		1	-3.65666926802794	-0.831499046371635
endo-Bornyl-butyrate		1	-3.28924497549054	-0.491611332395939
endo-Bornyl-formate		1	-3.26815793799032	-2.13234666795595
epsilon-Decalactone		1	-3.06417799453907	-1.26085487179488
epsilon-Dodecalactone		3	-1.51880557975255	-1.27873534885943
Erythorbic acid		3	-1.6738093148954	-0.153237713730603
Ethyl-furfuracrylate		4	3.25830630080279	-1.41935232505343
Ethylene-sulfide		4	3.97644081040285	-1.92619349650125
Ethylfuraneol		4	3.96877189105199	-1.31354653057516
Fenchyl-acetate		4	2.97355778863474	-1.59223165819118
Fenchyl-formate		4	3.88633777699906	-0.794495228218592
Fraistone		2	0.589083784586382	4.68497668310037
Furaneol-butyrate		1	-3.06417799453907	-1.26085487179488
Furaneol		1	-3.0298149449467	-1.69533680233615
gamma-2-Nonenolactone		1	-3.06977283117223	-0.83048890644586
gamma-3-Methylnonalactone		3	-2.26897177385462	-0.742476598556548
gamma-Dodec-6-en-lactone		1	-3.78611091336227	-2.40634926445238
gamma-Ionone		2	-1.01943950825062	3.68207338575648
gamma-Methylionone		3	-1.24324664161299	-1.00810895396394
Germacrene-D		3	-0.723379085817686	1.73521083673585
Glycyrrhizic acid	(2S,3S,4S,5R,6R)-6-[(2S,3R,4S,5S,6S)-2-[[(3S,4aR,6aR,6bS,8aS,11S,12aR,14aR,14bS)-11-carboxy-4,4,6a,6b,8a,11,14b-heptamethyl-14-oxo-2,3,4a,5,6,7,8,9,10,12,12a,14	1	-3.37781921057245	-1.76221234115856
Guaiyl-acetate		2	-2.04749828014539	6.09636807943607
Hydroxydihydrotheaspirane		2	-2.97874435088253	3.07755957723634
Hydroxydimethylthiophenone		2	-0.0666270842308893	3.6804811805615
Isoborneol		2	-2.31424534741725	7.31405914602771
Isobornyl-2-methylbutyrate		2	1.60720332791362	4.20503581384786
Isobornyl-acetate		2	0.0876872441205193	3.8381130685817
Isobornyl-butyrate		3	-3.06355499908187	2.76507034699519
Isobornyl-formate		2	-0.602475360331221	4.16935217156878
Isobornyl-isovalerate		3	1.72047184407279	0.636428581200489
Isobornyl-propionate		2	0.779770621874226	4.815742235831
Isobutyldimethyldihydrodithiazine		2	1.24578458720053	2.00495697675387
Isocyclocitral		3	1.68246000544828	1.17952455232847
Isodihydrocarveol		1	-3.0298149449467	-1.69533680233615
Isojasmone-isomere1		4	4.0930389382104	-2.35515115267471
Isopinocamphone		3	-0.339233753653533	-0.0344868312591418
Isopropyldimethyldihydrodithazine		3	0.113167455413394	0.562051726235293
Isopulegyl-acetate		3	0.439914871174856	-1.25676945023075
L-Ascorbic acid		4	4.00185927529311	-1.18551938923223
Linalool-oxide5-acetate		2	2.03445856987436	2.84733009911645
m-Tolualdehyde-glyceryl-acetal		3	-0.274772308471957	-0.157887942489121
Megastigmadienone		3	0.940039482144946	-0.906970416854526
Menthadienyl-acetate		3	1.0897930755272	-1.55816764184923
Menthanediol-cis		2	1.79220843971011	3.25795469800399
Menthanediol-trans		2	1.46925385863248	2.56299879195348
Menthofurolactone		2	1.79458962557979	2.22588108887266
Menthol-propylene-glycol-carbonate1		2	1.31405333298865	3.33401682889984
Menthol-propylene-glycol-carbonate2		3	0.539647129140352	-0.704119203083016
Menthyl-ethoxyacetate		3	-0.302118106291415	-1.07789431401585
Menthyl-formate		3	-2.46892694518272	-0.962622937626581
Menthyl-glutarate		1	-3.24077168437556	-0.484795804777942
Menthyl-isovalerate		2	0.155657024817781	5.17032361335921
Menthyl-salicylate		1	-2.86282534785598	-2.69836844799479
Menthyl-valerate		1	-4.98175918024778	-2.05155909317408
Mercaptomethyldihydrothiophene		3	-1.91536728688781	-0.76790219472448
Methyl-dodec-2E-enoate		4	2.90994379323704	-1.35185703320373
Methylpropenyldimethyloxathiane		1	-2.18820787977743	-2.15531184820513
Myrtanol		1	-2.60848224407097	-1.17670145771087
Myrtanyl-acetate		4	1.74231190458548	-3.20882001600637
Myrtenal		1	-3.58474258606258	-1.43602262655269
Myrtenyl-acetate		3	-1.16167056935069	1.42896929614768
Myrtenyl-formate		3	-1.61204822948243	-1.39532416170628
Myrtenyl-isovalerate		1	-2.60193779462613	-1.69301611669475
Myrtenyl-methylbutyrate		3	-0.892581924564568	-0.201542112727108
neo-Dihydrocarveol		2	0.0478599670856169	5.91082609957009
Nopyl-acetate		1	-2.85858480870229	-1.14012303812372
o-Tolualdehyde-glyceryl-acetal		2	1.74578305887291	6.3943564142896
Octahydrocoumarin		3	-0.747485883662261	-0.829674383570255
p-Menth-8-en-3-ol		3	-0.344750749756021	0.03264843868009
p-Menthan-8-ol		3	-1.60138367922545	0.0105020713402864
p-Menthan-8-yl-acetate		3	-1.34035982678892	0.969100907605852
p-Menthenyl-acetate		3	-0.272274695130615	0.497657797503188
p-Tolualdehyde-glyceryl-acetal		3	-1.3732723187424	-0.885706817711279
Paraldehyde		1	-3.55441573421121	-1.36199210422616
Pentadeca-1-14-lactone		1	-6.33600206714078	-2.40875561077509
Perillyl-acetate		2	0.924410564576486	6.87083835296877
Phenylacetaldehyde-butylene-glycol-acetal		4	2.59991033218023	-1.20970101034304
Phenylpropyltetrahydrofuran		4	3.09158072687048	-1.3540760301166
PhotocitralA		3	-1.43788491566508	-0.631058291555145
Piperitol		3	-0.42187061749205	-0.39409253949285
Propyl furanacrylate		2	0.477343244577556	2.91538511750304
Quinic acid		2	-0.558226147219404	3.7662188376099
Rose-oxide		3	0.821946781359486	-3.45685145638378
Sclareol		2	0.248684522044351	5.29468085970258
Sclareolide		4	4.16009456888845	-2.05142221783612
SpiroDithiamethyloxabicyclooctane-isomere1		3	-1.87907407363135	-1.20257523211563
SpiroDithiamethyloxabicyclooctane-isomere2		3	-1.98741973704481	-1.09960331875557
Sucrose-octaacetate		1	-2.91069575319984	-1.88034284395165
Terpinen-1-ol		3	-1.49172780929151	-0.664521085888487
Terpineol-acetate		3	-0.333391411964285	-0.456409285409986
Terpineol-isomere3		2	1.91466352531974	4.08628332921439
Terpinyl-acetate		3	-0.159041438172252	-0.54948829138308
Terpinyl-butyrate		3	-0.977934132353067	-0.0468533311730266
Terpinyl-formate		1	-2.93118621697069	-0.703828323165237
Terpinyl-isobutyrate		2	1.73402157086534	2.7427130705713
Terpinyl-isovalerate		1	-3.35578946790264	-1.75238936049316
Terpinyl-propionate		3	1.85163619593071	0.529285055289587
Tetrahydrodimethylbenzofuranone		1	-2.86282534785598	-2.69836844799479
Tetrahydrofurfuryl-cinnamate		1	-4.67456600470663	-1.84839020736012
Tetrahydrofurfuryl-propionate		1	-6.11392726484768	-2.71199865271407
Tetrahydrofuryl-phenylacetate		1	-4.25936005414113	-1.97907922634236
Thialdine		1	-2.55563217231483	-2.49519956218083
trans-Jasmone		1	-3.14107649563388	-2.00713414077818
trans-Marmalolactone		1	-3.95216687859998	-1.77591034052839
Triisobutyltrioxane		1	-2.84757602683727	-2.33312143763296
Vanillin-menthoxypropanediol-acetal		2	-0.274035227545703	4.92742332454646
Verbenone		3	-0.854477393809539	1.63213818196165
Vetiverol		2	0.403270747609529	2.88184964603382
Vetiveryl-acetate		2	-3.36927548932151	4.70032345296944
Viridiflorol		1	-4.36447425325213	3.37213799035557
Vitispirane1		1	-5.52017291677536	2.71560023243734
Vitispirane2		2	1.44761669055824	3.22883084543586
1-Ethoxy-2-methoxybenzene		4	2.64236698765646	-1.42356582290155
1-Ethoxy-4-methoxybenzene		3	2.6800624439269	0.83505661951928
1-Methoxynaphthalene		3	1.10140720209541	1.43601300800904
1-Phenyl-3-methyl-3-pentanol		3	1.18648570743505	-2.67479495405206
1-Phenyl-5-propylpyrazole		4	2.07576076693539	-3.56618404955578
2-1-Methylpropyl-thiazole		2	1.60117949418287	3.11193125751387
2-3-6-Trimethylphenol		2	0.14397841733532	6.10367800872072
2-3-6-Trimethylphenylbut-3-en-2-one		2	1.92110887740593	1.9024616941055
2-3-Dimethylpyridine		2	1.30216750255096	3.18557357331528
2-4-6-Trimethylpyridine		1	-3.43192802919881	-1.61495549771082
2-4-Dihydroxyacetophenone		3	-1.14861515319703	-0.333051506584791
2-5-Diethyl-4-propylthiazole		3	-0.426668420041481	-0.331321444630651
2-5-Diethylpyrazine		3	-1.50158152331199	-1.01297445962298
2-5-Dimethyethylthiazole		4	3.56978395348542	-1.37037405780362
2-5-Dimethyl-3-isopropylpyrazine		3	1.88270710721398	-1.06359086572589
2-5-Dimethyl-3-methyldithiofuran		2	1.8991559824783	3.41908808964444
2-5-Dimethyl-3-methylthiofuran		4	2.80878433753007	-3.86656100102018
2-6-Dimethylmethylfurylthioheptanone		4	3.88262835124462	-3.01110083834854
2-Acetyl-1-furfurylpyrrole		4	3.88262835124462	-3.01110083834854
2-Acetyl-4-ethylthiazole		4	1.83929432221125	-4.13318725282404
2-Acetyl-5-ethylpyrazine		1	-3.10882072950403	-1.17920242681123
2-Acetyl-5-methylthiazole		3	-0.825212151353998	0.27579370824673
2-Acetyl-6-ethylpyrazine		3	-1.22734493546969	-0.75516717493879
2-Butyl-4-5-dimethylthiazole		3	-1.87997112538109	-0.789508018859912
2-Ethyl-5-methoxypyrazine		2	1.6427885603097	2.98452113603128
2-Ethyl-6-methoxypyrazine		3	-0.746598688714413	0.194832495861664
2-Ethylbenzaldehyde		1	-3.15079892790636	-1.67189894069587
2-Hydroxy-2-methylbutyl-benzoate		3	-1.25883637467136	-0.876635492020493
2-Hydroxypyridine		2	-0.462089123027158	4.97781811163706
2-iso-Propoxy-3-methylpyrazine		2	-1.08452800264155	4.225553678418
2-Isopropyl-4-5-dimethylthiazole		2	0.567627694363994	3.21288462020239
2-Isopropyl-5-methoxypyrazine		4	5.40855467197435	0.177481165071069
2-Isopropyl-6-methoxypyrazine		3	0.958464502423453	-1.03000683914252
2-Methoxy-3-sec-butylpyrazine		4	3.16081372456826	-0.104449212081072
2-Methoxy-5-methylpyrazine		4	3.37796891207562	-0.464507936910189
2-Methoxybenzoic acid		4	2.9507907750956	-1.15863350237542
2-Methoxycinnamyl-acetate		4	10.1519542615315	2.42315789223298
2-Methyl-3-furfurylthiopyrazine		4	1.85259740691884	-4.35721330096554
2-Methyl-4-5-benzothiazole		4	6.05468137817535	-4.86489809950821
2-Methyl-4-phenylbutyraldehyde		3	-1.26646282624755	-1.35628912826277
2-Methyl-5-propionylfuran		2	1.41918890983007	2.01503171555402
2-Methyl-6-furfurylthiopyrazine		2	0.249883676221961	3.04762491680269
2-Methylbutyl-benzoate		2	2.19523626550213	6.93552934742733
2-Octylfuran		3	-2.26885103257965	-0.363734148602719
2-Pentanoylthiophene		4	3.77703433205136	-1.97454614301039
2-Phenethyl-tiglate		1	-3.63245794468584	-1.54754305142713
2-Phenoxyethyl-butyrate		2	-1.24647433369291	7.11588101136681
2-Phenyl-4-pentenal		1	-3.57703398064569	-1.40627686724388
2-Phenylethyl-cinnamate		4	2.05830746972688	-3.98685290399109
2-Phenylphenol		3	-2.15135607104759	-0.536671042283355
2-Phenylpropionic acid		1	-3.29081919340408	-1.39896377748343
2-Phenylpropyl-butyrate		1	-3.44861198337647	-1.39223879846089
2-Phenylpropyl-isobutyrate		4	4.3293395825649	0.118316634997454
2-Propionyl-1-pyrroline		1	-4.69171885812196	-1.84102815866794
2-Propylfuran		4	4.9682371075083	-3.01540801587504
2-Propylthiophene		4	4.9682371075083	-3.01540801587504
2-sec-Butyl-4-5-dimethylthiazole		3	-1.35014149055876	-0.494938083716883
3-4-Diethylthiophene		3	-1.35014149055876	-0.494938083716883
3-4-Dimethylpyridine		3	2.00927811980617	0.0980038281948667
3-5-Dimethylpyridine		1	-3.99803451388316	-1.66285589615657
3-5-Methyl-2-furyl-butanal		2	-0.923895047862093	5.93181352145074
3-5-Methyl-2-furylprop-2-enal		1	-3.30573288411514	-0.649870001835752
3-5-Xylenol		1	-3.48665849258988	-1.15033155019336
3-Butylpyridine		1	-3.47841873043652	-0.5453915934834
3-Heptylthiophene		2	-2.10827845303304	4.05480618101487
3-Hydroxy-4-phenyl-2-butanone		3	-1.37852872508144	-0.479934250239688
3-Isopropylphenol		3	0.186851293858375	0.0348136171800712
3-Methoxybenzoic acid		3	-1.99280483104983	-0.311437792643843
3-Methyl-2-phenylbutyraldehyde		1	-3.37941407615591	-1.18193216414019
3-Methylbenzyl-acetate		2	-0.746195984745399	4.45076413951839
3-Methylpyridine		3	-2.43049966030236	-0.29189997630261
3-Methylthiophene		1	-2.86934260876387	-0.877647582398875
3-Pentylpyridine		1	-3.81710890540844	-1.16239434779896
3-Pentylthiophene		1	-4.36935986105215	-1.71906910548429
3-Phenyl-4-pentenal		1	-4.12430208094958	-1.36556323361293
3-Phenylpropyl-3-phenylpropionate		3	-2.12329530954306	-0.603208240948714
3-Phenylpropyl-butyrate		3	-1.1625756654779	0.13345698428834
3-Phenylpropyl-hexanoate		1	-2.74184587448839	-0.702005472980301
3-sBut-2MeO-pyrazine		1	-4.3052276894243	-1.86602478197054
4-5-Dimethyl-2-isopropyloxazole		3	-2.27289098506055	-0.875350764822813
4-5-Dimethyl-2-propylthiazole		1	-3.04202845508523	-0.773169174046521
4-Acetylpyridine		1	-2.92277148296313	-1.20246702133791
4-Ethyl-2-6-dimethoxyphenol		1	-2.94234282996831	-1.51464188585013
4-Ethyl-2-methylthiazole		3	-0.641422055878059	-0.520938230815496
4-Ethyl-5-methylthiazole		3	-0.949824748698752	-0.900282135323614
4-Isopropylpyridine		1	-3.14695609145102	-0.933501856228298
4-Methylpyridine		4	7.08437905372447	-4.38838790746675
4-Phenyl-2-butanol		2	1.74241003486292	4.33095139319709
4-Phenyl-2-butyl-acetate		4	3.56212236673155	-2.76716992143271
4-Phenyl-3-buten-2-ol		3	-2.65487320114735	-0.398239565958755
5-6-7-8-Tetrahydro-5-methylquinoxaline		4	4.09566922192426	-1.36727484110824
5-Guanilic acid		2	-1.95337477520554	4.74103216595815
5-Methyl-2-pentylthiazole		3	0.00411151347479574	-0.326877682561154
5-Methyl-2-phenyl-2-hexenal		3	0.0495740979627367	0.0524973866234402
5-Methylguaiacol		3	-2.09556776545777	0.187532838268863
5-Paradol		4	5.14179331601883	-2.75482018642875
Acetaldehyde-benzyl-methoxyethyl-acetal		4	3.80875741273369	-0.825397594838832
Acetaldehyde-butyl-phenethyl-acetal		4	4.62702333981728	-1.02204873318578
Acetaldehyde-diphenethyl-acetal		3	-1.94589281872921	-2.01401064403295
Acetyl-thymol		3	-1.94589281872921	-2.01401064403295
Allyl-cinnamate		4	5.68579345334345	-4.47450516296034
alpha-Methylbenzyl-butyrate		4	5.06170618072354	-2.59776097570763
alpha-Methylbenzyl-formate		4	4.21239096245665	-2.02960263039116
alpha-Methylbenzyl-isobutyrate		4	5.63663789165138	-2.65458912020381
alpha-Methylbenzyl-propionate		4	4.69724877220067	-2.72038646281213
alpha-Methylphenethyl-butyrate		3	-2.18990088282462	2.51890467149449
alpha-Propylphenethyl-alcohol		2	0.465413124438359	3.35408188378802
Amyl-cinnamate		2	-0.293473793844588	3.58011906771411
Benzonitrile		2	-1.44073655557165	2.81683174081077
Benzyl-methylbutyrate		2	-2.09692920613033	3.08824235013408
Benzylheptanone		2	-1.42171515298994	3.54308680261094
Catechol		4	3.2660592478297	-3.39304089471795
Cinnamyl-tiglate		3	-1.43073736944648	-1.18308443562729
cis-3-Hexenyl-anisate		2	4.64794966322816	2.95635657478271
cis-3-Hexenyl-anthranilate		4	4.80073370016324	-1.18837184201224
cis-3-Hexenyl-salicylate		1	-4.49562992968003	-0.395497640506412
Dihydro-2-5-dimethylcyclopentapyrazine		1	-4.39278294186734	3.4293623360672
Dihydro-5-6-dimethylcyclopentapyrazine		1	-4.84096929063349	-1.83199013367622
Dihydro-5-7-dimethylcyclopentapyrazine		2	-1.61202206138809	2.63041256415039
Dihydroconiferaldehyde		2	3.45030755690225	3.24796511361562
Dimethylbenzofuranone		3	0.481235537071582	-4.39236372410425
Disodium-guanylate		1	-5.12832791089407	-1.85133103781963
Disodium-inosinate		2	1.24745291539621	2.88308478199673
Ethyl-2-ethyl-3-phenylpropanoate		2	-2.06433332539047	3.97936030635319
Ethyl-2-phenylpropionate		2	-0.73805579107435	4.62566395814832
Ethyl-3-phenylglycidate		4	8.68390758234732	-3.74635507431158
Ethyl-benzyl-acetoacetate		4	3.54632305385412	-1.29067725974793
Ethyl-methylphenylglycidate		4	3.71365016191101	-1.5189344426508
Ethyl-vanillin-glucoside		4	4.62030128293974	-2.20905025605093
Ethyldihydrocyclopentapyrazine		4	4.61272443970492	-1.77413876758633
Furanmethylthiopentanone		4	6.00932714614136	-2.50716735799793
Furfuryl-2-butenoate		3	-1.92199583907854	-2.16544083189771
Furfuryl-2-methylbutanoate		4	5.21789034387255	-3.97355133201981
Furfuryl-ethyl-sulfide		4	4.61412434545418	-3.8277034134221
Furfuryl-methyl-trisulfide		4	4.33852869647199	-8.11768853545696
Furfuryl-methylpropanone-disulfide		3	0.394683508141432	0.160291701986085
Furylbutanethione		1	-3.68075200563488	-1.10566737663118
Heptyl-cinnamate		3	-0.77696500834061	-0.258019938544025
Hydroquinone		1	-5.53610815788954	-1.1551337622995
Isoamyl-3-phenylpropionate		1	-4.94626608639526	-1.19561911194482
Isochavicol		1	-6.32844243900505	-1.54335443405778
Isoeugenol-amyl-ether		4	2.29210697574681	-3.49304387804951
Isoeugenyl-ethyl-ether		4	2.49781703855486	-3.12268348107507
Isoeugenyl-isovalerate		1	-4.48923175030592	-2.02987798931667
Isoprenyl-benzoate		1	-3.98425390838673	0.117026705456797
L-Rhamnose		1	-4.57112271648043	-0.614347015179328
m-Methyltolylpropionaldehyde		1	-5.51338285166788	-2.16250983426087
Methyl-2-furfurylthioacetate		1	-6.21369062853547	-2.00566520460191
Methyl-4-methoxybenzyl-ether		1	-4.31740328650947	-0.760096074033303
Methyl-5-methylfurfuryl-disulfide		3	-1.01385569426559	0.513475219293349
Methyl-5-methylfurfuryl-sulfide		1	-4.6871465137849	-1.52874639009605
Methyldihydrocyclopentapyrazine		4	2.81684347233207	-0.482720812894165
N-Isobutylidene-furfurylamine		3	-1.19537171105271	0.0540139502147148
N-Isopentylidene-phenethylamine-isomere1		4	2.25202930536484	-1.80549777920274
N-Isopentylidene-phenethylamine-isomere2		4	4.09104005264937	-2.72624656256755
Naringin		4	4.72401071805672	-2.24636694960399
o-Methyltolylpropionaldehyde		4	7.80062565689619	-3.73163700460128
o-Tolyl-phenylacetate		4	6.63586990605077	-4.4931806355974
p-Dimethylbenzyl-alcohol		4	6.06731547792101	-5.35429398945062
p-Methyltolylpropionaldehyde		4	6.06731547792101	-5.35429398945062
Phenethyl-2-methylbutyrate		4	5.40138957937714	-5.270203459304
Phenylpropionaldehyde-dimethyl-acetal		4	5.40138957937714	-5.270203459304
Piperine		4	7.09382985941856	-3.99889801307104
Piperonyl-acetate		4	9.30202164262341	-2.76484051912114
Quinoxaline		2	0.876401654532923	4.08363140006324
Sesamol		4	8.87909605673344	-4.8701747433646
Sinapinaldehyde		4	3.83782208361967	-0.572429802111407
Syringic-alcohol		2	-2.2146967021599	4.95726294646665
Theobromine		1	-3.32445377070945	-1.71362897496095
Thienylethanethiol		1	-2.15979234280584	-1.94175648509135
Thymol-formate		1	-5.44835118286809	-1.69284691003388
trans-2-Hexenyl-phenylacetate		3	-1.77856639915641	-1.21281404401499
trans-Anethole		3	-2.41500069820006	-1.07878337146811
Trimethoxybenzene		1	-2.68344343865983	-1.13758212841072
Vanillylidene-acetone		1	-2.75078946876246	-0.760705309080712
1-2-Butanedithiol		1	-4.38744014451829	-1.64352811830394
1-2-Dihydrolinalool		2	-3.76505591843095	4.19811703334245
1-2-Propanediol		2	-4.12480204461286	4.17231148599932
1-2-Propanedithiol		1	-6.44588455802131	-2.42082898553632
1-3-Butanedithiol		1	-5.95772860871521	-2.03282963192524
1-Mercapto-2-propanone		1	-4.78860846112533	-1.40713606515727
1-Methylthioethane-1-thiol		1	-5.18581885083988	-1.95803753672691
1-Methylthiopentan-3-one		1	-4.08199747731621	-1.45823822122335
10-Methyldodecanal		1	-5.37137397521821	-2.15657584694845
11-Methyldodecanal		2	-3.89067431213389	4.97499069093259
12-Methyltetradecanal		1	-4.78361281266361	-0.709517308696595
12-Tridecen-2-one		1	-5.3704816207573	-1.44089102933272
13-Methyltetradecanal		1	-6.00090746402095	-1.82788295810075
14-Methylhexadecanal		1	-7.1351663781225	-3.18148555550269
15-Methylhexadecanal		3	-2.41500069820006	-1.07878337146811
2-2-4-6-6-Pentamethylheptane-4-thiol		1	-6.42112044038882	-2.91516753852803
2-3-4-Trimethyl-3-pentanol		1	-4.11756778279833	-2.62236203884881
2-3-Butanedithiol		1	-3.1545207080523	-2.06017860092701
2-3-Dihydrofarnesene-isomere4		3	-2.33993461033454	-1.12226451505263
2-5-Dimethyl-2-vinyl-4-hexenal		1	-4.70879182426692	-1.5897712275997
2-6-Dimethyl-6-hepten-1-ol		1	-3.55042759046969	-1.30807393764793
2-Ethylhexanethiol		1	-6.39732599900381	-2.62127986412014
2-Hydroxy-4-methylvaleric acid		1	-3.93439811713142	-2.58356319676734
2-Mercapto-2-methyl-1-pentanol		1	-6.19444073151277	-2.68905677029681
2-Mercaptopentan-3-one		1	-6.14143863704497	-1.84233915036685
2-Mercaptopropionic acid		1	-4.54158556068561	-2.44175029951568
2-Methylbut-3-en-1-ol		1	-3.59882892386675	-1.33966019740841
2-Methylbutane-2-thiol		4	2.80147898900774	-3.49042463182644
2-Methylbutyl-formate		1	-8.23804756525735	-3.60652065109885
2-Methyldecanal		1	-7.93085438971621	-3.40335176528489
2-Methyloctan-1-ol		1	-4.30662485956474	-1.30619802041621
2-Methyloctanal		1	-4.65292009439038	-2.27493011005434
2-Methylpentan-1-ol		1	-5.36626092949431	-2.29042974884134
2-Methylpentanal		1	-4.47536900876992	-0.604437936752062
2-Methylundecanal		4	5.21763025694899	-1.70301496575849
2-Nonanol		4	4.09482091682001	-1.64536389917563
2-Nonen-4-one		4	3.39325507816241	0.536375565724004
2-Octen-4-one		4	5.69861130382403	-1.81710955764805
2-Pentanethiol		4	2.20701673396217	-1.01115672640013
2-Undecanol		3	2.17133734548976	0.109152042248605
3-3-Dimethylbutan-2-ol		4	4.2577099272352	-4.17793675018901
3-5-5-Trimethyl-1-hexanol		3	-0.0397847450939868	0.686946190994361
3-6-Dimethyloctan-3-ol		3	0.631914428289644	-0.00719455004001769
3-7-Dimethyl-1-octanol		4	1.68802444077033	-4.9804337696524
3-Acetylthiohexyl-acetate		4	5.51951975630668	-1.24933370287442
3-Decanol		4	2.19948935639592	-2.95776350277592
3-Heptanol		4	4.2776729598347	-0.625097083957195
3-Hexanol		4	3.09009959994875	-2.41029729168129
3-Hydroxy-2-pentanone		4	3.78729137623414	-2.17519243930194
3-Mercapto-2-butanone		4	2.56421786490004	-4.48519427272046
3-Mercapto-2-methylbutyl-formate		4	3.31855413829824	-3.8017260959508
3-Mercapto-2-methylpentanal		4	2.12470829607205	-5.34936369563649
3-Mercapto-2-oxopropionic acid		4	2.12470829607205	-5.34936369563649
3-Mercapto-2-pentanone		3	-1.81010746560671	-0.661131549621642
3-Mercaptohexyl-acetate		4	3.03936882241754	-1.36932410927856
3-Mercaptohexyl-hexanoate		3	0.427831501528055	-0.20516231600159
3-Methyl-1-pentanol		3	0.427831501528055	-0.20516231600159
3-Methyl-2-butanol		3	0.427831501528055	-0.20516231600159
3-Methylhexanal		3	-1.14498097089635	-0.681004065723206
3-Methylhexanoic acid		3	-0.214277015407666	0.219935235686538
3-Methylnonane-2-4-dione		3	-1.28834578622908	-0.760268136983613
3-Methylpentan-2-ol		3	-2.44857146392427	-0.557679301072634
3-Methylpentane-2-4-dione		4	6.01186131408997	1.27129455697216
3-Methylthiobutanal		4	6.01186131408997	1.27129455697216
3-Methylthiobutyric acid		4	4.19154099075215	1.22897618346059
3-Methylthiohexyl-acetate		4	3.95714573430773	-2.38481016285692
3-Nonanol		4	4.91396571014565	-3.83998574070173
3-Octanol		4	4.99308318144684	-4.03143824792087
4-Hydroxy-3-hexanone		4	5.20985398896321	-4.87223095081306
4-Hydroxy-4-methylpentan-2-one		2	1.04074396314649	7.91724182557497
4-Hydroxybutan-2-one		3	-1.14452160903031	-1.04318700742578
4-Methylheptanoic acid		3	1.70388519155423	-0.733381060182419
4-Methylpent-2-enoic acid		3	1.52085174734479	-0.7373599871648
4-Methylpentan-2-ol		4	4.56477669975957	-0.370477218813868
4-Methylpentanal		2	3.83973837102311	3.85494521662534
4-Methylthio-2-oxobutanoic acid		4	3.52216041661869	-0.185716029406073
4-Nonanone		4	2.93295536519044	-1.38037084543403
4-Penten-1-ol		1	-3.57703398064569	-1.40627686724388
5-Methylhexan-2-one		3	-1.4517519991251	-1.07025538059027
6-10-14-Trimethylpentadecan-2-one		4	11.3341479195944	2.88554451497953
6-Methylheptan-3-one		4	10.7870379034819	2.53119246594883
6-Undecanone		4	6.85425459598035	-3.63087890383733
8-Methyldecanoic acid		3	-1.21610421149482	0.112140395113314
8-Methylthio-p-menthan-3-one-cis		1	-2.79236227801423	-2.77403145123373
8-Methylthio-p-menthan-3-one-trans		1	-1.07522123375447	-5.20102143765178
Acetoin		4	7.16895302413785	-6.97114917562869
Allyl-methyl-tetrasulfide		4	5.12437889162725	-7.63855001167858
Allyl-prop-1-enyl-disulfide		4	6.78944435705675	-6.04967838961378
alpha-Farnesene1		4	2.83090689182795	-3.98453257412935
alpha-Farnesene2		4	2.39139732299997	-4.84870199704536
alpha-Sinensal		3	2.40528572053964	0.298511963379633
beta-Sinensal		3	-1.31414022133647	-0.33407972471998
Butane-2-thiol		3	-2.67502454178044	-0.346253469382029
Butyl-methylbutenethioate		1	-2.75865608997607	-1.56231707024533
Butylthioethane		3	-2.44353002443432	-0.935066180065718
cis-3-Hexenyl-trans-2-butenoate		2	-1.29087675186754	3.582221858284
cis-3-Hexenyl-trans-2-hexenoate		1	-5.00883412607376	-1.22598912914982
Citral-diethyl-acetal		3	-1.96806178759262	-0.448934274779559
Citronellyl-dodecanoate		3	-1.70512293686184	-1.22832258627526
Citronellyl-hexanoate		3	-1.71305870345088	-0.287649741789256
Citronellyl-isobutyrate		1	-2.95602444975722	-0.849628916690714
Citronellyl-isovalerate		3	-2.25511370862317	-0.534273547969262
Citronellyl-propionate		3	-1.21752305825712	-0.0444455793329561
Citronellyl-tiglate		1	-3.21569042606541	-0.728058192873488
D-Sorbitol		2	-1.30237867210083	2.79638998239739
D-Xylose		3	-1.66315399588101	-0.697871107149951
Diallyl-heptasulfide		1	-3.28401930912913	-1.01733380088677
Diallyl-hexasulfide		1	-4.53054446090524	-1.83820713495385
Diallyl-pentasulfide		3	-1.94452392193604	0.572047785534555
Dibutyl-trisulfide		3	-1.99331327241876	-0.397191576283692
Dihydromyrcenol		3	-1.99331327241876	-0.397191576283692
Dimethylundecanone		3	-2.36616952843385	-0.348394874346658
Dipentyl-sulfide		3	-2.56071864072072	-0.0526013880462811
DL-Valine		3	-2.08892095630062	-0.262496254861877
Ethyl-propyl-sulfide		3	-1.63843492651524	-0.000709496965191782
Fumaric acid		2	0.255263945861738	2.7355399255772
Geraniol		1	-4.67248430017048	-1.37910971186203
Heptadecan-1-ol		1	-2.90315275543846	-0.716828323646767
Heptadecan-2-one		1	-2.95353929770435	-0.269553615503145
Hexadecane-1-thiol		2	-1.1839925935815	3.97147354500721
l-alpha-Citronellol		1	-5.77707990203006	-1.71833306201961
L-Cysteine		1	-3.89319465891874	-1.08164041849273
l-Malic acid		1	-5.00424856145369	-1.40628946525075
l-Menthone-8-thioacetate-cis		1	-5.03974850413913	-1.36898292609892
Linalyl-anthranilate		2	-1.43061349912176	4.33607331292007
Linalyl-cinnamate		3	-2.06270671507651	-0.880781402514727
Linalyl-formate		3	-2.49426320940942	-0.639615176548499
Linalyl-hexanoate		3	1.39622877543118	0.810247528580731
Linalyl-isobutyrate		1	-3.78280719133805	-1.69494891518954
Linalyl-isovalerate		1	-6.47375135501	-2.31603659145824
Linalyl-octanoate		1	-6.77461397717745	-2.46238710814458
Linalyl-pentanoate		3	-0.680552034275969	0.256624732137943
Linalyl-phenylacetate		1	-5.77707990203006	-1.71833306201961
Linalyl-propionate		3	-2.46676960859785	0.42419451843748
Malonic acid		1	-6.25688029411533	-2.09710425065365
Mercaptomethylpropylthiobutanol		1	-5.3551349160193	-1.97747494674977
Methoxycitronellal		2	3.90929055271395	5.82336616175808
Methyl-1-propenyl-disulfide		4	4.12142371463131	0.851769017777217
Methyl-1-propenyl-sulfide		3	1.44465454571123	0.00429702357341494
Methyl-1-propenyl-trisulfide		3	1.82878446442046	-0.138359681768265
Methyl-3-methyl-1-butenyl-disulfide		1	-4.10648982208959	-0.638424507831086
Methyl-citronellate		4	5.79802342881556	-4.58343449232935
Methyl-hydroxymethylpentanoate		4	5.59913953802532	-4.02254167479063
Methyl-isoprenyl-sulfide		4	3.28472646967932	-2.11947905508891
Methyl-propyl-tetrasulfide		3	-0.905189237976205	0.45675972463692
Methylhydroxypropyl-methylmercaptopropyl-sulfide		3	0.845497035452647	-1.29601297271421
Nerolidyl-acetate		4	3.86167887423293	-0.660564534260339
Neryl-formate		2	0.385625801252138	5.70060543543617
Nonanedioic acid		2	-0.567087805807598	5.06889342096663
Pentadeca-3-6-9-trienal		2	-1.00587694273602	4.29717942538877
Pentan-2-4-dione		2	1.4009621279914	5.19101232699362
Prenyl-thioacetate		2	1.1272137766267	5.30971273232266
Propyl-methanethiosulfinate		2	0.677397315886735	4.84724681200928
pseudo-Ionone		2	-0.00587501945788306	4.71470079455819
Rhodinol-acetate-isomere2		4	2.48528882736104	-0.671688641452024
Rhodinol-butyrate-isomere1		3	1.12913995690063	-3.25368257056981
Rhodinol-butyrate-isomere2		3	-0.2427065788675	-5.07593584001596
Rhodinol-formate-isomere1		4	5.018072243889	-3.04423318386639
Rhodinol-formate-isomere2		4	4.39170408683321	-2.08648959438697
Rhodinol-isobutyrate-isomere1		1	-2.19139999435528	-2.50361097540589
Rhodinol-isobutyrate-isomere2		1	-5.07931317064331	-2.57425641845672
Rhodinol-phenylacetate-isomere1		1	-7.56144293492793	-3.85362514277393
Rhodinol-phenylacetate-isomere2		1	-4.75861290845043	-2.96546161112037
Rhodinol-propionate-isomere2		1	-7.86863611046908	-4.0567940285879
S-Ethyl-thiopropionate		1	-5.30215494292677	-2.88898111032368
S-Methyl-pentanethioate		1	-4.47213436714821	-1.41164809350306
S-Methylthiomethyl-2-methylpropanethioate		1	-6.76064187761032	-3.76561283488461
sec-2-Butyl-3-methylbutanethioate		4	8.00201823658851	-2.11844193233971
sec-Butyl-formate		3	-2.01337172343341	-0.057975569295301
sec-Octanol		1	-5.98673134727075	-3.36798000910647
Sodium-3-mercaptooxopropionate		1	-6.29392452281189	-3.57114889492044
Solanone		4	15.1291623552244	-6.59641601560245
Tartaric acid		4	3.65553945805231	-2.502612208002
Tetradecan-2-one		1	-3.88245562982936	-2.2333772880406
Tetrahydro-pseudo-ionone		1	-2.45884213353848	-1.7805220844518
Tetrahydrogeranyl-acetate		1	-3.72456453050909	-1.71903215341311
Tetrahydrolinalool		1	-5.14816246617464	-2.03515901949019
Tiglic acid		1	-4.69997611740848	3.22619345025323
trans-2-cis-6-Dodecadienal		1	-3.7023429351006	-2.3004989422944
trans-4-5-Epoxy-2-decenal		1	-4.16345664962649	-2.23751294377435
Tributylamine		3	-2.1647317432451	-1.70037521401552
Trimethylvinyltetrahydropyran		1	-4.11283208910747	-1.95037986178867
Vitamin-U		1	-5.0434080665737	-1.822869327397
1-1-Di-isobutoxy-3-methylbutane		1	-4.80425856578744	-1.71752769881777
1-1-Di-isobutoxypentane		1	-5.5051693069215	-2.03288306753922
1-1-Di-isobutoxypropane		1	-5.14816246617464	-2.03515901949019
1-1-Diethoxy-2-methylpropane		1	-6.50150871155976	-2.33566542523592
1-1-Diethoxydodecane		1	-6.35467735472397	-1.87082699407667
1-1-Diethoxyheptane		2	0.580591785186332	2.98082652970391
1-1-Diethoxypentane		4	7.28848498844234	-4.75116735503344
1-1-Diethoxypropane		4	3.88479450320399	1.13369799308757
1-1-Diethoxyundecane		2	-3.9095231989196	4.38517494571034
1-1-Dimethoxypentane		1	-3.29051067694785	0.226292219758195
1-1-Dimethoxypropane		4	5.60169975394549	-5.95201254692298
1-3-5-8-Undecatetraene		4	5.20271964733409	-7.08187721143054
1-3-Dimethylbutyl-acetate		4	7.16895302413785	-6.97114917562869
1-4-Nonanediol-diacetate		4	5.12437889162725	-7.63855001167858
1-Decen-3-ol		4	6.78944435705675	-6.04967838961378
1-Ethoxy-1-propoxyhexane		4	6.10713839501338	-6.98056690190752
1-Hepten-3-ol		4	5.87644971650702	-7.210215337257
1-Hexen-3-ol		3	-1.31774072959313	-0.446761890677958
1-Methylbutyl-acetate		3	-2.00923387560507	-0.874758079130505
1-Methylhex-trans-3-enyl-butyrate		1	-2.597285477045	-0.734129829992566
1-Octen-3-yl-acetate		3	-1.90579233103306	-0.306133641540019
1-Octen-3-yl-butyrate		3	-2.46978874276953	-0.558487720573991
1-Penten-3-ol		3	-2.11586925340999	-0.883867623668822
2-Ethoxyethyl-acetate		1	-3.09782325459986	-1.04669272522152
2-Ethylhexyl-acetate		1	-6.54714240178586	-2.5968093427517
2-Heptyl-butyrate		3	-2.55252979786193	-0.714506788545659
2-Heptyl-hexanoate		1	-6.54714240178586	-2.5968093427517
2-Hexenoic acid		1	-2.9594097834616	0.296740608573185
2-Methyl-3-pentenoic acid		4	2.41802003386416	-0.467871721586493
2-Methyl-4-pentenoic acid		2	0.502700214970362	5.36504981523659
2-Methylbut-2-enyl-formate		4	4.39356819201438	0.00823353898784684
2-Methylbutyl-2-methylbutanoate		4	4.91396571014565	-3.83998574070173
2-Methylbutyl-3-methylbutanoate		2	-0.639110006118081	8.60793308172602
2-Methylbutyl-acetate		2	1.14020206324158	9.52360804784761
2-Methylbutyl-butyrate		2	0.741093632770472	8.02637909943863
2-Methylbutyl-dodecanoate		3	0.15498014392842	-1.13302497182001
2-Methylbutyl-hexanoate		4	6.58442932916169	-3.86293858889283
2-Methylbutyl-octanoate		1	-2.35181724240278	-1.93734695281155
2-Methylbutyl-propionate		2	-0.939495443136807	3.99199513348086
2-Methylheptanoic acid		1	-3.2018230817625	-2.03957072553448
2-Methylhexanoic acid		1	-4.69190595918132	-2.88823960339016
2-Octyl-acetate		3	-1.97683056664037	-0.931304802106299
2-Pentyl-butyrate		3	-1.25880420968687	-0.355317393039876
3-Decenoic acid		1	-4.91663107696612	-2.35686546558079
3-Ethoxypropanal-diethyl-acetal		1	-2.57338092221031	-0.915715962879157
3-Hepten-1-ol		1	-4.91663107696612	-2.35686546558079
3-Heptyl-acetate		4	4.05871420677494	-1.59731633891991
3-Hydroxy-2-octanone		4	3.97925644692027	-4.70180098645787
3-Hydroxymethyl-2-octanone		3	-1.81643591613038	-1.03294704056054
3-Mercapto-2-methylpropionic acid		1	-2.40182530624112	-1.28841886445669
3-Methylthiopropyl-3-methylbutyrate		3	-1.78005889033576	-1.02908383084991
3-Nonenoic acid		3	-1.99984583127552	-1.13604709141571
3-Nonenyl-acetate-trans		3	-1.83724170744896	-1.59298597151794
3-Nonyl-acetate		3	2.40528572053964	0.298511963379633
3-Octen-2-ol		3	-0.779591228349705	1.36168077370331
3-Octyl-acetate		3	-0.774584260814404	0.00407039476040137
3-Octyl-formate		4	4.50642649594248	-3.17769072770442
4-Heptenal-diethyl-acetal		3	1.94553909673381	-0.587876876025818
5-Methyl-2-hepten-4-one		4	4.5156777151048	-4.27486103545638
5-Octen-2-one		2	-1.26065665504067	3.51881311950212
6-Octenal		2	-1.49501327276713	3.00958470797289
8-Ocimenyl-acetate-2cis-5trans		3	-1.67836867179095	-2.01909388820215
8-Ocimenyl-acetate-2trans-5cis		1	-4.96411146233952	-3.44066595942474
Acetaldehyde-amyl-isoamyl-acetal		1	-2.54539254255838	-1.27562681398857
Acetaldehyde-butyl-ethyl-acetal		1	-2.04411001859379	-2.4545263524444
Acetaldehyde-butyl-isoamyl-acetal		1	-5.27130463788067	-3.64383484523871
Acetaldehyde-butyl-methylbutyl-acetal		1	-4.16331040502192	-3.35265365153544
Acetaldehyde-di-isobutyl-acetal		3	-1.90476019262976	2.66897119437453
Acetaldehyde-di-isopropyl-acetal		1	-2.50794983302147	-2.37516732147346
Acetaldehyde-di-methylbutyl-acetal		1	-5.77664935902279	-2.23537903924588
Acetaldehyde-dipentyl-acetal		1	-5.47578673685535	-2.08902852255954
Acetaldehyde-ethyl-2-methylbutyl-acetal		2	1.3834606607928	6.03429689505821
Acetaldehyde-ethyl-3-methylbutyl-acetal		4	7.42416536343825	2.24329572474996
Acetaldehyde-ethyl-amyl-acetal		3	-1.23109780736195	0.472140123596941
Acetaldehyde-ethyl-cis-3-hexenyl-acetal		4	2.76869433474545	-2.63251332483733
Acetaldehyde-ethyl-hexyl-acetal		4	6.89769327882042	-5.18673854636637
Acetaldehyde-ethyl-isobutyl-acetal		4	2.99671887426303	-2.45383229262572
Acetaldehyde-ethyl-methyl-acetal		4	2.99671887426303	-2.45383229262572
Acetaldehyde-ethyl-propyl-acetal		4	4.90886883077635	-2.48609010831962
Acetaldehyde-hexyl-methylbutyl-acetal		4	3.35775231212577	-5.39348563514143
Acetaldehyde-isobutyl-isoamyl-acetal		4	4.12448615745223	-6.08304078303917
Acetaldehyde-methylbutyl-isoamyl-acetal		4	3.45279578214623	-5.98836544282566
Acetaldehyde-methylbutyl-propyl-acetal		4	4.28093207308677	-5.03085105941938
Acetoin-butyrate		4	1.62075976621038	-6.34851972664018
Acetoxybutanone		4	3.59226490160308	-6.15577131607834
Acetoxybutyl-acetate		4	4.51035579529811	1.50654081893309
Allyl-2-4-hexadienoate		4	1.60827312777519	-7.15110168037143
Allyl-trans-2-Methyl-2-butenoate		3	2.59612502271715	0.755027414647213
Amyl-angelate		3	0.416062979200665	-0.41268517391877
Amyl-methylbutyrate		3	-2.30132250490501	-0.113257924172655
Arachidonic acid		3	0.741199964062304	0.81932359876578
Butanal-ethyl-amyl-acetal		3	0.0707889136525834	0.59039832772331
Butyl-2-hexenoate-cis		3	0.985330079669064	0.82168102744964
Butyl-2-methylvalerate		3	-0.354809193503334	1.00719566304453
Butyl-2-octenoate-trans		3	-1.49171097519973	0.0795318917179885
Butyl-acetolactate		2	0.768739426714433	5.97271696992796
Butyl-angelate		3	-1.45385059644751	0.294257861557002
Butyl-but-2-enoate		3	-1.8319285425442	0.0191034812644336
Butyl-butyryllactate		1	-3.11465858680718	0.175981640910069
Butyl-deca-2-4-dienoate		3	-1.73053444655312	0.348856266747827
Butyl-ethyl-malonate		1	-4.89408231560417	-1.68829989969396
Butyl-O-butyrylglycollate		3	-0.732954234914546	0.116846726970786
cis-1-5-Octadien-3-ol		3	-1.15357069760748	-0.56870666480968
cis-1-Methylhex-3-enyl-acetate		1	-2.80380333562081	-1.22232736423282
cis-2-Heptenyl-acetate		3	-2.36940304964698	-0.750595335068301
cis-2-trans-4-cis-7-Decatrienal		3	0.754051013450132	0.877798975321516
cis-3-cis-6-Nonadienol		3	-1.36096641448681	0.785510118246857
cis-3-Hexenal-diethyl-acetal		1	-3.59375436210987	-0.367457348120684
cis-3-Hexenoic acid		2	0.807612175596805	5.87180798581056
cis-3-Hexenyl-2-oxopropionate		1	-5.88398822484667	-1.70099767459997
cis-3-Hexenyl-butyrate		1	-3.49374268163414	-1.1960421157643
cis-3-Hexenyl-cis-3-hexenoate		1	-5.06807224202041	-1.92672669641806
cis-3-Hexenyl-isobutyrate		2	2.28106673656999	2.71380099705433
cis-3-Hexenyl-lactate		2	2.64314146580787	3.08429805035856
cis-3-Hexenyl-methyl-carbonate		1	-5.22466351089029	-1.34721838809244
cis-3-Hexenyl-propanoate		1	-4.6668564348705	-0.972876350045239
cis-3-Hexenyl-tiglate		1	-2.90346951661859	-1.23180952942701
cis-3-Hexenyl-valerate		1	-4.06781017885984	-0.63120838366663
cis-3-trans-6-Nonadienol		1	-5.27298874207173	-1.47660365018281
cis-4-Decenyl-acetate		1	-3.14623142664904	-0.111769836901144
cis-4-Dodecenal		3	-2.05352637489026	0.971211417940501
cis-4-Hepten-1-ol		3	0.111738379123978	-0.659458375815334
cis-4-Hexenal		1	-6.10085928574138	-1.91993001540455
cis-4-Hexenyl-acetate		3	-0.338675336410549	-0.766614215996402
cis-5-Octenal		3	-1.13879785532186	-0.0181194818512859
cis-5-Octenyl-propionate		3	-1.02850049401251	0.567432487940226
cis-6-Nonen-1-ol		4	5.41212484968602	0.507058898563015
cis-6-Nonenyl-acetate		3	0.416062979200665	-0.41268517391877
cis-Butyl-3-hexenoate		4	5.46345046369916	-3.5893534751724
cis-Undeca-1-5-dien-3-ol		3	-0.379078146095196	-1.21965982829012
Di-isoamyl-thiomalate		3	-1.62637289715112	-1.43997104271318
Diethoxybutanone		3	-0.0858272983759549	0.113482834388151
Diethyl-carbonate		4	5.66312574024121	-2.99362237757391
Diethyl-malate		4	4.68891226379038	-3.07823983382279
E-1-oxo-2decenylpiperidine		4	6.44424374949257	-2.07125507789168
Ethyl-2-4-dioxohexanoate		4	5.46370080297837	-2.11519750299987
Ethyl-2-4-hexadienoate		4	5.78580810212888	-1.36611243274002
Ethyl-2-acetoxypropionate		4	4.89223997006261	-2.12335764468535
Ethyl-2-acetylbutyrate		4	4.32932675283398	-2.45737060153202
Ethyl-2-heptenoate		1	-4.32959326934021	-1.31946578771301
Ethyl-2-mercaptoacetate		1	-5.38969191331485	-1.33004024695651
Ethyl-2-mercaptopropionate		2	1.56358243335297	4.625224935305
Ethyl-2-methyl-3-4-pentadienoate		2	0.733556266538436	4.23054060050169
Ethyl-2-methyl-4-pentenoate		2	0.961460694149398	5.46102081780738
Ethyl-2-methyl-cis-3-pentenoate		4	9.65098086171809	2.87568668201271
Ethyl-2-methyldithiopropionate		4	4.91396571014565	-3.83998574070173
Ethyl-2-methylpentanoate		1	-2.58443958683159	-1.99428942651895
Ethyl-3-acetoxy-2-methylbutyrate		1	-4.49186173795937	-1.95881660234428
Ethyl-3-acetoxyhexanoate		1	-6.07136005750911	-3.00495626491824
Ethyl-3-acetoxyoctanoate		1	-3.28472068466774	-1.66101387191551
Ethyl-3-hydroxybutyrate		1	-4.28660901490572	-1.79620815096507
Ethyl-3-mercaptobutyrate-R		1	-2.80089097231914	-0.439323103683761
Ethyl-3-mercaptobutyrate-S		4	4.12816902783385	-2.28170551292188
Ethyl-3-methylcrotonate		2	0.775316595675466	3.47281799441251
Ethyl-3-methylpentanoate		4	6.63670985912209	2.01343929067243
Ethyl-3-methylthio-2-methylpropionate		2	-0.458422836780071	6.0751929820487
Ethyl-3-methylthiobutyrate		4	3.98688500653759	-2.08052590506164
Ethyl-4-acetoxyoctanoate		1	-5.14816246617464	-2.03515901949019
Ethyl-4-methylpent-3-enoate		1	-6.50150871155976	-2.33566542523592
Ethyl-aconitate-mixed-esters		1	-2.34311449925202	-2.57856420388508
Ethyl-cis-2-decenoate		2	1.72578127787653	2.89177929869085
Ethyl-cis-4-7-octadienoate		4	3.66957121057764	-3.32524188628388
Ethyl-cis-4-heptenoate		4	2.85471945937462	-2.59145533273562
Ethyl-cis-4-octenoate		4	2.25635759176608	-2.75221576209839
Ethyl-hydroxymethylbutyrate		4	2.20113012381683	-0.849074607530655
Ethyl-lactate		2	1.15333284860519	4.07193229028376
Ethyl-O-butyryl-lactate		4	7.0087977742822	0.557804318805295
Ethyl-octadeca-9-12-15-trienoate		3	1.73444187678459	-0.763471947197981
Ethyl-octadeca-9-12-dienoate		4	2.98565795556376	-0.596382462790045
Ethyl-trans-2-dodecenoate		1	-3.94941084662383	-2.14916523980504
Ethyl-trans-2-methylbut-2-enoate		3	-1.15853943338999	0.113049563551082
Ethyl-trans-4-decenoate		4	4.40302154104997	-3.30533565699157
Ethyl-trans-cis-2-4-decadienoate		2	-2.69990939630796	4.51706377921601
Ethylhexyl-tiglate		2	2.44663512196916	3.10726857566454
Geranyl-2-ethylbutyrate		2	0.489731700046712	4.7023040673367
Geranyl-hexanoate		2	3.47569793539118	2.86786717188314
Geranyl-isovalerate		4	4.29542063305604	-2.6150539586779
Geranyl-octanoate		2	4.60020911506073	4.4934188829239
Geranyl-propionate		4	4.30272270186705	-1.84394794611524
Geranyl-tiglate		2	2.31065920443413	4.77246343430136
Geranyl-valerate		3	-0.891586080107293	0.456386435193311
Glucose-pentaacetate		3	-1.54699572657078	-0.955608021772553
Glyceryl-5-hydroxydecanoate		3	-1.56410023510689	-0.177938253366482
Glyceryl-5-hydroxydodecanoate		3	-2.16876214247614	-1.21494305537934
Heptadeca-2-5-8-11-tetraenal		1	-2.38156821102631	-1.40756466113126
Heptyl-2-methylbutyrate		1	-3.43291841289898	-0.981219593588783
Hexadeca-2-4-7-10-tetraenal		1	-6.09242020311491	-2.08200862444274
Hexadeca-4-7-10-trienal		2	-2.34923354421493	4.05573194255567
Hexanal-ethyl-isoamyl-acetal		1	-6.09242020311491	-2.08200862444274
Hexyl-2-hydroxypropanoate		3	-0.00660391345133242	0.375227188064931
Hexyl-2-methyl-3-pentenoate		1	-6.0768147956186	-2.53016002122034
Hexyl-2-methyl-4-pentenoate		1	-2.17192517640851	-2.02428660696749
Hexyl-2-methylbutanoate		4	2.55928262305153	-1.04781627228149
Hexyl-laurate		2	2.19330090591423	5.26808342421333
Hexyl-trans-2-hexenoate		1	-3.88754771473259	-2.14368922129515
Isoamyl-tiglate		1	-6.44077151229739	-2.55468288742921
Isobutanal-diisobutyl-acetal		1	-5.46996203051687	-2.63398962936444
Isobutanal-diisopentyl-acetal		1	-3.04042479899636	-1.56864224299184
Isobutanal-ethyl-isoamyl-acetal		1	-2.53654186226033	-1.82054439587404
Isobutanal-ethyl-isobutyl-acetal		1	-4.30662485956474	-1.30619802041621
Isobutanal-ethyl-propyl-acetal		1	-3.64112084600499	-1.53378274634475
Isobutanal-isobutyl-isoamyl-acetal		1	-4.43984192188137	2.91754689809069
Isobutyl-2-methylbutyrate		3	-3.7743379083216	2.68996217216217
Isobutyl-dodecanoate		1	-4.70075691593453	-2.51801447476988
Isobutyl-methylthiobutyrate		4	5.38718751906522	-3.46222641079844
Isobutyl-nonanoate		3	-0.866307033214838	0.110954917496852
Isobutyl-tiglate		1	-2.5020689923517	-1.54972709259344
Isoprenyl-2-methylbutyrate		3	0.0875886083132545	1.24884189095396
Isoprenyl-butanoate		4	6.54619396976516	-5.81366735085424
Isoprenyl-hexanoate		4	8.69191968831293	-5.03086864480026
Isopropyl-2-methylbutyrate		3	-1.32510914145875	-1.06053322139052
Isopropyl-crotonate		3	-2.26068308990125	-0.202523813531437
Isopropyl-dodecanoate		3	-1.56007051597431	-1.17200179336262
Isopropyl-levulinate		1	-3.0740503754277	-1.55960688128044
Isopropyl-nonanoate		3	-1.26646255664709	0.126599087312689
Isovaleraldehyde-diisoamyl-acetal		3	-0.849801433360337	-0.638280679745185
Isovaleraldehyde-ethyl-isoamyl-acetal		3	-2.20319298236161	-0.557399433032399
Isovaleraldehyde-ethyl-isobutyl-acetal		1	-3.47891773782112	-2.20318037863841
Isovaleraldehyde-isoamyl-isobutyl-acetal		1	-3.11149344528373	-1.86329266466272
Linoleic acid		1	-4.3323877344126	-2.04934726304861
Linolenic acid		1	-3.0298149449467	-1.69533680233615
Methyl-2-2-dimethylpropionate		2	3.52578821733422	5.19513111010982
Methyl-2-4-hexadienoate		2	0.79851986612583	5.93148457466164
Methyl-2-hydroxypropionate		3	-0.0400525241022958	0.571733954876034
Methyl-2-methylpent-3-enoate		3	-1.07840633804739	-1.43871749564168
Methyl-2-methylpentanoate		4	7.37790249204709	-1.90136002903362
Methyl-2-oxo-3-methylpentanoate		4	8.41967339135498	-4.39328498526323
Methyl-2E-4Z-decadienoate		4	6.57225704331483	-3.37061533805042
Methyl-3-acetoxy-2-methylbutyrate		2	0.840039195496482	5.91838621514647
Methyl-3-acetoxybutyrate		3	-0.847068183032903	-0.710260567145915
Methyl-3-acetoxyhexanoate		3	-0.33650956866414	0.20867426717323
Methyl-3-hydroxyhexanoate		4	4.4191661965266	-2.0215635275775
Methyl-3-methylbut-2-enoate		4	4.32472228377418	-1.20434112940154
Methyl-3Z-hexenoate		4	5.21789034387255	-3.97355133201981
Methyl-4Z-decenoate		4	4.32472228377418	-1.20434112940154
Methyl-5-acetoxyhexanoate		4	2.49569705224115	-2.04312187691597
Methyl-5-hydroxydecanoate		4	4.94240772485532	-1.73087234871517
Methyl-9-undecenoate		4	3.41919753093787	-0.99828459078808
Methyl-cis-4-octenoate		4	3.92561561856806	-1.9056511477913
Methyl-deca-4E-8E-dienoate		4	3.46177580414038	-1.82629211682036
Methyl-geranate		1	-3.88245562982936	-2.2333772880406
Methyl-linolenate		1	-3.72456453050909	-1.71903215341311
Methyl-pyruvate		1	-4.1660066485798	-1.97767958445291
Methyl-tiglate		4	6.06855551218033	-1.69577716119125
Methylthio-acetyloxypropionate		2	3.07939396117789	3.21097189554048
Methylthio-propionyloxypropionate		4	2.34240630553702	-2.67208021970826
Methylthiomethylthiomethylpentenal		2	3.36141121635097	2.7684404432396
n-Butyl-2-methylbutyrate		1	-4.51529195542703	-1.60944765419096
n-Hexyl-2-butenoate		1	-6.4069527364714	-2.15190457946638
Neryl-acetate		3	-0.89956553818671	-1.43885006757638
Neryl-butyrate		2	2.90809581193825	2.00839768974809
Neryl-isobutyrate		4	2.58452591241903	-0.947477078839011
Octyl-2-methylbutanoate		2	1.76475016366572	1.9380706310911
Octyl-nonanoate		2	2.35346331349444	3.3878559285571
Oxo-2-4-decadienylpyrrolidine		3	-0.544716168766154	0.605167966225564
Propanal-ethyl-isobutyl-acetal		1	-3.7023429351006	-2.3004989422944
Propanal-ethyl-methyl-acetal		1	-3.88245562982936	-2.2333772880406
Propanal-ethyl-methylbutyl-acetal		1	-3.94941084662383	-2.14916523980504
Propanal-methylbutyl-propyl-acetal		1	-4.75763565146482	-1.40277317347803
Propyl-2-methylbutyrate		1	-5.71904335039846	-2.60337045202279
Propyl-dodecanoate		3	-2.3656278385154	-0.660771208796303
Propyl-hexadecanoate		1	-5.98085945258324	-2.00783451573289
Propylene-glycol-stearate		1	-3.39750926432194	-1.19711272675922
sec-Butyl-2-methylcrotonate		1	-4.75202672281439	2.90858899293333
sec-Butyl-acetate		1	-5.19943444010466	-1.94513186667694
sec-Butyl-butanoate		1	-6.67014127268444	-2.76849108569925
sec-Butyl-ethyl-ether		1	-7.19799124255943	-2.73595584028762
sec-Butyl-hexanoate		1	-2.7935501695478	-0.941173330782644
sec-Heptyl-acetate		1	-7.05738315435857	-2.69849030939581
sec-Hexyl-acetate		3	-2.19459278426477	-1.31517883138754
sec-Hexyl-butyrate		1	-4.74259010823302	-1.31621177218306
t-Butyl-propionate		3	-2.41500069820006	-1.07878337146811
Tetradeca-2-5-8-trienal		1	-3.45743421473047	-1.12026888280538
Tetrahydrogeranyl-butanoate		1	-4.89679547487149	-1.98387732815933
trans-2-cis-4-cis-7-Tridecatrienal		1	-4.8241084038108	-1.36982952600544
trans-2-cis-5-Undecadienal		1	-5.27424086165382	-2.04237252559867
trans-2-cis-6-Nonadienyl-acetate		1	-5.29057325044081	-2.17032722882008
trans-2-Heptenyl-isovalerate		1	-8.24316061098127	-3.47266674920596
trans-2-Hexenal-dimethyl-acetal		1	-3.26816743824204	-1.13320456255758
trans-2-Hexenyl-butyrate		1	-8.24316061098127	-3.47266674920596
trans-2-Hexenyl-formate		1	-8.24316061098127	-3.47266674920596
trans-2-Hexenyl-propanoate		3	-1.93133805789412	-0.208771149905817
trans-2-Hexenyl-valerate		3	-0.506455563862308	-3.73524072312173
trans-2-Octen-1-yl-butanoate		1	-2.52005472854393	-1.00712548998998
trans-2-Octen-4-ol		2	0.785927867181603	6.37770033766583
trans-2-Pentenyl-hexanoate		3	0.714271171283931	-0.483010278888144
trans-2-trans-6-Octadienal		4	4.87570391140256	-1.52081240916983
trans-2-Tridecenoic acid		3	-1.84411039156975	-0.654349728149304
trans-3-cis-6-Nonadienol		1	-4.54158556068561	-2.44175029951568
trans-3-Heptenoic acid		3	-0.252665009910896	-1.02971482237008
trans-3-Heptenyl-acetate		1	-4.16345664962649	-2.23751294377435
trans-3-Heptenyl-isobutyrate		3	-1.28174094017404	-0.220393273765427
trans-3-Hexenyl-2-ethylbutyrate		3	0.732201539857065	-1.42832461915915
trans-3-Hexenyl-2-methylbutanoate		2	1.48490230868633	5.32714473629014
trans-3-Hexenyl-decanoate		4	4.85137215130656	-2.81333012591407
trans-3-Hexenyl-formate		4	10.535747019352	3.61404720573925
trans-3-Hexenyl-heptanoate		2	1.18614941501512	8.09549469902524
trans-3-Hexenyl-octanoate		4	5.41934538264473	-2.28056727029943
trans-3-Pentenoic acid		4	7.67460551092345	-3.66099914964269
trans-7-Methyl-3-octen-2-one		4	5.69869693203308	-2.54608922495009
trans-Pent-3-en-1-ol		4	8.15699654658129	-3.52661770546568
trans-Undeca-1-5-dien-3-ol		3	-1.16619047603627	0.902570659565819
Trideca-trans-4-trans-7-dienal		4	8.65792834634817	-3.28807776430234
Triethyl-orthoformate		4	8.65792834634817	-3.28807776430234
formaldehyde	formaldehyde	3	-0.288505960310815	-0.219076484097866
lactic acid	2-hydroxypropanoic acid	3	-0.741736590264548	0.223906325026846
dextro-sorbitol	(2R,3R,4R,5S)-hexane-1,2,3,4,5,6-hexol	3	-0.0397847450939868	0.686946190994361
ascorbic acid	(5R)-5-[(1S)-1,2-dihydroxyethyl]-3,4-dihydroxy-2(5H)-furanone	3	2.40528572053964	0.298511963379633
tyramine	4-(2-aminoethyl)phenol	2	-0.0363241904387184	5.14492013806536
laevo-cysteine hydrochloride anhydrous	(2R)-2-amino-3-sulfanylpropanoic acid hydrochloride	3	-0.820113271151981	1.38305470397155
laevo-cysteine	(2R)-2-amino-3-sulfanylpropanoic acid	3	-0.779591228349705	1.36168077370331
(S)-(-)-nicotine	3-[(2S)-1-methylpyrrolidin-2-yl]pyridine	4	5.29402219840639	2.24671052518371
sodium salicylate	sodium;2-hydroxybenzoate	2	1.52513401557709	4.73844171908331
dextro-gamma-tocopherol	(2R)-2,7,8-trimethyl-2-[(4R,8R)-4,8,12-trimethyltridecyl]-3,4-dihydrochromen-6-ol	4	3.16645099075304	0.259293914418949
vanilmandelic acid	2-hydroxy-2-(4-hydroxy-3-methoxyphenyl)acetic acid	2	1.25463654589142	7.93335315125024
2,4-diamino-6-hydroxypyrimidine	2,6-diamino-1H-pyrimidin-4-one	2	3.66171801480195	4.4617124539661
gamma-aminobutyric acid	4-aminobutanoic acid	3	-2.53839932148627	-0.238762185695103
glycine	2-aminoacetic acid	3	-1.20472055107742	0.72012265387693
laevo-alanine	(2S)-2-aminopropanoic acid	3	-0.834921796020522	0.185145775562276
quinidine	(S)-[(2R,5R)-5-ethenyl-1-azabicyclo[2.2.2]octan-2-yl]-(6-methoxyquinolin-4-yl)methanol	2	7.50880538128979	6.52464386403513
glycerine	propane-1,2,3-triol	3	-0.503608864890433	-0.146022583752391
laevo-aspartic acid	(2S)-2-aminobutanedioic acid	3	-0.991774329279898	1.2159422887742
laevo-glutamine	(2S)-2,5-diamino-5-oxopentanoic acid	3	-1.70409104392122	0.84967938677408
laevo-glutamic acid	(2S)-2-aminopentanedioic acid	3	-1.83102590699257	0.642272929243735
laevo-lysine	(2S)-2,6-diaminohexanoic acid	3	-1.68378801493351	0.418136697064045
allyl isothiocyanate	3-isothiocyanatoprop-1-ene	3	0.567933744554986	0.546770172980529
palmitic acid	hexadecanoic acid	1	-4.15821235644785	-1.42121203563858
stearic acid	octadecanoic acid	1	-4.15821235644785	-1.42121203563858
levulose	(3S,4R,5R)-1,3,4,5,6-pentahydroxyhexan-2-one	3	0.348374432791429	0.179339862000977
propylene glycol	propane-1,2-diol	3	-0.784138972625184	-0.155802062860145
caffeine	1,3,7-trimethylpurine-2,6-dione	4	3.27251685257257	0.278544215236864
dextro-xylose	(2S,3R,4S,5R)-oxane-2,3,4,5-tetrol	4	3.22445150079012	-0.984622427476135
alpha-tocopheryl acetate	[2,5,7,8-tetramethyl-2-(4,8,12-trimethyltridecyl)-3,4-dihydrochromen-6-yl] acetate	4	2.60718394738906	-2.46983202087636
folic acid	(2S)-2-[[4-[(2-amino-4-oxo-1H-pteridin-6-yl)methylamino]benzoyl]amino]pentanedioic acid	2	4.9197287591597	6.96537784537124
pyrilamine maleate	(Z)-but-2-enedioicacid;N'-[(4-methoxyphenyl)methyl]-N,N-dimethyl-N'-pyridin-2-ylethane-1,2-diamine	2	2.16125257898667	8.22953186286595
dextro,laevo-methionine	2-amino-4-methylsulfanylbutanoic acid	3	-1.29260525344181	0.60887408954534
levodopa	(2S)-2-amino-3-(3,4-dihydroxyphenyl)propanoic acid	2	0.81031858800434	7.32482257652224
glyceryl tributyrate	1,3-di(butanoyloxy)propan-2-yl butanoate	1	-4.27138046132231	-1.41915461742369
phenethyl alcohol	2-phenylethanol	2	0.381533864654578	4.53512265114784
laevo-tyrosine	(2S)-2-amino-3-(4-hydroxyphenyl)propanoic acid	2	-0.108547720464982	5.67186323465788
thioethylene glycol	2-sulfanylethanol	3	-0.306173329471147	-0.24328304491001
diethyl ether	ethoxyethane	3	-0.728216923131423	-0.401932828745369
linoleic acid	(9Z,12Z)-octadeca-9,12-dienoic acid	1	-5.77664935902279	-2.23537903924588
antipyrine	1,5-dimethyl-2-phenylpyrazol-3-one	2	4.00671670787629	3.95302292332527
phloretin	3-(4-hydroxyphenyl)-1-(2,4,6-trihydroxyphenyl)propan-1-one	2	0.341257502316922	6.92421030455297
laevo-leucine	(2S)-2-amino-4-methylpentanoic acid	3	-1.42613121626432	1.30478664256068
calcium disodium edetate	calcium disodium 2-[2-[bis(2-oxido-2-oxoethyl)amino]ethyl-(2-oxido-2-oxoethyl)amino] acetate	3	1.03957859889499	1.23761536880984
laevo-phenyl alanine	(2S)-2-amino-3-phenylpropanoic acid	2	-0.470624448857656	5.46200754479842
tetrasodium EDTA	tetrasodium 2-[2-[bis(2-oxido-2-oxoethyl)amino]ethyl-(2-oxido-2-oxoethyl)amino] acetate	3	1.09218958652095	1.10675813692372
phenethyl amine	2-phenylethanamine	2	-0.304472529240638	5.30436209939609
ethanol	ethanol	3	-0.772255020642439	-0.0317261380528751
formic acid	formic acid	3	-0.806346281127035	-0.263102887284274
acetic acid	acetic acid	3	-0.612154314642202	0.163911885287386
benzoic acid	benzoic acid	2	0.556722074429929	3.78476275440722
hexanal (aldehyde C-6)	hexanal	1	-3.36212481290259	-1.57203676374792
1-naphthaldehyde	naphthalene-1-carbaldehyde	2	1.37447640342019	4.21981052520873
glucosamine HCl	(2R,3R,4S,5R)-2-amino-3,4,5,6-tetrahydroxyhexanal;hydrochloride	3	-0.859295123712853	0.905730015116334
thiamine hydrochloride	2-[3-[(4-amino-2-methylpyrimidin-5-yl)methyl]-4-methyl-1,3-thiazol-3-ium-5-yl]ethanol chloride	2	5.43936021112325	4.08263527620844
5-hydroxymethyl furfural	5-(hydroxymethyl)furan-2-carbaldehyde	2	2.01263538164594	2.15715419640055
methyl alcohol	methanol	3	-0.111621753002405	0.196138785971631
isopropyl alcohol	propan-2-ol	3	-0.128483398344339	-0.300714443073602
propan-2-one	propan-2-one	3	-0.30212447400451	-0.290285141947965
dimethyl sulfoxide	methylsulfinylmethane	3	0.46971433790112	0.29945637076043
methyl sulfone	methylsulfonylmethane	3	0.479509716435304	-0.00551592339538507
sodium citrate anhydrous	trisodium 2-hydroxypropane-1,2,3-tricarboxylate	3	0.648202544480899	0.288668054645552
dextro-mannitol	(2R,3R,4R,5R)-hexane-1,2,3,4,5,6-hexol	3	-0.0397847450939868	0.686946190994361
ortho-salicylic acid	2-hydroxybenzoic acid	2	0.803740965117212	6.17417393552315
ethyl bromopyruvate	ethyl 3-bromo-2-oxopropanoate	3	-1.28916423022369	-0.45229955765151
laevo-asparagine	(2S)-2,4-diamino-4-oxobutanoic acid	3	-0.557737158406765	1.53792734107206
dextro,laevo-lysine	2,6-diaminohexanoic acid	3	-1.68378801493351	0.418136697064045
laevo-histidine	(2S)-2-amino-3-(1H-imidazol-5-yl)propanoic acid	2	1.08103925314445	4.98776434569777
propyl alcohol	propan-1-ol	3	-0.773512273958099	-1.0290443775593
butyl alcohol	butan-1-ol	3	-1.57084025963534	-1.05373714283038
amyl alcohol	pentan-1-ol	3	-2.15164895799733	-1.57735319863784
benzene	benzene	3	0.239570953568168	1.47625723925558
sodium lactate	sodium 2-hydroxypropanoate	3	-0.520618317529061	0.348677620320132
laevo-valine	(2S)-2-amino-3-methylbutanoic acid	3	-1.21610421149482	0.112140395113314
laevo-threonine	(2S,3R)-2-amino-3-hydroxybutanoic acid	3	-0.623368999803112	0.679803317183319
laevo-tryptophan	(2S)-2-amino-3-(1H-indol-3-yl)propanoic acid	2	0.524398081040958	5.61571826230529
laevo-isoleucine	(2S,3S)-2-amino-3-methylpentanoic acid	3	-1.80027876858543	0.473645439958217
laevo-arginine	(2S)-2-amino-5-(diaminomethylideneamino)pentanoic acid	2	-1.08624313786629	2.86394889636295
hydrocyanic acid	formonitrile	3	0.652906794621724	0.616382176388665
methyl mercaptan	methanethiol	3	0.273828923081005	-0.136598130974395
ethyl amine	ethanamine	3	-0.746434805986609	-0.235875752102772
acetaldehyde	acetaldehyde	3	-0.294916274432335	0.0405603204448825
ethyl mercaptan	ethanethiol	3	-0.656476503982434	-0.275832493473687
dichloromethane	dichloromethane	3	0.118610727941447	0.218503403995055
dimethyl sulfide	methylsulfanylmethane	3	0.469240579466364	-0.269568382568449
isopropyl amine	propan-2-amine	3	-0.441650114795496	0.291817934412489
isopropyl mercaptan	propane-2-thiol	3	-0.045654542198689	-0.452682765973439
hydrochlorofluorocarbon 22	chloro(difluoro)methane	3	0.340923427275876	-0.561094452295931
trimethyl amine	N,N-dimethylmethanamine	3	0.598030731162875	-0.34547965211933
propylene oxide	2-methyloxirane	4	2.66571841704167	-1.57515088939279
tert-butanol	2-methylpropan-2-ol	3	-0.340043772059039	-0.373137072911112
tert-butyl mercaptan	2-methylpropane-2-thiol	3	0.316531255943774	-0.10033948573337
tert-amyl alcohol	2-methylbutan-2-ol	3	-0.0399954156662075	-0.380565180665666
pinacol	2,3-dimethylbutane-2,3-diol	3	-0.0628507329487154	0.112968236833127
(+/-)-camphor	1,7,7-trimethylbicyclo[2.2.1]heptan-2-one	4	6.85425459598035	-3.63087890383733
bornyl acetate	(1,7,7-trimethyl-6-bicyclo[2.2.1]heptanyl) acetate	4	7.16895302413785	-6.97114917562869
(-)-bornyl isovalerate	[(1S,3R,4S)-4,7,7-trimethyl-3-bicyclo[2.2.1]heptanyl] 3-methylbutanoate	4	6.10713839501338	-6.98056690190752
ethyl 2-hydroxy-2-methyl butyrate	ethyl 2-hydroxy-2-methylbutanoate	3	-0.969073167592424	0.330937022571014
3-methyl-3-pentanol	3-methylpentan-3-ol	3	-0.141463503658579	-0.950006885508057
Ethyl methylphenylglycidate	ethyl 3-methyl-3-phenyloxirane-2-carboxylate	3	1.39622877543118	0.810247528580731
acetyl triethyl citrate	triethyl 2-acetyloxypropane-1,2,3-tricarboxylate	3	-1.06577607584126	0.409066355597799
acetyl tributyl citrate	tributyl 2-acetyloxypropane-1,2,3-tricarboxylate	1	-3.12035175892445	-0.458216834099603
citric acid	2-hydroxypropane-1,2,3-tricarboxylic acid	3	-0.602969205736917	0.468342493888874
triethyl citrate	triethyl 2-hydroxypropane-1,2,3-tricarboxylate	3	-1.7295693745611	-0.478514842337029
tributyl citrate	tributyl 2-hydroxypropane-1,2,3-tricarboxylate	1	-3.78414505764429	-1.34579803203443
linalyl isobutyrate	3,7-dimethylocta-1,6-dien-3-yl 2-methylpropanoate	1	-2.54539254255838	-1.27562681398857
linalyl butyrate	3,7-dimethylocta-1,6-dien-3-yl butanoate	1	-3.47402858492071	-2.59199708156907
linalyl cinnamate	3,7-dimethylocta-1,6-dien-3-yl (E)-3-phenylprop-2-enoate	2	-1.49501327276713	3.00958470797289
isophorone	3,5,5-trimethylcyclohex-2-en-1-one	4	4.62481396825703	-0.600311993156847
linalool	3,7-dimethylocta-1,6-dien-3-ol	3	-0.752371997712196	-1.06424058150801
isobutyl amine	2-methylpropan-1-amine	3	-1.31246295764878	-0.428003352774781
isobutyl alcohol	2-methylpropan-1-ol	3	-0.885669602425725	-0.501271759312049
isobutyraldehyde	2-methylpropanal	3	0.00210084498723519	-0.649836604360829
methacrolein	2-methylprop-2-enal	3	-0.0705223712808557	-0.774828162319485
2-butanol	butan-2-ol	3	-0.925041097404016	-0.798596928204067
methyl ethyl ketone	butan-2-one	3	-1.31546104983547	-0.246884231449159
methyl vinyl ketone	but-3-en-2-one	3	-0.584244339643817	-0.338595033447098
1-amino-2-propanol	1-aminopropan-2-ol	3	-1.06846797630396	-0.0475656120340834
pyruvaldehyde	2-oxopropanal	3	-0.407874993055566	-0.00477750830029856
propionic acid	propanoic acid	3	-1.31591217231316	-0.198961342620029
glycolic acid	2-hydroxyacetic acid	3	-1.02975818681643	0.120170298829683
methyl acetate	methyl acetate	3	-0.435358648695067	0.290166226966431
isobutyric acid	2-methylpropanoic acid	3	-0.514445775032318	0.383442013241461
laevo-lactic acid	(2S)-2-hydroxypropanoic acid	3	-0.741736590264548	0.223906325026846
2-mercaptopropionic acid	2-sulfanylpropanoic acid	3	-0.332432097915208	-0.0281037488269749
lanosterol	(3S,5R,10S,13R,14R,17R)-4,4,10,13,14-pentamethyl-17-(6-methylhept-5-en-2-yl)-2,3,5,6,7,11,12,15,16,17-decahydro-1H-cyclopenta[a]phenanthren-3-ol	4	6.7195335446822	-4.90923804590778
(E)-beta-ionone	(E)-4-[(5R)-5,6,6-trimethylcyclohexen-1-yl]but-3-en-2-one	4	4.80756731330627	-1.45984869169898
tropical ionone	1-(2,6,6-trimethyl-1-cyclohex-2-enyl)hepta-1,6-dien-3-one	4	4.09566922192426	-1.36727484110824
beta-isomethyl ionone	(E)-3-methyl-4-(2,6,6-trimethyl-1-cyclohexenyl)but-3-en-2-one	4	3.25001131159541	-1.71790383528015
camphene	6,6-dimethyl-5-methylidenebicyclo[2.2.1]heptane	4	5.25989315728641	-3.10025560995745
bisphenol A	4-[2-(4-hydroxyphenyl)propan-2-yl]phenol	2	1.63323390128303	3.05276267007799
4-aminophenyl sulfone	4-(4-aminophenyl)sulfonylaniline	2	2.04895216644628	2.62770177427565
cumene hydroperoxide	2-hydroperoxypropan-2-ylbenzene	2	0.937300369762081	3.20466958285607
dihydro-alpha-terpinyl acetate	2-(4-methylcyclohexyl)propan-2-yl acetate	4	2.25635759176608	-2.75221576209839
terpinyl propionate	2-(4-methyl-1-cyclohex-3-enyl)propan-2-yl propanoate	4	3.46177580414038	-1.82629211682036
lilyall	3-(4-tert-butylphenyl)butanal	2	1.17501774941635	2.64767362453758
alpha-pinene	4,7,7-trimethylbicyclo[3.1.1]hept-3-ene	4	7.1088596669956	-3.13705763561262
(E)-tiglic acid	(E)-2-methylbut-2-enoic acid	3	-0.544716168766154	0.605167966225564
methyl methacrylate	methyl 2-methylprop-2-enoate	3	-0.526149299947665	-0.32770431816673
cyclotene hydrate	2-hydroxy-3-methylcyclopent-2-en-1-one	4	2.55054670138991	-0.326571808868503
saccharin	1,1-dioxo-1,2-benzothiazol-3-one	2	3.32830965801038	3.90329686970513
musk ketone	1-(4-tert-butyl-2,6-dimethyl-3,5-dinitrophenyl)ethanone	2	2.94247068474678	1.81260397699778
musk xylol	1-tert-butyl-3,5-dimethyl-2,4,6-trinitrobenzene	4	3.1621373717426	1.18951586296232
skatole	3-methyl-1H-indole	2	2.58069354460154	2.55960631357498
musk ambrette	1-tert-butyl-2-methoxy-4-methyl-3,5-dinitrobenzene	2	3.53046304764762	4.95270178117121
dicyclohexyl phthalate	dicyclohexyl benzene-1,2-dicarboxylate	2	2.19403342107196	3.16733187429664
diethyl phthalate	diethyl benzene-1,2-dicarboxylate	2	-1.53651585775945	4.19074334526692
vitamin K1	2-methyl-3-[(E)-3,7,11,15-tetramethylhexadec-2-enyl]naphthalene-1,4-dione	3	-1.81296238944113	2.58595693400659
guanylic acid	[(2R,3S,4R,5R)-5-(2-amino-6-oxo-3H-purin-9-yl)-3,4-dihydroxyoxolan-2-yl]methyl dihydrogen phosphate	4	10.1519542615315	2.42315789223298
butyl phthalyl butyl glycolate	2-O-(2-butoxy-2-oxoethyl) 1-O-butyl benzene-1,2-dicarboxylate	2	-3.45953639059032	3.26259398922208
dimethyl anthranilate	methyl 2-methylaminobenzoate	2	0.214478302531042	6.52881831163091
ortho-phenyl anisole	1-methoxy-2-phenylbenzene	2	1.18498681813315	5.37778113692591
1-naphthaleneacetic acid	2-naphthalen-1-ylacetic acid	2	0.358147887030573	4.4230646749925
maraniol	7-ethoxy-4-methylchromen-2-one	2	2.72716926717659	3.95908652585119
isobutyl salicylate	2-methylpropyl 2-hydroxybenzoate	2	-1.89270572960772	6.0412775028858
isoamyl salicylate	3-methylbutyl 2-hydroxybenzoate	2	-2.23595109959438	5.93511764634106
phenethyl salicylate	2-phenylethyl 2-hydroxybenzoate	2	-1.43483541685767	9.54281594284662
ethyl anthranilate	ethyl 2-aminobenzoate	2	-1.36911457086045	5.49754955522376
cinnamyl anthranilate	3-phenylprop-2-enyl 2-aminobenzoate	2	-1.82454774656495	7.4747021117414
phthalide	3H-2-benzofuran-1-one	2	3.65484046589685	2.96626033415854
beta-caryophyllene	(1R,4E,9S)-4,11,11-trimethyl-8-methylidenebicyclo[7.2.0]undec-4-ene	4	9.30202164262341	-2.76484051912114
indole acetic acid	2-(1H-indol-3-yl)acetic acid	2	0.753001707703165	3.33998781482276
cyclotene propionate	(2-methyl-5-oxocyclopenten-1-yl) propanoate	3	0.799294842233837	-0.458523636996311
choline bitartrate	2-hydroxyethyl(trimethyl)azanium;(2R,3R)-2,3,4-trihydroxy-4-oxobutanoate	3	-0.302095274347461	1.24842977646041
laevo-(+)-tartaric acid	(2R,3R)-2,3-dihydroxybutanedioic acid	3	-0.33650956866414	0.20867426717323
diethyl laevo-tartrate	diethyl 2,3-dihydroxybutanedioate	3	-2.18004922882559	-0.358931722090714
xylitol	(2S,4R)-pentane-1,2,3,4,5-pentol	3	-0.227114823898335	0.549536902840737
2-ethyl butyric acid	2-ethylbutanoic acid	3	-1.17418228790301	-0.0878468201496982
2-furoic acid	furan-2-carboxylic acid	2	0.912467525436726	5.33407254559992
2-acetyl thiophene	1-thiophen-2-ylethanone	2	1.29817518575432	3.40281873401583
versalide	1-(3-ethyl-5,5,8,8-tetramethyl-6,7-dihydronaphthalen-2-yl)ethanone	3	2.46245452067511	1.30672089995976
green acetate	(2-tert-butylcyclohexyl) acetate	4	3.377033496713	-2.53680429067883
6-tert-butyl-meta-cresol	2-tert-butyl-5-methylphenol	2	2.78743953830018	5.50700661202109
2-isopropyl phenol	2-propan-2-ylphenol	2	1.64250705535815	3.58649616499578
nitrophenol	2-nitrophenol	2	2.5447018100525	4.5727110008023
guaiene	1,4-dimethyl-7-propan-2-ylidene-2,3,4,5,6,8-hexahydro-1H-azulene	4	3.71365016191101	-1.5189344426508
hydroxycitronellal / methyl anthranilate schiff's base	methyl 2-[(7-hydroxy-3,7-dimethyloctylidene)amino]benzoate	2	-0.218890000430708	7.01444883888474
menthyl salicylate	(5-methyl-2-propan-2-ylcyclohexyl) 2-hydroxybenzoate	4	4.51035579529811	1.50654081893309
menthyl valerate	(5-methyl-2-propan-2-ylcyclohexyl) pentanoate	4	1.60827312777519	-7.15110168037143
menthyl acetate	[(1R,2S,5R)-5-methyl-2-propan-2-ylcyclohexyl] acetate	4	4.25276089200093	-5.65857658071939
isoascorbic acid	(2R)-2-[(1R)-1,2-dihydroxyethyl]-4,5-dihydroxyfuran-3-one	3	2.41560185632688	-0.0901541944392967
methyl 2-methyl benzoate	methyl 2-methylbenzoate	2	0.830109221907527	5.13895273984067
2',4'-dimethyl acetophenone	1-(2,4-dimethylphenyl)ethanone	2	1.65476682489158	3.28581171344273
(-)-isopulegol	(1R,2R,5S)-5-methyl-2-prop-1-en-2-ylcyclohexan-1-ol	4	3.66957121057764	-3.32524188628388
piperitone	3-methyl-6-propan-2-ylcyclohex-2-en-1-one	4	5.16705099179646	-0.84860723932178
(R)-(+)-pulegone	(5R)-5-methyl-2-propan-2-ylidenecyclohexan-1-one	4	4.99472726669032	-1.44043089571159
thymol	5-methyl-2-propan-2-ylphenol	2	2.27104438690422	4.5042300310847
2,4-dihydroxybenzoic acid	2,4-dihydroxybenzoic acid	2	1.91156391737498	6.47325512977057
2-hydroxybenzaldehyde	2-hydroxybenzaldehyde	2	1.30903658424048	4.41767730309797
[truncated: 4,039 more rows]

## Sheet: PCA-AHC
Name	IUPAC_Name	Cluster	Dim1	Dim2
Acetylcedrene	acetylcedrene	1	6.80104423247046	-2.30426018034123
Bismethylfuryl disulfide	Bismethylfuryl-disulfide	2	1.92629770490827	2.53219443041433
Bismethyltetrahydrofurylspirotrithiolane	bismethyltetrahydrofurylspirotrithiolane	1	5.60988457856281	-2.63646058600475
Dehydrodihydroionol	Dehydrodihydroionol	1	4.57885876890952	-1.21715500329772
Epoxyheptanal	epoxyheptanal	1	0.256754834336975	-2.62046230831415
Isochavicol (cis)	isochavicol-cis	2	0.997855922361807	5.14761320342227
Menthenal	Menthenal	1	3.51655734612329	-1.38587270549509
3-Methyl-trans-5-decen-4-olide	3-methyl-trans-5-decen-4-olide	3	0.53833153771864	-1.17587512290284
trans-2-Methyl-6-methylene-2,7-octadienal	trans-2-methyl-6-methylene-2-7-octadienal	3	-1.42293600926765	-1.85001668210397
4-Methyl-2-methylthiomethyl-2-hexenal	4-methyl-2-methylthiomethyl-2-hexenal	3	-0.121816900730177	1.48465642013177
5-Methyl-2-methylthiomethyl-2-hexenal	5-methyl-2-methylthiomethyl-2-hexenal	3	-0.203721352292283	0.328936528527141
4-(Methylthio)butyric acid	4-methylthiobutyric-acid	3	-1.97393421099949	-0.791604778725651
Octenyl isobutyrate	octenyl-isobutyrate	4	-4.27493693838058	-2.00221900001901
Undecatrienol	undecatrienol	3	-2.45982742155618	-1.21884077584166
(2-hydroxy-1-methyl-ethyl) 2-methylbutanoate	2-hydroxy-1-methyl-ethyl-2-methylbutanoate	3	-2.01775031721947	-0.977063028550551
2-hydroxy-1-methylethyl butanoate	2-hydroxy-1-methylethyl-butanoate	3	-2.84584563065342	-1.55371323511486
2-hydroxypropyl butanoate	2-hydroxypropyl-butanoate	4	-4.2795387426586	-1.47832225755027
Gluconyl ethanolamine phosphate	gluconyl-ethanolamine-phosphate	2	1.35207621560554	1.52495600065791
Gluconyl ethanolamine	gluconyl-ethanolamine	2	0.999980390363936	1.36267030392436
Lactoyl ethanolamine	lactoyl-ethanolamine	3	0.298082337727301	0.0671604062055891
2-Methyl-1,3-cyclohexadiene	2-Methyl-1-3-cyclohexadiene	2	3.87131602780576	0.11472899657131
Citral dimethyl acetal	Citral-dimethyl-acetal	3	-2.1332282038813	-0.950116516643869
Phenylfurylpropenal	2-Phenyl-3-furylprop-2-enal	2	1.53383012580184	6.29061859632964
Methylfuryldithiobutanone	1-2-Methyl-3-furyl-dithio-3-butanone	3	0.604702745905243	1.76186969968885
Amylcinnamaldehyde dimethyl acetal	Amylcinnamaldehyde-dimethyl-acetal	2	-1.98369132040597	2.25772836592074
Dimethylnonadienol	dimethylnonadienol	3	-2.01433501324854	-2.44652539014132
Dimethylnonadienyl acetate	dimethylnonadienyl-acetate	3	-3.34505259183476	-1.81799409188542
cis-6-Nonenal	cis-6-Nonenal	4	-4.01969110322031	-1.95862204619716
Ethyl vanillin isobutyrate	ethyl-vanillin-isobutyrate	2	0.508191322818894	7.51002229196162
2-Methylpyridine	2-Methylpyridine	2	2.34988850247578	4.41966811348125
Acetaldehyde benzyl ethyl acetal	1-benzyloxy-1-ethoxyethane	2	-1.14487201592986	5.18363440475354
Acetaldehyde benzyl hexyl acetal	1-benzyloxy-1-hexoxyethane	2	-3.01136028289835	4.21444955579606
Acetaldehyde dibenzyl acetal	1-1-di-benzyloxyethane	2	-0.40010543146832	5.30690839546276
Acetophenone diethyl acetal	acetophenone-diethyl-acetal	2	0.5790056119456	3.30651261271115
Acetophenone propylene glycol acetal	2-4-dimethyl-2-phenyl-1-3-dioxolane	2	5.1430954113283	0.379513464873227
Allyl acetoacetate	allyl-3-oxobutanoate	3	-2.9932041282038	-0.776155004502011
tert-Amyl acetate	tert-amyl-acetate	3	-0.390814327964311	-0.605730171968996
Amyl isohexanoate	amyl-isohexanoate	4	-6.13860476329473	-1.85492596257566
beta-Angelica lactone	beta-angelica-lactone	1	4.37173121069281	-0.803627185920863
Anisyl hexanoate	anisyl-hexanoate	2	-3.12736997296668	2.99352247819103
Anisyl isovalerate	anisyl-isovalerate	2	-0.0846943885062389	3.83378169090264
Anisyl valerate	anisyl-valerate	2	-2.32656891564945	3.0815347860802
Benzaldehyde ethyl methyl acetal	benzaldehyde-ethyl-methyl-acetal	2	-0.531279566157547	4.39868975275625
2-phenyl-1,3-dioxan-5-ol	2-phenyl-1-3-dioxan-5-ol	2	4.02325160444506	1.68222350401855
(2-phenyl-1,3-dioxolan-4-yl)methanol	2-phenyl-1-3-dioxolan-4-yl-methanol	2	5.10383890314059	1.40900079487984
Benzyl methylbutenoate	Benzyl-methylbutenoate	2	-1.85330368110266	5.1017936460379
Benzyl methylbutyrate	benzyl-methylbutyrate	2	-2.0643333253907	3.97936030635307
beta-Bisabolene	beta-bisabolene	1	4.61412434545421	-3.82770341342214
gamma-Bisabolene	gamma-bisabolene	1	2.25060209658425	-0.734618665656261
Butanediol diacetate	butanediol-diacetate	3	-1.03088335134785	0.21608010456322
Butenal	trans-2-Butenal	3	-0.651217500059033	-0.38661540515778
But-3-en-2-ol	But-3-en-2-ol	3	-0.264006935036643	-1.07611714641172
Butoxybenzaldehyde	butoxybenzaldehyde	2	-1.03386097934819	2.77754997984575
Butyl vanillate	butyl-vanillate	2	-1.44499275106433	7.89862139730553
Butylbenzaldehyde	butylbenzaldehyde	2	1.96929207839612	4.03029141497434
Butylcyclohexyl propionate	butylcyclohexyl-propionate	1	1.1347822846074	-2.51349507530032
5-butyl-dioxan-2-one	5-butyl-dioxan-2-one	1	2.29210697574695	-3.49304387804879
6-butyl-dioxan-2-one	6-butyl-dioxan-2-one	1	2.49781703855482	-3.12268348107517
Butylphenol	butylphenol	2	1.7612123087981	5.48813701262749
4-t-Butylpyridine	4-t-butylpyridine	2	1.98001255693013	3.25367416474641
l-cis-Carveol	l-cis-Carveol	1	6.38404347002302	-4.04040604735865
Catechol diethyl ether	catechol-diethyl-ether	2	0.15002360307709	4.85977159781752
2-Cedrene	2-cedrene	1	6.74569899542328	-0.728046130057243
Cedr-8(15)-en-9-ol	cedrenol	1	8.57899720843594	-3.6278092879371
Cinnamaldehyde dimethyl acetal	cinnamaldehyde-dimethyl-acetal	2	0.411149796072477	4.90026324391147
Cinnamyl anthranilate	Cinnamyl-anthranilate	2	-1.82454774656499	7.4747021117414
Citronellal ethylene glycol acetal	citronellal-ethylene-glycol-acetal	1	0.0410759460666361	-2.7143314589499
Cyclohexane	cyclohexane	3	0.975671598410723	-0.421112186767453
Cyclohexylethyl butyrate	cyclohexylethyl-butyrate	1	-1.606030180932	-2.79122454953632
Cyclohexylethyl isobutyrate	cyclohexylethyl-isobutyrate	3	0.358317671173296	-1.634719822107
Cyclohexylethyl isovalerate	cyclohexylethyl-isovalerate	1	0.0120224363472257	-2.60345191174509
Cyclohexylethyl valerate	cyclohexylethyl-valerate	1	-2.29531200103339	-3.55188111950286
trans-delta-Damascone	trans-delta-damascone	1	4.27767295983475	-0.625097083957171
Decadiene	decadiene	3	-2.58661461419477	-1.43370633170074
Decyl isobutyrate	decyl-isobutyrate	4	-4.64619767685952	-1.27196785582748
Di-isoamyl succinate	Di-isoamyl-succinate	4	-4.12417554660812	-1.31225398486551
Diethyl maleate	Diethyl-maleate	3	-2.76617199849405	0.0686743946899676
Dihydrobenzofuran	dihydrobenzofuran	2	3.39836956767706	2.68571968799941
Dihydrolinalyl acetate	dihydrolinalyl-acetate	3	-1.31329265036421	-1.59111236480502
Dimercaptopropanol	dimercaptopropanol	3	-0.164812417532653	-0.0110894559176479
Dimethyl carbonate	Dimethyl-carbonate	3	-0.838361973695239	0.554087412098066
Dimethylbenzylcarbinyl valerate	dimethylbenzylcarbinyl-valerate	2	-1.81952659072956	2.20567800123694
Dimethylheptanethiol	dimethylheptanethiol	3	-1.24867876350454	-1.42160809021311
trans-2-Dodecenal	trans-2-Dodecenal	4	-4.01265853757187	-2.43985902414156
Dodecyl formate	dodecyl-formate	3	-3.10002999880969	-1.1518843537281
Dodecyl isovalerate	dodecyl-isovalerate	4	-4.9924929116848	-2.24069994546554
Elemoyl acetate	elemoyl-acetate	1	5.81913633566968	-3.49780606544404
Ethoxyacetophenone	ethoxyacetophenone	2	-0.00395573031103614	2.98192855158809
Ethyl Eugenol	ethyl-eugenol	2	1.90379892421684	9.80836932807241
Ethyl butanethioate	ethyl-butanethioate	3	-1.81204316817604	-0.0697025155484574
Ethyl 3,7-dimethyl-trans-2,6-octadienoate	Ethyl-geranate	3	-3.91671299149728	-1.34788333719927
Ethyl geranyl ether	Geranyl-ethyl-ether	3	-3.60434781440464	-1.72754740335228
Ethyl methacrylate	Ethyl-2-methyl-2-propenoate	3	-1.15337473685177	-0.844894390860197
Ethyl propionyllactate	ethyl-propionyllactate	3	-3.32672843440982	-1.59857233540504
Ethyl ricinoleate	ethyl-ricinoleate	4	-7.44231399321343	-3.58700073529953
2-ethylsulfanylphenol	2-ethylsulfanylphenol	2	0.59825223896127	3.54491312550502
d-Fenchone	d-fenchone	1	6.49993639331772	-2.99277293621575
Fenchyl alcohol	Fenchol	1	6.70885768653046	-4.12179892034321
Furylbutenone	Furylbutenone	2	0.207725741104063	3.83044186062518
Geranyl benzoate	Geranyl-benzoate	2	-3.69666886221926	2.71593873257954
Heptadecane	heptadecane	3	-2.26915731579349	-1.26673237212445
trans-4-Heptenal	trans-4-Heptenal	3	-3.06880652015025	-1.68192278376601
Hexadecane	hexadecane	3	-2.26915731579326	-1.26673237212408
Hexadienyl propionate	hexadienyl-propionate	3	-3.47684629861152	-1.46907115640463
cis-3-Hexenal	cis-3-Hexenal	3	-1.80936198804972	-0.964356118563262
trans-2-Hexenyl benzoate	trans-2-hexenyl-benzoate	2	-3.90102011460627	3.51697616917605
1-Hexen-3-yl butyrate	1-hexen-3-yl-butyrate	4	-3.81457763033887	-1.90888376244094
1-Hexen-3-yl hexanoate	1-hexen-3-yl-hexanoate	4	-5.30466050775799	-2.75755264029683
trans-3-Hexenyl hexanoate	trans-3-Hexenyl-hexanoate	4	-7.93596743544003	-3.26949786339198
trans-2-Hexenyl lactate	trans-2-hexenyl-lactate	4	-4.88817065700754	-1.54607218593827
6-hexyl-1,4-dioxan-2-one	6-hexyl-1-4-dioxan-2-one	1	2.05830746972694	-3.98685290399107
Hexyl 2-ethylbutyrate	hexyl-2-ethylbutyrate	4	-5.1318300773876	-1.90720431626878
Hexyl oleate	Hexyl-9-octadecenoate	4	-8.27792731732017	-3.28505705423777
Hexyl tiglate	Hexyl-tiglate	4	-4.80282310522109	-0.598666526320294
Hexylcyclopentenone	hexylcyclopentenone	3	1.4188615464034	-0.274629329479814
Hydratropaldehyde diethyl acetal	hydratropaldehyde-diethyl-acetal	2	-0.929435596852941	3.8457461879871
Hydroxycitronellol	Hydroxycitronellol	3	-1.81935332056861	-0.684988273841346
2-Hydroxy-3-methoxybenzaldehyde	2-hydroxy-3-methoxybenzaldehyde	2	2.23178372424068	6.45397472107616
Ionone epoxide	beta-Ionone-epoxide	1	3.14265032858194	-2.29019359567117
beta-Ionone	beta-Ionone	1	3.84377526580181	-1.52295365104091
Isobornyl isobutyrate	Isobornyl-isobutyrate	1	6.10728418219692	-5.67792579152223
Isobutyl methacrylate	Isobutyl-methacrylate	3	-1.64601491171516	-0.972348300724266
Isobutyl trans-3-hexenoate	isobutyl-trans-3-hexenoate	4	-5.40640040895024	-1.81734318501971
Isobutyl pivalate	isobutyl-pivalate	3	-1.82450987106857	0.275596436876528
Isochavicol (trans)	isochavicol-trans	2	0.997855922361917	5.14761320342187
Isohexyl benzoate	isohexyl-benzoate	2	-3.30889316442439	4.33247040752908
Isohexyl isovalerate	isohexyl-isovalerate	4	-3.93381348930722	-1.50130579128492
Isolongifolene	Isolongifolene	1	8.35163506433733	-3.14719547655594
Isoprene	Isoprene	3	-0.00093888411319656	-0.909657282144723
Isopropyl pentenoate	isopropyl-pentenoate	3	-2.97781365751382	-1.58860408953684
Isopropylfurylpropenal	isopropylfurylpropenal	2	1.84494900306519	4.09042691456469
8-Isopropylquinoline	8-isopropylquinoline	2	3.81726659062696	4.32632410891414
Lavandulyl acetate	Lavandulyl-acetate	3	-1.60018093546654	-1.1788658529955
d-Limonene	d-limonene	1	6.39338681624892	-3.03452316835461
l-Menthyl acetoacetate	l-menthyl-acetoacetate	1	3.1330288506528	-5.83539238354742
Methoxypropanol	methoxypropanol	3	-1.27464600960599	0.4431094584295
Methyl acrylate	Methyl-2-propenoate	3	-0.975082770474718	0.251978581464029
Methyl 2-hydroxyacetate	methyl-2-hydroxyacetate	3	-1.53542768241946	0.429438154176451
Methylallyl isobutyrate	methylallyl-isobutyrate	3	-1.4653158721968	-0.225705877922353
2-Methylallyl 2-methylvalerate	2-methylallyl-2-methylvalerate	3	-3.18411080410094	-1.20941266239918
2-Methylallyl propionate	2-methylallyl-propionate	3	-1.94815082736597	-1.10518629184631
4-Methylbenzyl alcohol	4-methylbenzyl-alcohol	2	0.761119820359961	3.57496504057982
p-Methylbenzyl mercaptan	p-methylbenzyl-mercaptan	2	1.52489943344332	3.01866170619404
Methylbutyl lactate	2-Methylbutyl-lactate	3	-2.96160650351801	-0.39847453755599
3-Methylcyclohexyl acetate	3-methylcyclohexyl-acetate	1	3.70261323292231	-4.11926851649655
6-Methyl-3-heptanol	6-methyl-3-heptanol	3	-1.67936791929916	-1.3318871786886
1-benzyl-1-methylpropyl acetate	1-benzyl-1-methylpropyl-acetate	2	0.289691961756154	3.52029997205135
1-Methylpiperidine	1-Methylpiperidine	1	2.78559537617668	-0.767708297253569
Methylthiomenthone	methylthiomenthone	1	4.96823710750834	-3.01540801587503
Methyltridecanal	12-Methyltridecanal	3	-3.57402050138088	-1.63832911968398
Mint sulfide	mint-sulfide	1	8.79981536489823	-2.76270376449653
Monoglyme	monoglyme	3	-0.94213805950923	0.668695761640513
Myrcenyl propionate	myrcenyl-propionate	1	-0.686836518688476	-2.61496653718354
Non-3-en-1-ol	non-3-en-1-ol	4	-3.82561403404706	-1.90482278226557
Non-3-en-2-one	3-Nonen-2-one	4	-4.40284546179852	-2.15219512358922
Nonyl butyrate	nonyl-butyrate	4	-6.0103882034306	-2.0841102866745
Nonyl hexanoate	nonyl-hexanoate	4	-6.50150871155979	-2.33566542523593
Nonyl isobutyrate	nonyl-isobutyrate	4	-4.64619767685914	-1.27196785582737
Nonyl propionate	nonyl-propionate	4	-5.22896319095203	-2.02140763761854
Octadecane	octadecane	3	-2.26915731579344	-1.26673237212439
1,5-Octadien-3-ol	1-5-octadien-3-ol	3	-3.32445377070947	-1.71362897496097
Pentadienal	2-4-Pentadienal	3	0.434278550425878	0.0656726588066175
3-Penten-2-one	3-Penten-2-one	3	-0.684510870610562	-0.433212343257965
Phenethyl nonanoate	phenethyl-nonanoate	2	-5.65249675684843	3.21472425883014
Phenyl isobutyrate	phenyl-isobutyrate	2	-0.556095108485674	4.38539424075904
4-Methyl-2-(4-methylbenzyl)-1,3-dioxolane	4-methyl-2-4-methylbenzyl-1-3-dioxolane	2	5.17136929404126	1.52249946931981
4-Phenylbutanoic acid	4-phenylbutanoic-acid	2	-1.73674144941957	4.61582880826654
2-Phenylpropan-2-ol	2-Phenylpropan-2-ol	2	0.725819090772431	3.15550690994808
Phenylpropyl decanoate	phenylpropyl-decanoate	2	-5.82736609231651	2.5124313466234
Piperitenone oxide	Piperitenone-oxide	1	7.80062565689619	-3.73163700460127
Piperonal dimethyl acetal	piperonal-dimethyl-acetal	2	3.68161556036465	4.52250065878203
Propionylmethylfuran	2-Propionyl-3-methylfuran	2	0.81040043860726	2.68545833146461
Propylene glycol di-isobutyrate	propylene-glycol-diisobutyrate	3	-1.7131555434477	-0.264521222210372
2-hydroxy-1-methylethyl acetate	2-hydroxy-1-methylethyl-acetate	3	-1.0247940159908	-1.02329634014657
2-hydroxypropyl acetate	2-hydroxypropyl-acetate	3	-2.14227803768257	-0.437649881126323
Pseudocyclocitral	Pseudocyclocitral	1	5.26468138962693	-0.93225315895257
Styrallyl isovalerate	styrallyl-isovalerate	2	-0.861098688651215	2.88156104774382
Styralyl anthranilate	styralyl-anthranilate	2	-0.567197713871204	5.49807472054546
Tetrahydrocuminyl acetate	tetrahydrocuminyl-acetate	1	2.39233763961077	-1.74528050182167
Thioglycolic acid	thioglycolic-acid	3	-0.682499920519419	0.342239065433044
Thiomalic acid	thiomalic-acid	3	-0.137898254027774	-0.181137964806168
Thiopropionic acid	thiopropionic-acid	3	-0.178719232326858	0.316575993289839
Thujopsene	thujopsene	1	7.23171914600161	-3.09230140063955
Toluenethiol	o-Toluenethiol	2	1.18225553667526	2.77727467277295
Trimethylcyclohexenone	2-6-6-Trimethylcyclohex-2-en-1-one	1	4.06950546823006	-1.66964681960756
Trimethylcyclohexyl butyrate	trimethylcyclohexyl-butyrate	1	1.94670077053495	-4.08992270801888
Trimethylcyclohexyl propionate	trimethylcyclohexyl-propionate	1	2.76095604232118	-3.52275792100857
Trimethylhexanoic acid	trimethylhexanoic-acid	3	-0.587135427893821	0.173195455642994
Tufurol acetate	tufurol-acetate	2	1.47757038717353	3.08939117809911
Undeca-2,4-dien-1-ol	undeca-2-4-dien-1-ol	4	-4.3665607826717	-2.84912469515829
Undecane	undecane	3	-2.26915731579344	-1.26673237212441
2-Undecene	2-undecene	4	-4.2805768704983	-2.25946013166558
3-Methylnitrobutane	3-methylnitrobutane	3	0.454099016696533	-0.611254685906751
Benzylheptanone	benzylheptanone	2	-0.738055791074352	4.62566395814833
Isopropyl cinnamate	Isopropyl-cinnamate	2	-0.569088413780503	4.20091630416985
3-Methyl-3-buten-2-one	3-methyl-3-buten-2-one	3	0.115280392705417	-0.903662768758418
Methylthiomegastigmadienone	methylthiomegastigmadienone	1	4.26253222321514	-1.16104412143291
Propenylguaethol	2-Ethoxy-5-propenylphenol	2	0.273695991784982	7.20593452017458
Dimethylamine	dimethylamine	3	-0.056355632007971	0.00351716426520484
Hexadecanal	Hexadecanal	3	-3.66931798844371	-1.77520564956186
5-Hexenyl acetate	5-hexenyl-acetate	4	-4.08414912579172	-1.53488879159215
5-Hexenyl butyrate	5-hexenyl-butyrate	4	-5.9758099068361	-2.07734571686756
5-Hexenyl hexanoate	5-hexenyl-hexanoate	4	-7.13150857035933	-2.73388347478582
Shisol	shisol	1	3.09716179895855	-3.03310747163586
Phytol	Phytol	3	-3.28788872004954	-2.1184210949998
Yuzunone	yuzunone	3	-1.97026001517582	-1.54457288018956
Amyl dodecanoate	Amyl-dodecanoate	4	-6.50150871155977	-2.33566542523592
Amylcinnamyl acetate	Amylcinnamyl-acetate	2	-2.724621020006	2.2893333445633
Benzyl cinnamate	Benzyl-cinnamate	2	-1.30542244764017	6.70013908915881
Butylidenephthalide	3-n-Butylidenephthalide	2	1.10925522833366	1.837138277032
Cinnamyl phenylacetate	Cinnamyl-phenylacetate	2	-2.49183332244945	6.17685913338329
Citronellyl acetate	Citronellyl-acetate	4	-4.55305172829235	-1.91610449536662
Diethoxymethane	Diethoxymethane	3	-0.527031148076659	0.328782934957476
Dihydroxydihydroxymethyldioxane	dihydroxydihydroxymethyldioxane	1	1.84656271790982	-0.953864627927074
Dimethoxymethylbenzene	4-Methylveratrole	2	1.85001204218058	6.87455165634271
Dimethyl sebacate	dimethyl-sebacate	3	-3.51854942440617	-0.502768612544602
Dipropyl succinate	dipropyl-succinate	3	-3.92124392160576	-1.08327330504271
Ethyl palmitate	Ethyl-hexadecanoate	4	-5.15617697460253	-1.64822010453727
Ethylheptenal	2-Ethyl-2-heptenal	3	-2.04520308904967	-1.29702013816155
Ethylhexanal	2-Ethylhexanal	3	-1.94113144011201	-1.17321460251433
2-Ethyl-1-hexanol	2-Ethyl-1-hexanol	3	-2.06750234766234	-1.03577528303554
o-Ethylphenol	2-Ethylphenol	2	-0.345532455762474	3.49678801724102
Ferulic acid	Ferulic-acid	2	1.19601400022118	8.20375872159139
Geraniol	geraniol	3	-2.19139999435529	-2.50361097540589
Geranyl phenylacetate	Geranyl-phenylacetate	2	-4.37573593531385	2.31899553660836
Glyceryl monooleate	Glyceryl-monooleate	4	-7.79083988129498	-3.89245290157053
Glycyrrhizin	Glycyrrhizin-ammoniated	1	15.3173695447641	-6.70580523277374
trans-2-Hexenoic acid	trans-2-Hexenoic-acid	3	-2.9794090328826	-0.33597539750624
Hexenyl crotonate	3-hexenyl-crotonate	4	-5.3704816207573	-1.44089102933271
trans-2-Hexenyl isovalerate	trans-2-Hexenyl-isovalerate	4	-5.13490369595095	-2.3758681547954
Hexylcinnamaldehyde	alpha-Hexylcinnamaldehyde	2	-2.36496228382125	2.2858857652456
Isoeugenyl phenylacetate	Isoeugenyl-phenylacetate	2	0.268931942483983	11.9049482866991
Isopropyl butyrate	Isopropyl-butyrate	3	-3.11935502400616	-1.30502770191114
Menthofuran	Menthofuran	1	5.23912481050639	-1.4008269026036
10-Mercaptopinane	10-Mercaptopinane	1	5.8954007378459	-2.79878199194625
2-Mercaptopinane	2-Mercaptopinane	1	6.13335360047253	-4.69002192339362
3-Mercaptopinane	3-Mercaptopinane	1	5.86205387561363	-3.13404445176724
o-Methoxycinnamaldehyde	o-Methoxycinnamaldehyde	2	0.524000920347237	5.48209320753016
Methoxymethylcinnamaldehyde	p-Methoxy-a-methylcinnamaldehyde	2	0.839653769208022	4.9797515089653
Methoxyphenylpentenone	1-p-Methoxyphenyl-1-penten-3-one	2	0.0544590615398076	5.51834642905401
Methoxystyryl isopropyl ketone	Methoxystyryl-isopropyl-ketone	2	0.723155825836217	5.3972404682886
Methyl 3-methyl-3-phenylglycidate	methyl-3-methyl-3-phenylglycidate	2	2.37804196473631	2.11823211638127
Methylbutanone	3-Methylbutan-2-one	3	-0.497225786226307	-0.0457729554402716
Methylfurylacrolein	2-Methyl-3-furylacrolein	2	1.39472231150202	3.92361783869166
6-Methyl-3,5-heptadien-2-one	6-Methyl-3-5-heptadien-2-one	3	-0.478629964778877	-0.562874707236708
8-Methylnonanoic acid	8-methylnonanoic-acid	4	-4.06291486938502	-1.2843355057607
2-Methyl-2-pentenal	2-Methyl-2-pentenal	3	-0.954471378033692	-0.0155038152037895
Methylphenylpentenal	4-Methyl-2-phenyl-2-pentenal	2	0.462194496022949	4.25837642659604
Monosodium glutamate	Glutamate-mono-sodium	3	-0.971816606524124	1.65331989178594
trans-Nerolidol	trans-nerolidol	3	-1.30103253999461	-1.26815723864177
2-Nonanone	2-Nonanone	3	-3.72456453050911	-1.7190321534131
Perillyl butyrate	perillyl-butyrate	1	2.65268630793161	-3.91112886875151
Perillyl isobutyrate	perillyl-isobutyrate	1	4.0816250324695	-2.83762725159783
5-Hydroxymethyl-2-benzyl-1,3-dioxolane	5-hydroxymethyl-2-benzyl-1-3-dioxolane	2	3.92331915891482	2.68413899040352
Phenylmethylhexenal	phenylmethylhexenal	2	-0.191742741996327	3.79585843329298
Phenylpropyl cinnamate	3-Phenylpropyl-cinnamate	2	-2.82349889678092	6.41963511388352
Phthalic acid	Phthalic-acid	2	0.648028660377871	4.8565716406698
Propyl benzoate	Propyl-benzoate	2	-2.32766836884212	4.80531068565338
Propyl cinnamate	Propyl-cinnamate	2	-2.98473206413282	4.28013287615466
Propyl lactate	Propyl-lactate	3	-3.32816401329803	-0.768929901495639
Sorbitan monostearate	sorbitan-monostearate	1	-2.07687778861107	-4.35772116757578
Syringic acid	Syringic-acid	2	1.33492861133758	5.98489595139679
Tridecanone	2-Tridecanone	3	-3.7245645305091	-1.7190321534131
Undecatriene	undecatriene	3	-2.94930255109857	-2.11015363589089
9-Undecenal	9-Undecenal	3	-3.59801236894522	-1.60213266329739
p-Menthane-3,8-diol	p-menthane-3-8-diol	1	2.99671887426302	-2.45383229262573
Ethyl hexadecenoate	ethyl-hexadecenoate	4	-6.93259558036291	-2.59761173353918
(1R,4S)-cis-dihydrocarvone	1R-4S-cis-dihydrocarvone	1	4.99308318144685	-4.03143824792088
Dihydronootkatone	Dihydronootkatone	1	8.85515646141325	-5.51924063735887
3,5-Dimethyl-1,2-cyclopentadione	3-5-Dimethyl-1-2-cyclopentadione	2	3.91312415500281	0.313338848995291
Ethyl maltol isobutyrate	ethyl-maltol-isobutyrate	2	0.489090012086259	2.50453139848075
Ethyl phenyl ether	ethyl-phenyl-ether	2	-0.0165829952805067	3.59949047295178
Ethyl propenyl sulfide	ethyl-propenyl-sulfide	3	0.225048338072724	-0.333729867167751
2-Methylbutyl cinnamate	2-methylbutyl-cinnamate	2	-2.78679340209861	4.41111127181473
p-Methylcinnamaldehyde	p-Methylcinnamaldehyde	2	0.811020848989596	3.79616084148132
4-Methylcyclohexanone	4-Methylcyclohexanone	1	3.56647051689534	-2.04426255299572
2-Octanol	2-octanol	3	-3.02981494494671	-1.69533680233615
Phenylbutenone	4-Phenyl-3-buten-2-one	2	-0.427772778813839	4.05484279422411
Piperitenone	Piperitenone	1	4.6178158614942	-0.174319892781558
Propenyl propyl disulfide	Propyl-1-propenyl-disulfide	3	0.0363254238638166	-0.317249821549714
Propylidenephthalide	3-Propylidenephthalide	2	1.88457621056256	2.47113753054005
5-ethyl-2,3,4,5-tetramethylcyclohexone	5-ethyl-2-3-4-5-tetramethylcyclohexone	1	3.80711020381318	-0.894503507362527
2-Tridecenal	cis-2-Tridecenal	4	-4.012658537572	-2.43985902414154
Valencene	Valencene	1	9.74886931182652	-4.42799794356015
Butenoic acid	isoCrotonic-acid	3	-1.52071652405404	0.0102569361094042
Furfurylthiomethylpentanone	furfurylthiomethylpentanone	2	1.91284035343297	4.63082014664139
Isobutyl pyruvate	isobutyl-pyruvate	3	-2.40161603849254	-0.612952774080481
Methylethenylbenzene	Isopropenylbenzene	2	1.1849597757669	3.89323489175426
Phenethyl N-methylanthranilate	phenethyl-N-methylanthranilate	2	-1.53279677804976	8.77445174574528
Propylthioheptanone	propylthioheptanone	3	-1.37449075336572	-1.33335725845302
Theaspirone	theaspirone	1	7.74992061583132	-3.74194179617233
cis,cis-4,7-tridecadienal	cis-cis-4-7-tridecadienal	4	-4.16345664962653	-2.23751294377436
1,5- Valerolactone	delta-Valerolactone	1	2.837177667411	-0.541430746061357
Ethyl nicotinate	Ethyl-nicotinate	2	0.112781768832956	5.38829696274132
5-Hexenyl isobutyrate	5-hexenyl-isobutyrate	4	-4.01146205473104	-0.920840989438274
alpha-Ionene	alpha-ionene	2	5.49152550990305	1.86226661040437
Isopropyl nicotinate	Isopropyl-nicotinate	2	1.11644106157233	4.84616158874008
Methylamine	Methylamine	3	0.11202058510733	-0.263503564509451
9-Octadecenal	9-Octadecenal	4	-4.62774690092844	-2.30814144869713
3,6,9-Pentadecatrienal	3-6-9-pentadecatrienal	4	-3.94941084662381	-2.14916523980505
Phenethyl lactate	2-Phenethyl-lactate	2	-2.28808324149793	4.87216527835946
Tetrahydrofurfuryl mercaptopropionate	tetrahydrofurfuryl-mercaptopropionate	1	2.94620245125628	-2.74551747399212
Thiophenaldehyde	thiophenaldehyde	2	1.45438649839757	3.685060508955
Thujyl alcohol	Thujyl-alcohol	1	5.04975749741077	-2.94782233633785
Tetramethylbicyclononadienol	tetramethylbicyclononadienol	1	5.58000012894642	-1.81742914062068
Ethyl formyloxydecanoate	ethyl-formyloxydecanoate	4	-5.2428700979865	-2.25487785994763
Methyl 5-acetoxydecanoate	methyl-5-acetoxydecanoate	4	-5.29472359309782	-2.09753404427543
Methyl 5-acetoxydodecanoate	methyl-5-acetoxydodecanoate	4	-5.60191676863897	-2.30070293008939
Methyl 5-formyloxydodecanoate	methyl-5-formyloxydodecanoate	4	-5.17717120425901	-2.06194016970791
Methyl oxohexanoate	methyl-oxohexanoate	3	-2.32762883054334	-0.244128250730958
Nootkatol	nootkatol	1	8.86795023903483	-4.56482057572347
Oxododecanoic acid	oxododecanoic-acid	4	-4.28309130543563	-1.41387128094899
Ethyl 5-acetoxydecanoate	ethyl-5-acetoxydecanoate	4	-5.66761566236645	-2.49364062032912
Ethyl 5-hydroxydecanoate	ethyl-5-hydroxydecanoate	4	-5.44096431128906	-2.32283327247174
Ethyl 5-oxooctanoate	ethyl-5-oxooctanoate	3	-3.64254760551732	-1.15112455502425
Cinnamyl formate	Cinnamyl-formate	2	-0.847075440784944	4.69942635941701
Isoamyl myristate	Isoamyl-myristate	4	-6.8955091536509	-2.65535160084775
Isoamyl palmitate	Isoamyl-palmitate	4	-6.8955091536509	-2.65535160084776
N-(2-methylthioethyl)acetamide	N-2-methylthioethylacetamide	3	0.483709019106362	1.7275354790749
Thiolinalool	thiolinalool	3	-0.672353903065978	-1.97529461929868
2-Acetyl-1,4,5,6-tetrahydropyridine	2-acetyl-1-4-5-6-tetrahydropyridine	2	3.45416879580964	1.42234317243414
Acetaldehyde 2,3-butanediol acetal	2-4-5-trimethyl-1-3-dioxolane	1	1.5289317274982	-0.750338847930087
Acetaldehyde amyl butyl acetal	1-butoxy-1-pentoxyethane	3	-3.44134274023657	-0.963553465288279
Acetaldehyde amyl hexyl acetal	1-hexoxy-1-pentoxyethane	3	-3.68660725169707	-1.38510104995415
Acetaldehyde amyl isoamyl acetal	acetaldehyde-amyl-isoamyl-acetal	4	-3.99803451388317	-1.66285589615657
Acetaldehyde amyl methyl acetal	1-methoxy-1-pentoxyethane	3	-2.72187075690535	-0.632558978855675
Acetaldehyde butyl hexyl acetal	1-butoxy-1-hexoxyethane	3	-3.74853591577773	-1.16672235110225
Acetaldehyde butyl isoamyl acetal	acetaldehyde-butyl-isoamyl-acetal	3	-3.48665849258987	-1.15033155019337
Acetaldehyde butyl methyl acetal	acetaldehyde-butyl-methyl-acetal	3	-2.21049473561201	-0.120034632892443
Acetaldehyde butyl methylbutyl acetal	acetaldehyde-butyl-methylbutyl-acetal	3	-3.47841873043646	-0.54539159348339
Acetaldehyde di-methylbutyl acetal	acetaldehyde-di-methylbutyl-acetal	3	-1.99280483104982	-0.311437792643847
Acetaldehyde difurfuryl thioacetal	acetaldehyde-difurfuryl-thioacetal	2	1.16530153011668	5.91713814273089
Acetaldehyde ethyl 2-methylbutyl acetal	acetaldehyde-ethyl-2-methylbutyl-acetal	3	-2.43049966030236	-0.291899976302611
Acetaldehyde ethyl 3-methylbutyl acetal	acetaldehyde-ethyl-3-methylbutyl-acetal	3	-2.86934260876389	-0.877647582398895
Acetaldehyde ethyl amyl acetal	acetaldehyde-ethyl-amyl-acetal	3	-3.81710890540844	-1.16239434779896
Acetaldehyde ethyl isobutyl acetal	acetaldehyde-ethyl-isobutyl-acetal	3	-2.12329530954308	-0.603208240948711
Acetaldehyde ethyl isopropyl acetal	2-1-ethoxyethoxy-propane	3	-1.20119068674096	-0.323457103937786
Acetaldehyde ethyl methyl acetal	acetaldehyde-ethyl-methyl-acetal	3	-1.1625756654779	0.133456984288342
Acetaldehyde ethyl propyl acetal	acetaldehyde-ethyl-propyl-acetal	3	-2.74184587448839	-0.7020054729803
Acetaldehyde ethyl trans-2-hexenyl acetal	1-ethoxy-1-E-2-hexenylethane	4	-4.10230752844173	-1.31884891484379
Acetaldehyde isobutyl isoamyl acetal	acetaldehyde-isobutyl-isoamyl-acetal	3	-2.27289098506056	-0.875350764822809
Acetaldehyde methylbutyl isoamyl acetal	acetaldehyde-methylbutyl-isoamyl-acetal	3	-3.04202845508523	-0.773169174046528
Acetaldehyde methylbutyl propyl acetal	acetaldehyde-methylbutyl-propyl-acetal	3	-2.92277148296313	-1.20246702133791
Acetoin dimethyl acetal	acetoin-dimethyl-acetal	3	0.0874713135907945	-0.376282609479939
2,2-dimethyl-1,3-dioxan-5-ol	2-2-dimethyl-1-3-dioxan-5-ol	1	2.8193095648698	-1.61199357581068
2,2-dimethyl-1,3-dioxolan-4-ol	2-2-dimethyl-1-3-dioxolan-4-ol	1	3.12959079292758	-2.03669611919473
Acetoxydihydrotheaspirane	acetoxydihydrotheaspirane	1	7.46037392997054	-4.65079286468029
Acetoxymethylpropyl butyrate	acetoxymethylpropyl-butyrate	3	-2.84525676093434	-0.384468202975295
Acetylcyclopentanone	acetylcyclopentanone	1	3.56212236673156	-2.76716992143271
Acetylthiazolidine	2-acetylthiazolidine	1	2.85245229827489	-0.353848440053071
Allyl Thiohexanoate	allyl-thiohexanoate	3	-3.0590701475849	-1.06647572097064
Allyl crotonate	Allyl-crotonate	3	-2.73567647431294	-0.0477455472674086
Allyl cyclohexyloxypropionate	allyl-cyclohexyloxypropionate	3	-1.17809460620767	-2.50764252573219
Allyl ethyl ether	Allyl-ethyl-ether	3	-1.18411802601355	0.162836115787867
Allyl ionone	allyl-alpha-Ionone	1	4.09566922192425	-1.36727484110825
Allyl isobutyrate	allyl-isobutyrate	3	-1.91398341025461	-0.100905752405976
Allyl isohexanoate	allyl-isohexanoate	3	-3.83929233095098	-1.08755411548568
Allyl methylbutoxyacetate	allyl-methylbutoxyacetate	3	-3.19669097720115	-0.619236246698472
Allyl methylbutyrate	allyl-methylbutyrate	3	-2.7230199547792	-1.00690872311905
Allyl methylthiopropionate	allyl-methylthiopropionate	3	-2.80064507693092	-0.5085114376499
Allyl pivalate	allyl-pivalate	3	-1.416739921077	0.0840044514979923
Allyl pyruvate	allyl-pyruvate	3	-1.69939509731246	-0.746477971338467
Amyl benzyl ether	amyl-benzyl-ether	2	-2.03586557663918	3.20736043943569
Amyl crotonate	amyl-crotonate	4	-5.08249873777371	-1.12687136114254
5-pentyl-dioxan-2-one	5-pentyl-dioxan-2-one	1	2.15979058245998	-4.15404441515157
6-pentyl-dioxan-2-one	6-pentyl-dioxan-2-one	1	2.36550064526803	-3.78368401817713
Amyl levulinate	amyl-levulinate	4	-5.75737825162726	-1.83599195841073
Amyl tiglate	amyl-tiglate	4	-4.49562992968002	-0.395497640506425
Amylcinnamyl alcohol	Amylcinnamyl-alcohol	2	-1.33980379589411	2.58441671367119
Amylcinnamyl isovalerate	Amylcinnamyl-isovalerate	2	-2.72515595043718	1.85049488279745
Anisaldehyde 2,3-butyleneglycol acetal	anisaldehyde-2-3-butyleneglycol-acetal	2	3.45030755690225	3.24796511361562
Anisaldehyde diethyl acetal	anisaldehyde-diethyl-acetal	2	0.341971029685765	4.43649974451115
Anisaldehyde hexylene glycol acetal	anisaldehyde-hexylene-glycol-acetal	2	7.95876960989049	0.517622075216302
Anisaldehyde propylene glycol acetal	anisaldehyde-propylene-glycol-acetal	2	6.83961758778865	2.19326127652751
Anisyl isobutyrate	Anisyl-isobutyrate	2	-0.484837992387969	5.65488625681128
Anisylidene acetone	anisylidene-acetone	2	0.109539369233496	5.22562278515403
Benzaldehyde dibutyl acetal	benzaldehyde-dibutyl-acetal	2	-1.42156882177826	3.40215178069393
Benzaldehyde diisoamyl acetal	benzaldehyde-diisoamyl-acetal	2	-0.74345581256281	3.26381990478084
Benzoin	benzoin	2	1.15973155538813	4.9166002340248
Benzothiophene	benzothiophene	2	1.8333443554628	3.92937790707264
Benzyl crotonate	Benzyl-crotonate	2	-1.62554418846205	4.75107430193106
Benzyl decanoate	Benzyl-decanoate	2	-4.48151155836374	2.76002389624294
Benzyl lactate	Benzyl-lactate	2	-2.08173141838731	4.47780113038813
Benzyl octyl ether	Benzyl-octyl-ether	2	-2.34305875218032	3.00419155362174
Bismethylbutyl disulfide	bismethylbutyl-disulfide	3	-0.683573702941213	-0.997034092971595
Bornyl propionate	bornyl-propionate	1	5.87644971650701	-7.210215337257
Bourbonene	beta-bourbonene	1	8.67932718101992	-3.72941699275629
Butanal diethyl acetal	Butanal-diethyl-acetal	3	-2.06603358420804	-0.593721149481507
Butanal ethyl amyl acetal	butanal-ethyl-amyl-acetal	3	-3.68075200563488	-1.10566737663118
[truncated: 5,649 more rows]

## Sheet: MDS-kmeans
Name	IUPAC_Name	Cluster	Dim1	Dim2
[truncated: 6,038 more rows]

## Sheet: MDS-AHC
Name	IUPAC_Name	Cluster	Dim1	Dim2
[truncated: 6,038 more rows]

[truncated: 2 more sheets: t-SNE-kmeans, t-SNE-AHC]
