# Supplementary material for: Smell compounds classification using UMAP to increase knowledge of odors and molecular structures linkages
Source: PLoS One. 2021 May 28;16(5):e0252486. doi: 10.1371/journal.pone.0252486 (PMC8162648; doi:10.1371/journal.pone.0252486)
Supplement: S2 Table — (XLSX) [file pone.0252486.s002.xlsx]

## Sheet: UMAP-kmeans
Odor note	Frequency in the dataset	Relative frequency	Frequency in C1	Frequency in C2	Frequency in C3	Frequency in C4	%ON C1	%ON C2	%ON C3	%ON C4	%OM C1	%OM C2	%OM C3	%OM C4
fruity	1828	0.302749	320	409	299	800	0.175055	0.223742	0.163567	0.437637	0.194766	0.256266	0.20564	0.594796
green	1389	0.230043	340	231	365	453	0.24478	0.166307	0.262779	0.326134	0.206939	0.144737	0.251032	0.336803
sweet	1283	0.212488	466	367	191	259	0.363211	0.286048	0.14887	0.201871	0.283628	0.22995	0.131362	0.192565
floral	1010	0.167274	417	272	201	120	0.412871	0.269307	0.19901	0.118812	0.253804	0.170426	0.138239	0.0892193
herbal	761	0.126035	155	327	137	142	0.203679	0.429698	0.180026	0.186597	0.0943396	0.204887	0.0942228	0.105576
woody	627	0.103842	113	409	73	32	0.180223	0.652313	0.116427	0.0510367	0.0687766	0.256266	0.0502063	0.0237918
fatty	494	0.0818152	51	81	127	235	0.103239	0.163968	0.257085	0.475709	0.0310408	0.0507519	0.0873453	0.174721
waxy	446	0.0738655	36	55	132	223	0.0807175	0.123318	0.295964	0.5	0.0219111	0.0344612	0.090784	0.165799
fresh	439	0.0727062	76	123	131	109	0.173121	0.280182	0.298405	0.248292	0.0462568	0.0770677	0.0900963	0.0810409
spicy	411	0.0680689	187	146	45	33	0.454988	0.355231	0.109489	0.080292	0.113816	0.0914787	0.0309491	0.0245353
rose	343	0.0568069	108	60	105	70	0.314869	0.174927	0.306122	0.204082	0.0657334	0.037594	0.0722146	0.0520446
sulfurous	334	0.0553163	60	65	166	43	0.179641	0.194611	0.497006	0.128743	0.0365186	0.0407268	0.114168	0.0319703
nutty	310	0.0513415	168	70	40	32	0.541935	0.225806	0.129032	0.103226	0.102252	0.0438596	0.0275103	0.0237918
citrus	309	0.0511759	26	83	143	57	0.0841424	0.268608	0.462783	0.184466	0.0158247	0.052005	0.0983494	0.0423792
oily	296	0.0490229	23	54	68	151	0.0777027	0.182432	0.22973	0.510135	0.0139988	0.0338346	0.0467675	0.112268
balsamic	293	0.048526	186	78	23	6	0.634812	0.266212	0.0784983	0.0204778	0.113208	0.0488722	0.0158184	0.00446097
odorless	269	0.0445512	74	37	143	15	0.275093	0.137546	0.531599	0.0557621	0.0450396	0.023183	0.0983494	0.0111524
earthy	265	0.0438887	105	69	35	56	0.396226	0.260377	0.132075	0.211321	0.0639075	0.0432331	0.0240715	0.0416357
apple	263	0.0435575	18	30	44	171	0.0684411	0.114068	0.1673	0.65019	0.0109556	0.018797	0.0302613	0.127138
tropical	259	0.042895	34	56	59	110	0.131274	0.216216	0.227799	0.42471	0.0206939	0.0350877	0.0405777	0.0817844
minty	242	0.0400795	23	188	23	8	0.0950413	0.77686	0.0950413	0.0330579	0.0139988	0.117794	0.0158184	0.00594796
ethereal	241	0.0399139	13	31	122	75	0.0539419	0.128631	0.506224	0.311203	0.00791236	0.0194236	0.0839065	0.0557621
meaty	234	0.0387546	81	54	72	27	0.346154	0.230769	0.307692	0.115385	0.0493001	0.0338346	0.0495186	0.0200743
roasted	222	0.0367671	138	37	40	7	0.621622	0.166667	0.18018	0.0315315	0.0839927	0.023183	0.0275103	0.00520446
caramellic	213	0.0352766	54	88	22	49	0.253521	0.413146	0.103286	0.230047	0.0328667	0.0551378	0.0151307	0.0364312
pineapple	176	0.0291487	16	23	7	130	0.0909091	0.130682	0.0397727	0.738636	0.00973828	0.014411	0.00481431	0.0966543
musty	163	0.0269957	59	47	38	19	0.361963	0.288344	0.233129	0.116564	0.0359099	0.0294486	0.0261348	0.0141264
vegetable	160	0.0264988	57	21	46	36	0.35625	0.13125	0.2875	0.225	0.0346926	0.0131579	0.0316369	0.0267658
berry	152	0.0251739	41	44	15	52	0.269737	0.289474	0.0986842	0.342105	0.0249544	0.0275689	0.0103164	0.0386617
winey	145	0.0240146	18	13	16	98	0.124138	0.0896552	0.110345	0.675862	0.0109556	0.00814536	0.0110041	0.0728625
creamy	144	0.023849	34	46	30	34	0.236111	0.319444	0.208333	0.236111	0.0206939	0.0288221	0.0206327	0.0252788
onion	140	0.0231865	15	17	90	18	0.107143	0.121429	0.642857	0.128571	0.00912964	0.0106516	0.0618982	0.0133829
phenolic	131	0.0216959	106	19	2	4	0.80916	0.145038	0.0152672	0.0305344	0.0645161	0.0119048	0.00137552	0.00297398
pungent	130	0.0215303	19	8	72	31	0.146154	0.0615385	0.553846	0.238462	0.0115642	0.00501253	0.0495186	0.0230483
pear	127	0.0210335	8	12	9	98	0.0629921	0.0944882	0.0708661	0.771654	0.00486914	0.0075188	0.00618982	0.0728625
dry	127	0.0210335	30	60	28	9	0.23622	0.472441	0.220472	0.0708661	0.0182593	0.037594	0.0192572	0.00669145
cheesy	126	0.0208678	8	7	64	47	0.0634921	0.0555556	0.507937	0.373016	0.00486914	0.00438596	0.0440165	0.0349442
buttery	125	0.0207022	14	40	26	45	0.112	0.32	0.208	0.36	0.008521	0.0250627	0.0178817	0.0334572
aldehydic	123	0.020371	14	22	61	26	0.113821	0.178862	0.495935	0.211382	0.008521	0.0137845	0.0419532	0.0193309
honey	120	0.0198741	77	18	15	10	0.641667	0.15	0.125	0.0833333	0.0468655	0.0112782	0.0103164	0.00743494
camphoreous	119	0.0197085	11	93	15	0	0.092437	0.781513	0.12605	0	0.00669507	0.0582707	0.0103164	0
powdery	112	0.0185492	65	37	9	1	0.580357	0.330357	0.0803571	0.00892857	0.0395618	0.023183	0.00618982	0.000743494
leafy	110	0.018218	38	19	31	22	0.345455	0.172727	0.281818	0.2	0.0231284	0.0119048	0.0213205	0.0163569
alcoholic	109	0.0180523	4	3	90	12	0.0366972	0.0275229	0.825688	0.110092	0.00243457	0.0018797	0.0618982	0.00892193
melon	109	0.0180523	11	9	15	74	0.100917	0.0825688	0.137615	0.678899	0.00669507	0.0056391	0.0103164	0.0550186
metallic	109	0.0180523	31	19	34	25	0.284404	0.174312	0.311927	0.229358	0.0188679	0.0119048	0.0233838	0.0185874
animal	108	0.0178867	53	42	7	6	0.490741	0.388889	0.0648148	0.0555556	0.0322581	0.0263158	0.00481431	0.00446097
banana	104	0.0172242	7	9	10	78	0.0673077	0.0865385	0.0961538	0.75	0.0042605	0.0056391	0.00687758	0.0579926
mushroom	104	0.0172242	20	11	35	38	0.192308	0.105769	0.336538	0.365385	0.0121729	0.00689223	0.0240715	0.0282528
jasmin	103	0.0170586	25	54	9	15	0.242718	0.524272	0.0873786	0.145631	0.0152161	0.0338346	0.00618982	0.0111524
burnt	96	0.0158993	57	23	12	4	0.59375	0.239583	0.125	0.0416667	0.0346926	0.014411	0.00825309	0.00297398
coconut	96	0.0158993	8	68	9	11	0.0833333	0.708333	0.09375	0.114583	0.00486914	0.0426065	0.00618982	0.00817844
garlic	96	0.0158993	13	11	69	3	0.135417	0.114583	0.71875	0.03125	0.00791236	0.00689223	0.0474553	0.00223048
cognac	95	0.0157337	1	0	65	29	0.0105263	0	0.684211	0.305263	0.000608643	0	0.0447043	0.0215613
amber	89	0.01474	24	54	10	1	0.269663	0.606742	0.11236	0.011236	0.0146074	0.0338346	0.00687758	0.000743494
cocoa	89	0.01474	48	12	27	2	0.539326	0.134831	0.303371	0.0224719	0.0292149	0.0075188	0.0185695	0.00148699
peach	86	0.0142431	12	46	8	20	0.139535	0.534884	0.0930233	0.232558	0.00730371	0.0288221	0.00550206	0.0148699
clean	86	0.0142431	9	35	24	18	0.104651	0.406977	0.27907	0.209302	0.00547778	0.0219298	0.0165062	0.0133829
fermented	85	0.0140775	5	12	45	23	0.0588235	0.141176	0.529412	0.270588	0.00304321	0.0075188	0.0309491	0.0171004
vanilla	84	0.0139119	73	10	1	0	0.869048	0.119048	0.0119048	0	0.0444309	0.00626566	0.000687758	0
dairy	82	0.0135807	9	22	20	31	0.109756	0.268293	0.243902	0.378049	0.00547778	0.0137845	0.0137552	0.0230483
musk	81	0.013415	22	53	4	2	0.271605	0.654321	0.0493827	0.0246914	0.0133901	0.033208	0.00275103	0.00148699
pine	81	0.013415	0	72	9	0	0	0.888889	0.111111	0	0	0.0451128	0.00618982	0
warm	79	0.0130838	27	37	6	9	0.341772	0.468354	0.0759494	0.113924	0.0164334	0.023183	0.00412655	0.00669145
cooked	78	0.0129182	23	13	33	9	0.294872	0.166667	0.423077	0.115385	0.0139988	0.00814536	0.022696	0.00669145
tobacco	76	0.0125869	20	47	6	3	0.263158	0.618421	0.0789474	0.0394737	0.0121729	0.0294486	0.00412655	0.00223048
violet	76	0.0125869	3	36	11	26	0.0394737	0.473684	0.144737	0.342105	0.00182593	0.0225564	0.00756534	0.0193309
coffee	75	0.0124213	58	7	9	1	0.773333	0.0933333	0.12	0.0133333	0.0353013	0.00438596	0.00618982	0.000743494
aromatic	75	0.0124213	34	21	11	9	0.453333	0.28	0.146667	0.12	0.0206939	0.0131579	0.00756534	0.00669145
cinnamon	69	0.0114276	48	17	3	1	0.695652	0.246377	0.0434783	0.0144928	0.0292149	0.0106516	0.00206327	0.000743494
natural	68	0.011262	9	32	16	11	0.132353	0.470588	0.235294	0.161765	0.00547778	0.0200501	0.0110041	0.00817844
orange	68	0.011262	10	8	32	18	0.147059	0.117647	0.470588	0.264706	0.00608643	0.00501253	0.0220083	0.0133829
milky	65	0.0107652	11	20	12	22	0.169231	0.307692	0.184615	0.338462	0.00669507	0.0125313	0.00825309	0.0163569
rummy	64	0.0105995	7	10	9	38	0.109375	0.15625	0.140625	0.59375	0.0042605	0.00626566	0.00618982	0.0282528
almond	63	0.0104339	52	3	4	4	0.825397	0.047619	0.0634921	0.0634921	0.0316494	0.0018797	0.00275103	0.00297398
anisic	63	0.0104339	52	4	1	6	0.825397	0.0634921	0.015873	0.0952381	0.0316494	0.00250627	0.000687758	0.00446097
apricot	63	0.0104339	19	16	3	25	0.301587	0.253968	0.047619	0.396825	0.0115642	0.0100251	0.00206327	0.0185874
fishy	63	0.0104339	21	6	22	14	0.333333	0.0952381	0.349206	0.222222	0.0127815	0.0037594	0.0151307	0.0104089
cherry	62	0.0102683	45	5	2	10	0.725806	0.0806452	0.0322581	0.16129	0.0273889	0.00313283	0.00137552	0.00743494
grassy	60	0.00993707	10	13	17	20	0.166667	0.216667	0.283333	0.333333	0.00608643	0.00814536	0.0116919	0.0148699
grape	58	0.00960583	31	2	4	21	0.534483	0.0344828	0.0689655	0.362069	0.0188679	0.00125313	0.00275103	0.0156134
sharp	57	0.00944021	11	7	23	16	0.192982	0.122807	0.403509	0.280702	0.00669507	0.00438596	0.0158184	0.0118959
grapefruit	56	0.00927459	11	18	19	8	0.196429	0.321429	0.339286	0.142857	0.00669507	0.0112782	0.0130674	0.00594796
hyacinth	56	0.00927459	51	0	3	2	0.910714	0	0.0535714	0.0357143	0.0310408	0	0.00206327	0.00148699
lemon	56	0.00927459	5	17	31	3	0.0892857	0.303571	0.553571	0.0535714	0.00304321	0.0106516	0.0213205	0.00223048
geranium	55	0.00910898	16	11	18	10	0.290909	0.2	0.327273	0.181818	0.00973828	0.00689223	0.0123796	0.00743494
hay	55	0.00910898	22	21	7	5	0.4	0.381818	0.127273	0.0909091	0.0133901	0.0131579	0.00481431	0.00371747
orangeflower	55	0.00910898	35	4	15	1	0.636364	0.0727273	0.272727	0.0181818	0.0213025	0.00250627	0.0103164	0.000743494
orris	54	0.00894336	8	31	7	8	0.148148	0.574074	0.12963	0.148148	0.00486914	0.0194236	0.00481431	0.00594796
alliaceous	53	0.00877774	3	10	31	9	0.0566038	0.188679	0.584906	0.169811	0.00182593	0.00626566	0.0213205	0.00669145
savory	53	0.00877774	14	9	25	5	0.264151	0.169811	0.471698	0.0943396	0.008521	0.0056391	0.0171939	0.00371747
cortex	49	0.00811527	23	9	8	9	0.469388	0.183673	0.163265	0.183673	0.0139988	0.0056391	0.00550206	0.00669145
medicinal	49	0.00811527	31	13	4	1	0.632653	0.265306	0.0816327	0.0204082	0.0188679	0.00814536	0.00275103	0.000743494
cooling	48	0.00794965	2	39	4	3	0.0416667	0.8125	0.0833333	0.0625	0.00121729	0.0244361	0.00275103	0.00223048
cucumber	48	0.00794965	2	0	15	31	0.0416667	0	0.3125	0.645833	0.00121729	0	0.0103164	0.0230483
leathery	48	0.00794965	28	19	1	0	0.583333	0.395833	0.0208333	0	0.017042	0.0119048	0.000687758	0
sour	48	0.00794965	6	9	17	16	0.125	0.1875	0.354167	0.333333	0.00365186	0.0056391	0.0116919	0.0118959
coumarinic	45	0.0074528	13	31	1	0	0.288889	0.688889	0.0222222	0	0.00791236	0.0194236	0.000687758	0
lactonic	45	0.0074528	2	37	3	3	0.0444444	0.822222	0.0666667	0.0666667	0.00121729	0.023183	0.00206327	0.00223048
muguet	45	0.0074528	15	15	14	1	0.333333	0.333333	0.311111	0.0222222	0.00912964	0.0093985	0.00962861	0.000743494
plum	45	0.0074528	15	17	8	5	0.333333	0.377778	0.177778	0.111111	0.00912964	0.0106516	0.00550206	0.00371747
raspberry	44	0.00728718	14	20	1	9	0.318182	0.454545	0.0227273	0.204545	0.008521	0.0125313	0.000687758	0.00669145
smoky	43	0.00712156	36	5	2	0	0.837209	0.116279	0.0465116	0	0.0219111	0.00313283	0.00137552	0
tea	43	0.00712156	16	17	6	4	0.372093	0.395349	0.139535	0.0930233	0.00973828	0.0106516	0.00412655	0.00297398
chocolate	42	0.00695595	26	10	5	1	0.619048	0.238095	0.119048	0.0238095	0.0158247	0.00626566	0.00343879	0.000743494
hazelnut	42	0.00695595	31	2	1	8	0.738095	0.047619	0.0238095	0.190476	0.0188679	0.00125313	0.000687758	0.00594796
lily	42	0.00695595	17	7	17	1	0.404762	0.166667	0.404762	0.0238095	0.0103469	0.00438596	0.0116919	0.000743494
soapy	42	0.00695595	5	5	17	15	0.119048	0.119048	0.404762	0.357143	0.00304321	0.00313283	0.0116919	0.0111524
strawberry	42	0.00695595	20	7	3	12	0.47619	0.166667	0.0714286	0.285714	0.0121729	0.00438596	0.00206327	0.00892193
weedy	41	0.00679033	8	12	14	7	0.195122	0.292683	0.341463	0.170732	0.00486914	0.0075188	0.00962861	0.00520446
bready	40	0.00662471	15	16	5	4	0.375	0.4	0.125	0.1	0.00912964	0.0100251	0.00343879	0.00297398
currant	40	0.00662471	2	18	16	4	0.05	0.45	0.4	0.1	0.00121729	0.0112782	0.0110041	0.00297398
lavender	38	0.00629347	4	7	22	5	0.105263	0.184211	0.578947	0.131579	0.00243457	0.00438596	0.0151307	0.00371747
cedar	37	0.00612786	3	34	0	0	0.0810811	0.918919	0	0	0.00182593	0.0213033	0	0
terpenic	37	0.00612786	3	28	6	0	0.0810811	0.756757	0.162162	0	0.00182593	0.0175439	0.00412655	0
celery	35	0.00579662	1	27	4	3	0.0285714	0.771429	0.114286	0.0857143	0.000608643	0.0169173	0.00275103	0.00223048
ozone	35	0.00579662	10	13	8	4	0.285714	0.371429	0.228571	0.114286	0.00608643	0.00814536	0.00550206	0.00297398
potato	35	0.00579662	14	5	10	6	0.4	0.142857	0.285714	0.171429	0.008521	0.00313283	0.00687758	0.00446097
hawthorn	34	0.005631	33	1	0	0	0.970588	0.0294118	0	0	0.0200852	0.000626566	0	0
clove	33	0.00546539	26	7	0	0	0.787879	0.212121	0	0	0.0158247	0.00438596	0	0
bergamot	32	0.00529977	1	6	20	5	0.03125	0.1875	0.625	0.15625	0.000608643	0.0037594	0.0137552	0.00371747
cabbage	32	0.00529977	6	1	20	5	0.1875	0.03125	0.625	0.15625	0.00365186	0.000626566	0.0137552	0.00371747
ammoniacal	31	0.00513415	4	5	22	0	0.129032	0.16129	0.709677	0	0.00243457	0.00313283	0.0151307	0
brandy	31	0.00513415	0	4	7	20	0	0.129032	0.225806	0.645161	0	0.00250627	0.00481431	0.0148699
malty	31	0.00513415	4	7	20	0	0.129032	0.225806	0.645161	0	0.00243457	0.00438596	0.0137552	0
sandalwood	31	0.00513415	1	28	1	1	0.0322581	0.903226	0.0322581	0.0322581	0.000608643	0.0175439	0.000687758	0.000743494
chamomile	30	0.00496853	2	1	2	25	0.0666667	0.0333333	0.0666667	0.833333	0.00121729	0.000626566	0.00137552	0.0185874
solvent	29	0.00480291	3	13	7	6	0.103448	0.448276	0.241379	0.206897	0.00182593	0.00814536	0.00481431	0.00446097
cumin	28	0.0046373	11	12	4	1	0.392857	0.428571	0.142857	0.0357143	0.00669507	0.0075188	0.00275103	0.000743494
narcissus	28	0.0046373	22	3	0	3	0.785714	0.107143	0	0.107143	0.0133901	0.0018797	0	0.00223048
plastic	28	0.0046373	15	2	4	7	0.535714	0.0714286	0.142857	0.25	0.00912964	0.00125313	0.00275103	0.00520446
ripe	28	0.0046373	2	5	5	16	0.0714286	0.178571	0.178571	0.571429	0.00121729	0.00313283	0.00343879	0.0118959
tomato	28	0.0046373	3	4	13	8	0.107143	0.142857	0.464286	0.285714	0.00182593	0.00250627	0.00894085	0.00594796
vetiver	28	0.0046373	9	17	2	0	0.321429	0.607143	0.0714286	0	0.00547778	0.0106516	0.00137552	0
dusty	28	0.0046373	2	19	6	1	0.0714286	0.678571	0.214286	0.0357143	0.00121729	0.0119048	0.00412655	0.000743494
bitter	27	0.00447168	15	5	5	2	0.555556	0.185185	0.185185	0.0740741	0.00912964	0.00313283	0.00343879	0.00148699
fir needle	27	0.00447168	2	23	0	2	0.0740741	0.851852	0	0.0740741	0.00121729	0.014411	0	0.00148699
licorice	26	0.00430606	11	6	3	6	0.423077	0.230769	0.115385	0.230769	0.00669507	0.0037594	0.00206327	0.00446097
mandarin	26	0.00430606	9	1	10	6	0.346154	0.0384615	0.384615	0.230769	0.00547778	0.000626566	0.00687758	0.00446097
marine	26	0.00430606	11	5	6	4	0.423077	0.192308	0.230769	0.153846	0.00669507	0.00313283	0.00412655	0.00297398
tonka	26	0.00430606	8	18	0	0	0.307692	0.692308	0	0	0.00486914	0.0112782	0	0
gassy	25	0.00414044	2	2	11	10	0.08	0.08	0.44	0.4	0.00121729	0.00125313	0.00756534	0.00743494
peppery	25	0.00414044	5	11	6	3	0.2	0.44	0.24	0.12	0.00304321	0.00689223	0.00412655	0.00223048
popcorn	25	0.00414044	22	2	1	0	0.88	0.08	0.04	0	0.0133901	0.00125313	0.000687758	0
juicy	24	0.00397483	2	1	7	14	0.0833333	0.0416667	0.291667	0.583333	0.00121729	0.000626566	0.00481431	0.0104089
mentholic	24	0.00397483	2	21	1	0	0.0833333	0.875	0.0416667	0	0.00121729	0.0131579	0.000687758	0
sweaty	24	0.00397483	1	2	15	6	0.0416667	0.0833333	0.625	0.25	0.000608643	0.00125313	0.0103164	0.00446097
ketonic	23	0.00380921	1	8	8	6	0.0434783	0.347826	0.347826	0.26087	0.000608643	0.00501253	0.00550206	0.00446097
corn	22	0.00364359	16	3	3	0	0.727273	0.136364	0.136364	0	0.00973828	0.0018797	0.00206327	0
patchouli	22	0.00364359	2	19	1	0	0.0909091	0.863636	0.0454545	0	0.00121729	0.0119048	0.000687758	0
orchid	21	0.00347797	15	2	2	2	0.714286	0.0952381	0.0952381	0.0952381	0.00912964	0.00125313	0.00137552	0.00148699
beefy	20	0.00331236	9	4	7	0	0.45	0.2	0.35	0	0.00547778	0.00250627	0.00481431	0
lilac	20	0.00331236	11	8	0	1	0.55	0.4	0	0.05	0.00669507	0.00501253	0	0.000743494
ylang	18	0.00298112	12	2	1	3	0.666667	0.111111	0.0555556	0.166667	0.00730371	0.00125313	0.000687758	0.00223048
lily of the valley	17	0.0028155	8	4	4	1	0.470588	0.235294	0.235294	0.0588235	0.00486914	0.00250627	0.00275103	0.000743494
magnolia	17	0.0028155	1	9	5	2	0.0588235	0.529412	0.294118	0.117647	0.000608643	0.0056391	0.00343879	0.00148699
mimosa	17	0.0028155	14	2	1	0	0.823529	0.117647	0.0588235	0	0.008521	0.00125313	0.000687758	0
radish	16	0.00264988	4	1	7	4	0.25	0.0625	0.4375	0.25	0.00243457	0.000626566	0.00481431	0.00297398
mustard	15	0.00248427	4	0	11	0	0.266667	0	0.733333	0	0.00243457	0	0.00756534	0
toasted	14	0.00231865	7	5	2	0	0.5	0.357143	0.142857	0	0.0042605	0.00313283	0.00137552	0
oakmoss	10	0.00165618	9	1	0	0	0.9	0.1	0	0	0.00547778	0.000626566	0	0
bland	5	0.000828089	1	2	1	1	0.2	0.4	0.2	0.2	0.000608643	0.00125313	0.000687758	0.000743494
tallow	5	0.000828089	0	0	1	4	0	0	0.2	0.8	0	0	0.000687758	0.00297398

## Sheet: UMAP-AHC
Odor note	Frequency in the dataset	Relative frequency	Frequency in C1	Frequency in C2	Frequency in C3	Frequency in C4	%ON C1	%ON C2	%ON C3	%ON C4	%OM C1	%OM C2	%OM C3	%OM C4
fruity	1828	0.302749	414	310	267	837	0.226477	0.169584	0.146061	0.457877	0.252439	0.195707	0.20045	0.564777
green	1389	0.230043	247	316	254	572	0.177826	0.227502	0.182865	0.411807	0.15061	0.199495	0.190691	0.385965
sweet	1283	0.212488	385	448	184	266	0.300078	0.349182	0.143414	0.207327	0.234756	0.282828	0.138138	0.179487
floral	1010	0.167274	293	396	190	131	0.290099	0.392079	0.188119	0.129703	0.178659	0.25	0.142643	0.0883941
herbal	761	0.126035	334	147	122	158	0.438896	0.193167	0.160315	0.207622	0.203659	0.092803	0.0915916	0.106613
woody	627	0.103842	412	110	70	35	0.657097	0.175439	0.111643	0.0558214	0.25122	0.0694444	0.0525526	0.0236167
fatty	494	0.0818152	81	46	127	240	0.163968	0.0931174	0.257085	0.48583	0.0493902	0.0290404	0.0953453	0.161943
waxy	446	0.0738655	56	34	124	232	0.125561	0.0762332	0.278027	0.520179	0.0341463	0.0214646	0.0930931	0.156545
fresh	439	0.0727062	126	71	117	125	0.287016	0.161731	0.266515	0.284738	0.0768293	0.0448232	0.0878378	0.0843455
spicy	411	0.0680689	152	181	45	33	0.36983	0.440389	0.109489	0.080292	0.0926829	0.114268	0.0337838	0.0222672
rose	343	0.0568069	65	103	103	72	0.189504	0.300292	0.300292	0.209913	0.0396341	0.0650253	0.0773273	0.048583
sulfurous	334	0.0553163	65	60	170	39	0.194611	0.179641	0.508982	0.116766	0.0396341	0.0378788	0.127628	0.0263158
nutty	310	0.0513415	70	168	24	48	0.225806	0.541935	0.0774194	0.154839	0.0426829	0.106061	0.018018	0.0323887
citrus	309	0.0511759	85	23	136	65	0.275081	0.0744337	0.440129	0.210356	0.0518293	0.0145202	0.102102	0.0438596
oily	296	0.0490229	54	23	54	165	0.182432	0.0777027	0.182432	0.557432	0.0329268	0.0145202	0.0405405	0.111336
balsamic	293	0.048526	80	184	22	7	0.273038	0.627986	0.0750853	0.0238908	0.0487805	0.116162	0.0165165	0.00472335
odorless	269	0.0445512	40	71	146	12	0.148699	0.263941	0.542751	0.0446097	0.0243902	0.0448232	0.10961	0.00809717
earthy	265	0.0438887	75	99	32	59	0.283019	0.373585	0.120755	0.222642	0.0457317	0.0625	0.024024	0.0398111
apple	263	0.0435575	30	16	22	195	0.114068	0.0608365	0.0836502	0.741445	0.0182927	0.010101	0.0165165	0.131579
tropical	259	0.042895	56	32	64	107	0.216216	0.123552	0.247104	0.413127	0.0341463	0.020202	0.048048	0.0721997
minty	242	0.0400795	189	22	23	8	0.780992	0.0909091	0.0950413	0.0330579	0.115244	0.0138889	0.0172673	0.00539811
ethereal	241	0.0399139	31	13	52	145	0.128631	0.0539419	0.215768	0.60166	0.0189024	0.00820707	0.039039	0.0978408
meaty	234	0.0387546	54	81	71	28	0.230769	0.346154	0.303419	0.119658	0.0329268	0.0511364	0.0533033	0.0188934
roasted	222	0.0367671	37	138	41	6	0.166667	0.621622	0.184685	0.027027	0.022561	0.0871212	0.0307808	0.00404858
caramellic	213	0.0352766	89	53	23	48	0.41784	0.248826	0.107981	0.225352	0.0542683	0.0334596	0.0172673	0.0323887
pineapple	176	0.0291487	23	16	7	130	0.130682	0.0909091	0.0397727	0.738636	0.0140244	0.010101	0.00525526	0.0877193
musty	163	0.0269957	47	59	37	20	0.288344	0.361963	0.226994	0.122699	0.0286585	0.0372475	0.0277778	0.0134953
vegetable	160	0.0264988	21	56	31	52	0.13125	0.35	0.19375	0.325	0.0128049	0.0353535	0.0232733	0.0350877
berry	152	0.0251739	44	40	18	50	0.289474	0.263158	0.118421	0.328947	0.0268293	0.0252525	0.0135135	0.0337382
winey	145	0.0240146	13	18	14	100	0.0896552	0.124138	0.0965517	0.689655	0.00792683	0.0113636	0.0105105	0.0674764
creamy	144	0.023849	51	29	29	35	0.354167	0.201389	0.201389	0.243056	0.0310976	0.0183081	0.0217718	0.0236167
onion	140	0.0231865	17	15	90	18	0.121429	0.107143	0.642857	0.128571	0.0103659	0.0094697	0.0675676	0.0121457
phenolic	131	0.0216959	21	104	3	3	0.160305	0.793893	0.0229008	0.0229008	0.0128049	0.0656566	0.00225225	0.00202429
pungent	130	0.0215303	8	19	58	45	0.0615385	0.146154	0.446154	0.346154	0.00487805	0.0119949	0.0435435	0.0303644
pear	127	0.0210335	12	6	10	99	0.0944882	0.0472441	0.0787402	0.779528	0.00731707	0.00378788	0.00750751	0.0668016
dry	127	0.0210335	60	30	25	12	0.472441	0.23622	0.19685	0.0944882	0.0365854	0.0189394	0.0187688	0.00809717
cheesy	126	0.0208678	7	8	68	43	0.0555556	0.0634921	0.539683	0.34127	0.00426829	0.00505051	0.0510511	0.0290148
buttery	125	0.0207022	40	14	24	47	0.32	0.112	0.192	0.376	0.0243902	0.00883838	0.018018	0.0317139
aldehydic	123	0.020371	22	14	58	29	0.178862	0.113821	0.471545	0.235772	0.0134146	0.00883838	0.0435435	0.0195682
honey	120	0.0198741	20	75	15	10	0.166667	0.625	0.125	0.0833333	0.0121951	0.0473485	0.0112613	0.00674764
camphoreous	119	0.0197085	94	10	14	1	0.789916	0.0840336	0.117647	0.00840336	0.0573171	0.00631313	0.0105105	0.000674764
powdery	112	0.0185492	40	62	9	1	0.357143	0.553571	0.0803571	0.00892857	0.0243902	0.0391414	0.00675676	0.000674764
leafy	110	0.018218	21	36	25	28	0.190909	0.327273	0.227273	0.254545	0.0128049	0.0227273	0.0187688	0.0188934
alcoholic	109	0.0180523	3	4	28	74	0.0275229	0.0366972	0.256881	0.678899	0.00182927	0.00252525	0.021021	0.0499325
melon	109	0.0180523	9	9	15	76	0.0825688	0.0825688	0.137615	0.697248	0.0054878	0.00568182	0.0112613	0.0512821
metallic	109	0.0180523	20	29	35	25	0.183486	0.266055	0.321101	0.229358	0.0121951	0.0183081	0.0262763	0.0168691
animal	108	0.0178867	44	51	8	5	0.407407	0.472222	0.0740741	0.0462963	0.0268293	0.032197	0.00600601	0.00337382
banana	104	0.0172242	9	7	10	78	0.0865385	0.0673077	0.0961538	0.75	0.0054878	0.00441919	0.00750751	0.0526316
mushroom	104	0.0172242	15	16	27	46	0.144231	0.153846	0.259615	0.442308	0.00914634	0.010101	0.0202703	0.0310391
jasmin	103	0.0170586	56	23	9	15	0.543689	0.223301	0.0873786	0.145631	0.0341463	0.0145202	0.00675676	0.0101215
burnt	96	0.0158993	23	57	13	3	0.239583	0.59375	0.135417	0.03125	0.0140244	0.0359848	0.00975976	0.00202429
coconut	96	0.0158993	68	8	9	11	0.708333	0.0833333	0.09375	0.114583	0.0414634	0.00505051	0.00675676	0.0074224
garlic	96	0.0158993	11	13	69	3	0.114583	0.135417	0.71875	0.03125	0.00670732	0.00820707	0.0518018	0.00202429
cognac	95	0.0157337	0	1	8	86	0	0.0105263	0.0842105	0.905263	0	0.000631313	0.00600601	0.0580297
amber	89	0.01474	54	24	8	3	0.606742	0.269663	0.0898876	0.0337079	0.0329268	0.0151515	0.00600601	0.00202429
cocoa	89	0.01474	12	48	12	17	0.134831	0.539326	0.134831	0.191011	0.00731707	0.030303	0.00900901	0.011471
peach	86	0.0142431	46	12	8	20	0.534884	0.139535	0.0930233	0.232558	0.0280488	0.00757576	0.00600601	0.0134953
clean	86	0.0142431	35	9	24	18	0.406977	0.104651	0.27907	0.209302	0.0213415	0.00568182	0.018018	0.0121457
fermented	85	0.0140775	12	5	14	54	0.141176	0.0588235	0.164706	0.635294	0.00731707	0.00315657	0.0105105	0.0364372
vanilla	84	0.0139119	16	67	1	0	0.190476	0.797619	0.0119048	0	0.0097561	0.042298	0.000750751	0
dairy	82	0.0135807	24	7	20	31	0.292683	0.0853659	0.243902	0.378049	0.0146341	0.00441919	0.015015	0.0209177
musk	81	0.013415	53	22	4	2	0.654321	0.271605	0.0493827	0.0246914	0.0323171	0.0138889	0.003003	0.00134953
pine	81	0.013415	72	0	8	1	0.888889	0	0.0987654	0.0123457	0.0439024	0	0.00600601	0.000674764
warm	79	0.0130838	39	25	6	9	0.493671	0.316456	0.0759494	0.113924	0.0237805	0.0157828	0.0045045	0.00607287
cooked	78	0.0129182	13	23	33	9	0.166667	0.294872	0.423077	0.115385	0.00792683	0.0145202	0.0247748	0.00607287
tobacco	76	0.0125869	47	20	6	3	0.618421	0.263158	0.0789474	0.0394737	0.0286585	0.0126263	0.0045045	0.00202429
violet	76	0.0125869	36	3	8	29	0.473684	0.0394737	0.105263	0.381579	0.0219512	0.00189394	0.00600601	0.0195682
coffee	75	0.0124213	7	58	9	1	0.0933333	0.773333	0.12	0.0133333	0.00426829	0.0366162	0.00675676	0.000674764
aromatic	75	0.0124213	22	33	10	10	0.293333	0.44	0.133333	0.133333	0.0134146	0.0208333	0.00750751	0.00674764
cinnamon	69	0.0114276	21	44	3	1	0.304348	0.637681	0.0434783	0.0144928	0.0128049	0.0277778	0.00225225	0.000674764
natural	68	0.011262	33	8	13	14	0.485294	0.117647	0.191176	0.205882	0.020122	0.00505051	0.00975976	0.00944669
orange	68	0.011262	8	9	30	21	0.117647	0.132353	0.441176	0.308824	0.00487805	0.00568182	0.0225225	0.01417
milky	65	0.0107652	20	11	13	21	0.307692	0.169231	0.2	0.323077	0.0121951	0.00694444	0.00975976	0.01417
rummy	64	0.0105995	10	7	7	40	0.15625	0.109375	0.109375	0.625	0.00609756	0.00441919	0.00525526	0.0269906
almond	63	0.0104339	5	50	4	4	0.0793651	0.793651	0.0634921	0.0634921	0.00304878	0.0315657	0.003003	0.00269906
anisic	63	0.0104339	7	49	1	6	0.111111	0.777778	0.015873	0.0952381	0.00426829	0.0309343	0.000750751	0.00404858
apricot	63	0.0104339	16	19	3	25	0.253968	0.301587	0.047619	0.396825	0.0097561	0.0119949	0.00225225	0.0168691
fishy	63	0.0104339	6	21	23	13	0.0952381	0.333333	0.365079	0.206349	0.00365854	0.0132576	0.0172673	0.00877193
cherry	62	0.0102683	6	44	2	10	0.0967742	0.709677	0.0322581	0.16129	0.00365854	0.0277778	0.0015015	0.00674764
grassy	60	0.00993707	13	9	17	21	0.216667	0.15	0.283333	0.35	0.00792683	0.00568182	0.0127628	0.01417
grape	58	0.00960583	2	31	4	21	0.0344828	0.534483	0.0689655	0.362069	0.00121951	0.0195707	0.003003	0.01417
sharp	57	0.00944021	7	11	20	19	0.122807	0.192982	0.350877	0.333333	0.00426829	0.00694444	0.015015	0.0128205
grapefruit	56	0.00927459	20	9	20	7	0.357143	0.160714	0.357143	0.125	0.0121951	0.00568182	0.015015	0.00472335
hyacinth	56	0.00927459	5	46	2	3	0.0892857	0.821429	0.0357143	0.0535714	0.00304878	0.0290404	0.0015015	0.00202429
lemon	56	0.00927459	17	5	30	4	0.303571	0.0892857	0.535714	0.0714286	0.0103659	0.00315657	0.0225225	0.00269906
geranium	55	0.00910898	14	13	18	10	0.254545	0.236364	0.327273	0.181818	0.00853659	0.00820707	0.0135135	0.00674764
hay	55	0.00910898	24	18	7	6	0.436364	0.327273	0.127273	0.109091	0.0146341	0.0113636	0.00525526	0.00404858
orangeflower	55	0.00910898	4	35	14	2	0.0727273	0.636364	0.254545	0.0363636	0.00243902	0.022096	0.0105105	0.00134953
orris	54	0.00894336	31	8	7	8	0.574074	0.148148	0.12963	0.148148	0.0189024	0.00505051	0.00525526	0.00539811
alliaceous	53	0.00877774	10	3	32	8	0.188679	0.0566038	0.603774	0.150943	0.00609756	0.00189394	0.024024	0.00539811
savory	53	0.00877774	9	14	25	5	0.169811	0.264151	0.471698	0.0943396	0.0054878	0.00883838	0.0187688	0.00337382
cortex	49	0.00811527	9	23	6	11	0.183673	0.469388	0.122449	0.22449	0.0054878	0.0145202	0.0045045	0.0074224
medicinal	49	0.00811527	13	31	4	1	0.265306	0.632653	0.0816327	0.0204082	0.00792683	0.0195707	0.003003	0.000674764
cooling	48	0.00794965	39	2	4	3	0.8125	0.0416667	0.0833333	0.0625	0.0237805	0.00126263	0.003003	0.00202429
cucumber	48	0.00794965	0	1	12	35	0	0.0208333	0.25	0.729167	0	0.000631313	0.00900901	0.0236167
leathery	48	0.00794965	19	28	1	0	0.395833	0.583333	0.0208333	0	0.0115854	0.0176768	0.000750751	0
sour	48	0.00794965	9	6	18	15	0.1875	0.125	0.375	0.3125	0.0054878	0.00378788	0.0135135	0.0101215
coumarinic	45	0.0074528	31	13	1	0	0.688889	0.288889	0.0222222	0	0.0189024	0.00820707	0.000750751	0
lactonic	45	0.0074528	37	2	3	3	0.822222	0.0444444	0.0666667	0.0666667	0.022561	0.00126263	0.00225225	0.00202429
muguet	45	0.0074528	15	15	14	1	0.333333	0.333333	0.311111	0.0222222	0.00914634	0.0094697	0.0105105	0.000674764
plum	45	0.0074528	17	15	9	4	0.377778	0.333333	0.2	0.0888889	0.0103659	0.0094697	0.00675676	0.00269906
raspberry	44	0.00728718	20	14	1	9	0.454545	0.318182	0.0227273	0.204545	0.0121951	0.00883838	0.000750751	0.00607287
smoky	43	0.00712156	6	35	2	0	0.139535	0.813953	0.0465116	0	0.00365854	0.022096	0.0015015	0
tea	43	0.00712156	18	15	7	3	0.418605	0.348837	0.162791	0.0697674	0.0109756	0.0094697	0.00525526	0.00202429
chocolate	42	0.00695595	12	24	5	1	0.285714	0.571429	0.119048	0.0238095	0.00731707	0.0151515	0.00375375	0.000674764
hazelnut	42	0.00695595	2	31	1	8	0.047619	0.738095	0.0238095	0.190476	0.00121951	0.0195707	0.000750751	0.00539811
lily	42	0.00695595	7	17	17	1	0.166667	0.404762	0.404762	0.0238095	0.00426829	0.0107323	0.0127628	0.000674764
soapy	42	0.00695595	5	5	17	15	0.119048	0.119048	0.404762	0.357143	0.00304878	0.00315657	0.0127628	0.0101215
strawberry	42	0.00695595	7	20	3	12	0.166667	0.47619	0.0714286	0.285714	0.00426829	0.0126263	0.00225225	0.00809717
weedy	41	0.00679033	12	8	13	8	0.292683	0.195122	0.317073	0.195122	0.00731707	0.00505051	0.00975976	0.00539811
bready	40	0.00662471	16	15	5	4	0.4	0.375	0.125	0.1	0.0097561	0.0094697	0.00375375	0.00269906
currant	40	0.00662471	18	2	16	4	0.45	0.05	0.4	0.1	0.0109756	0.00126263	0.012012	0.00269906
lavender	38	0.00629347	8	3	21	6	0.210526	0.0789474	0.552632	0.157895	0.00487805	0.00189394	0.0157658	0.00404858
cedar	37	0.00612786	34	3	0	0	0.918919	0.0810811	0	0	0.0207317	0.00189394	0	0
terpenic	37	0.00612786	28	3	6	0	0.756757	0.0810811	0.162162	0	0.0170732	0.00189394	0.0045045	0
celery	35	0.00579662	27	1	3	4	0.771429	0.0285714	0.0857143	0.114286	0.0164634	0.000631313	0.00225225	0.00269906
ozone	35	0.00579662	13	10	8	4	0.371429	0.285714	0.228571	0.114286	0.00792683	0.00631313	0.00600601	0.00269906
potato	35	0.00579662	5	14	10	6	0.142857	0.4	0.285714	0.171429	0.00304878	0.00883838	0.00750751	0.00404858
hawthorn	34	0.005631	2	32	0	0	0.0588235	0.941176	0	0	0.00121951	0.020202	0	0
clove	33	0.00546539	7	26	0	0	0.212121	0.787879	0	0	0.00426829	0.0164141	0	0
bergamot	32	0.00529977	6	1	20	5	0.1875	0.03125	0.625	0.15625	0.00365854	0.000631313	0.015015	0.00337382
cabbage	32	0.00529977	1	6	19	6	0.03125	0.1875	0.59375	0.1875	0.000609756	0.00378788	0.0142643	0.00404858
ammoniacal	31	0.00513415	5	4	22	0	0.16129	0.129032	0.709677	0	0.00304878	0.00252525	0.0165165	0
brandy	31	0.00513415	4	0	2	25	0.129032	0	0.0645161	0.806452	0.00243902	0	0.0015015	0.0168691
malty	31	0.00513415	8	3	3	17	0.258065	0.0967742	0.0967742	0.548387	0.00487805	0.00189394	0.00225225	0.011471
sandalwood	31	0.00513415	29	0	1	1	0.935484	0	0.0322581	0.0322581	0.0176829	0	0.000750751	0.000674764
chamomile	30	0.00496853	1	2	3	24	0.0333333	0.0666667	0.1	0.8	0.000609756	0.00126263	0.00225225	0.0161943
solvent	29	0.00480291	13	3	7	6	0.448276	0.103448	0.241379	0.206897	0.00792683	0.00189394	0.00525526	0.00404858
cumin	28	0.0046373	12	11	4	1	0.428571	0.392857	0.142857	0.0357143	0.00731707	0.00694444	0.003003	0.000674764
narcissus	28	0.0046373	6	19	0	3	0.214286	0.678571	0	0.107143	0.00365854	0.0119949	0	0.00202429
plastic	28	0.0046373	2	15	3	8	0.0714286	0.535714	0.107143	0.285714	0.00121951	0.0094697	0.00225225	0.00539811
ripe	28	0.0046373	5	2	5	16	0.178571	0.0714286	0.178571	0.571429	0.00304878	0.00126263	0.00375375	0.0107962
tomato	28	0.0046373	4	3	13	8	0.142857	0.107143	0.464286	0.285714	0.00243902	0.00189394	0.00975976	0.00539811
vetiver	28	0.0046373	17	9	2	0	0.607143	0.321429	0.0714286	0	0.0103659	0.00568182	0.0015015	0
dusty	28	0.0046373	19	2	5	2	0.678571	0.0714286	0.178571	0.0714286	0.0115854	0.00126263	0.00375375	0.00134953
bitter	27	0.00447168	7	12	6	2	0.259259	0.444444	0.222222	0.0740741	0.00426829	0.00757576	0.0045045	0.00134953
fir needle	27	0.00447168	23	2	0	2	0.851852	0.0740741	0	0.0740741	0.0140244	0.00126263	0	0.00134953
licorice	26	0.00430606	6	11	3	6	0.230769	0.423077	0.115385	0.230769	0.00365854	0.00694444	0.00225225	0.00404858
mandarin	26	0.00430606	1	8	11	6	0.0384615	0.307692	0.423077	0.230769	0.000609756	0.00505051	0.00825826	0.00404858
marine	26	0.00430606	5	11	6	4	0.192308	0.423077	0.230769	0.153846	0.00304878	0.00694444	0.0045045	0.00269906
tonka	26	0.00430606	18	8	0	0	0.692308	0.307692	0	0	0.0109756	0.00505051	0	0
gassy	25	0.00414044	2	2	10	11	0.08	0.08	0.4	0.44	0.00121951	0.00126263	0.00750751	0.0074224
peppery	25	0.00414044	11	5	5	4	0.44	0.2	0.2	0.16	0.00670732	0.00315657	0.00375375	0.00269906
popcorn	25	0.00414044	2	22	1	0	0.08	0.88	0.04	0	0.00121951	0.0138889	0.000750751	0
juicy	24	0.00397483	1	2	6	15	0.0416667	0.0833333	0.25	0.625	0.000609756	0.00126263	0.0045045	0.0101215
mentholic	24	0.00397483	21	2	1	0	0.875	0.0833333	0.0416667	0	0.0128049	0.00126263	0.000750751	0
sweaty	24	0.00397483	2	1	15	6	0.0833333	0.0416667	0.625	0.25	0.00121951	0.000631313	0.0112613	0.00404858
ketonic	23	0.00380921	8	1	8	6	0.347826	0.0434783	0.347826	0.26087	0.00487805	0.000631313	0.00600601	0.00404858
corn	22	0.00364359	3	16	3	0	0.136364	0.727273	0.136364	0	0.00182927	0.010101	0.00225225	0
patchouli	22	0.00364359	19	2	1	0	0.863636	0.0909091	0.0454545	0	0.0115854	0.00126263	0.000750751	0
orchid	21	0.00347797	2	15	0	4	0.0952381	0.714286	0	0.190476	0.00121951	0.0094697	0	0.00269906
beefy	20	0.00331236	4	9	7	0	0.2	0.45	0.35	0	0.00243902	0.00568182	0.00525526	0
lilac	20	0.00331236	8	11	0	1	0.4	0.55	0	0.05	0.00487805	0.00694444	0	0.000674764
ylang	18	0.00298112	2	12	1	3	0.111111	0.666667	0.0555556	0.166667	0.00121951	0.00757576	0.000750751	0.00202429
lily of the valley	17	0.0028155	4	8	4	1	0.235294	0.470588	0.235294	0.0588235	0.00243902	0.00505051	0.003003	0.000674764
magnolia	17	0.0028155	10	0	5	2	0.588235	0	0.294118	0.117647	0.00609756	0	0.00375375	0.00134953
mimosa	17	0.0028155	2	14	1	0	0.117647	0.823529	0.0588235	0	0.00121951	0.00883838	0.000750751	0
radish	16	0.00264988	1	4	6	5	0.0625	0.25	0.375	0.3125	0.000609756	0.00252525	0.0045045	0.00337382
mustard	15	0.00248427	0	4	11	0	0	0.266667	0.733333	0	0	0.00252525	0.00825826	0
toasted	14	0.00231865	5	7	2	0	0.357143	0.5	0.142857	0	0.00304878	0.00441919	0.0015015	0
oakmoss	10	0.00165618	1	9	0	0	0.1	0.9	0	0	0.000609756	0.00568182	0	0
bland	5	0.000828089	2	1	1	1	0.4	0.2	0.2	0.2	0.00121951	0.000631313	0.000750751	0.000674764
tallow	5	0.000828089	0	0	1	4	0	0	0.2	0.8	0	0	0.000750751	0.00269906

## Sheet: PCA-kmeans
Odor note	Frequency in the dataset	Relative frequency	Frequency in C1	Frequency in C2	Frequency in C3	Frequency in C4	%ON C1	%ON C2	%ON C3	%ON C4	%OM C1	%OM C2	%OM C3	%OM C4
fruity	1828	0.302749	691	306	472	359	0.378009	0.167396	0.258206	0.196389	0.45371	0.208731	0.290999	0.251577
green	1389	0.230043	548	282	329	230	0.394528	0.203024	0.236861	0.165587	0.359816	0.19236	0.202836	0.161177
sweet	1283	0.212488	272	422	271	318	0.212003	0.328917	0.211224	0.247857	0.178595	0.287858	0.167078	0.222845
floral	1010	0.167274	217	377	179	237	0.214851	0.373267	0.177228	0.234653	0.142482	0.257162	0.110358	0.166083
herbal	761	0.126035	177	153	157	274	0.232589	0.201051	0.206307	0.360053	0.116218	0.104366	0.0967941	0.192011
woody	627	0.103842	64	124	78	361	0.102073	0.197767	0.124402	0.575758	0.0420223	0.0845839	0.0480888	0.252978
fatty	494	0.0818152	303	36	83	72	0.61336	0.0728745	0.168016	0.145749	0.198949	0.0245566	0.0511714	0.0504555
waxy	446	0.0738655	296	30	67	53	0.663677	0.0672646	0.150224	0.118834	0.194353	0.0204638	0.041307	0.0371409
fresh	439	0.0727062	155	75	88	121	0.353075	0.170843	0.200456	0.275626	0.101773	0.0511596	0.054254	0.0847933
spicy	411	0.0680689	52	185	64	110	0.126521	0.450122	0.155718	0.26764	0.0341431	0.126194	0.0394575	0.0770848
rose	343	0.0568069	136	93	48	66	0.396501	0.271137	0.139942	0.19242	0.0892974	0.0634379	0.0295931	0.0462509
sulfurous	334	0.0553163	46	57	176	55	0.137725	0.170659	0.526946	0.164671	0.0302035	0.0388813	0.108508	0.0385424
nutty	310	0.0513415	33	128	82	67	0.106452	0.412903	0.264516	0.216129	0.0216678	0.0873124	0.0505549	0.0469516
citrus	309	0.0511759	125	23	80	81	0.404531	0.0744337	0.2589	0.262136	0.0820749	0.0156889	0.0493218	0.0567624
oily	296	0.0490229	170	21	54	51	0.574324	0.0709459	0.182432	0.172297	0.111622	0.0143247	0.0332922	0.0357393
balsamic	293	0.048526	36	159	26	72	0.122867	0.542662	0.0887372	0.245734	0.0236376	0.108458	0.0160296	0.0504555
odorless	269	0.0445512	21	54	161	33	0.0780669	0.200743	0.598513	0.122677	0.0137886	0.0368349	0.0992602	0.0231254
earthy	265	0.0438887	54	85	51	75	0.203774	0.320755	0.192453	0.283019	0.0354563	0.0579809	0.0314427	0.0525578
apple	263	0.0435575	139	25	62	37	0.528517	0.095057	0.235741	0.140684	0.0912672	0.0170532	0.0382244	0.0259285
tropical	259	0.042895	97	38	64	60	0.374517	0.146718	0.247104	0.23166	0.0636901	0.0259209	0.0394575	0.0420463
minty	242	0.0400795	15	30	36	161	0.0619835	0.123967	0.14876	0.665289	0.00984898	0.0204638	0.0221948	0.112824
ethereal	241	0.0399139	77	18	110	36	0.319502	0.0746888	0.456432	0.149378	0.0505581	0.0122783	0.0678175	0.0252278
meaty	234	0.0387546	38	66	93	37	0.162393	0.282051	0.397436	0.15812	0.0249508	0.0450205	0.0573366	0.0259285
roasted	222	0.0367671	14	92	80	36	0.0630631	0.414414	0.36036	0.162162	0.00919238	0.0627558	0.0493218	0.0252278
caramellic	213	0.0352766	36	53	64	60	0.169014	0.248826	0.300469	0.28169	0.0236376	0.0361528	0.0394575	0.0420463
pineapple	176	0.0291487	94	13	49	20	0.534091	0.0738636	0.278409	0.113636	0.0617203	0.00886767	0.0302096	0.0140154
musty	163	0.0269957	29	51	39	44	0.177914	0.312883	0.239264	0.269939	0.0190414	0.0347885	0.0240444	0.0308339
vegetable	160	0.0264988	45	46	46	23	0.28125	0.2875	0.2875	0.14375	0.0295469	0.0313779	0.02836	0.0161177
berry	152	0.0251739	37	38	46	31	0.243421	0.25	0.302632	0.203947	0.0242942	0.0259209	0.02836	0.0217239
winey	145	0.0240146	88	14	28	15	0.606897	0.0965517	0.193103	0.103448	0.0577807	0.0095498	0.0172626	0.0105116
creamy	144	0.023849	39	32	27	46	0.270833	0.222222	0.1875	0.319444	0.0256074	0.0218281	0.0166461	0.0322355
onion	140	0.0231865	15	13	96	16	0.107143	0.0928571	0.685714	0.114286	0.00984898	0.00886767	0.0591862	0.0112123
phenolic	131	0.0216959	6	98	9	18	0.0458015	0.748092	0.0687023	0.137405	0.00393959	0.0668486	0.00554871	0.0126139
pungent	130	0.0215303	21	16	78	15	0.161538	0.123077	0.6	0.115385	0.0137886	0.0109141	0.0480888	0.0105116
pear	127	0.0210335	86	12	17	12	0.677165	0.0944882	0.133858	0.0944882	0.0564675	0.00818554	0.0104809	0.00840925
dry	127	0.0210335	22	26	20	59	0.173228	0.204724	0.15748	0.464567	0.0144452	0.0177353	0.0123305	0.0413455
cheesy	126	0.0208678	43	8	57	18	0.34127	0.0634921	0.452381	0.142857	0.0282337	0.00545703	0.0351418	0.0126139
buttery	125	0.0207022	35	18	44	28	0.28	0.144	0.352	0.224	0.022981	0.0122783	0.027127	0.0196216
aldehydic	123	0.020371	57	14	30	22	0.463415	0.113821	0.243902	0.178862	0.0374261	0.0095498	0.0184957	0.015417
honey	120	0.0198741	28	68	13	11	0.233333	0.566667	0.108333	0.0916667	0.0183848	0.0463847	0.0080148	0.00770848
camphoreous	119	0.0197085	6	15	14	84	0.0504202	0.12605	0.117647	0.705882	0.00393959	0.0102319	0.00863132	0.0588648
powdery	112	0.0185492	6	61	10	35	0.0535714	0.544643	0.0892857	0.3125	0.00393959	0.0416098	0.00616523	0.024527
leafy	110	0.018218	40	34	19	17	0.363636	0.309091	0.172727	0.154545	0.026264	0.0231924	0.0117139	0.0119131
alcoholic	109	0.0180523	45	5	45	14	0.412844	0.0458716	0.412844	0.12844	0.0295469	0.00341064	0.0277435	0.00981079
melon	109	0.0180523	66	10	23	10	0.605505	0.0917431	0.211009	0.0917431	0.0433355	0.00682128	0.01418	0.00700771
metallic	109	0.0180523	25	25	42	17	0.229358	0.229358	0.385321	0.155963	0.016415	0.0170532	0.025894	0.0119131
animal	108	0.0178867	8	40	20	40	0.0740741	0.37037	0.185185	0.37037	0.00525279	0.0272851	0.0123305	0.0280308
banana	104	0.0172242	63	7	29	5	0.605769	0.0673077	0.278846	0.0480769	0.0413657	0.0047749	0.0178792	0.00350385
mushroom	104	0.0172242	49	19	23	13	0.471154	0.182692	0.221154	0.125	0.0321733	0.0129604	0.01418	0.00911002
jasmin	103	0.0170586	20	23	31	29	0.194175	0.223301	0.300971	0.281553	0.013132	0.0156889	0.0191122	0.0203224
burnt	96	0.0158993	8	47	23	18	0.0833333	0.489583	0.239583	0.1875	0.00525279	0.03206	0.01418	0.0126139
coconut	96	0.0158993	21	17	12	46	0.21875	0.177083	0.125	0.479167	0.0137886	0.0115962	0.00739827	0.0322355
garlic	96	0.0158993	9	13	64	10	0.09375	0.135417	0.666667	0.104167	0.00590939	0.00886767	0.0394575	0.00700771
cognac	95	0.0157337	65	1	18	11	0.684211	0.0105263	0.189474	0.115789	0.0426789	0.000682128	0.0110974	0.00770848
amber	89	0.01474	7	16	6	60	0.0786517	0.179775	0.0674157	0.674157	0.00459619	0.0109141	0.00369914	0.0420463
cocoa	89	0.01474	17	38	25	9	0.191011	0.426966	0.280899	0.101124	0.0111622	0.0259209	0.0154131	0.00630694
peach	86	0.0142431	29	13	11	33	0.337209	0.151163	0.127907	0.383721	0.0190414	0.00886767	0.00678175	0.0231254
clean	86	0.0142431	32	9	11	34	0.372093	0.104651	0.127907	0.395349	0.0210112	0.00613915	0.00678175	0.0238262
fermented	85	0.0140775	36	5	35	9	0.423529	0.0588235	0.411765	0.105882	0.0236376	0.00341064	0.0215783	0.00630694
vanilla	84	0.0139119	4	70	5	5	0.047619	0.833333	0.0595238	0.0595238	0.0026264	0.047749	0.00308261	0.00350385
dairy	82	0.0135807	30	8	27	17	0.365854	0.097561	0.329268	0.207317	0.019698	0.00545703	0.0166461	0.0119131
musk	81	0.013415	5	6	7	63	0.0617284	0.0740741	0.0864198	0.777778	0.00328299	0.00409277	0.00431566	0.0441486
pine	81	0.013415	7	5	12	57	0.0864198	0.0617284	0.148148	0.703704	0.00459619	0.00341064	0.00739827	0.0399439
warm	79	0.0130838	11	28	11	29	0.139241	0.35443	0.139241	0.367089	0.00722259	0.0190996	0.00678175	0.0203224
cooked	78	0.0129182	17	16	29	16	0.217949	0.205128	0.371795	0.205128	0.0111622	0.0109141	0.0178792	0.0112123
tobacco	76	0.0125869	5	20	13	38	0.0657895	0.263158	0.171053	0.5	0.00328299	0.0136426	0.0080148	0.0266293
violet	76	0.0125869	28	7	15	26	0.368421	0.0921053	0.197368	0.342105	0.0183848	0.0047749	0.00924784	0.01822
coffee	75	0.0124213	4	48	13	10	0.0533333	0.64	0.173333	0.133333	0.0026264	0.0327422	0.0080148	0.00700771
aromatic	75	0.0124213	10	30	18	17	0.133333	0.4	0.24	0.226667	0.00656599	0.0204638	0.0110974	0.0119131
cinnamon	69	0.0114276	6	54	5	4	0.0869565	0.782609	0.0724638	0.057971	0.00393959	0.0368349	0.00308261	0.00280308
natural	68	0.011262	20	7	12	29	0.294118	0.102941	0.176471	0.426471	0.013132	0.0047749	0.00739827	0.0203224
orange	68	0.011262	43	9	10	6	0.632353	0.132353	0.147059	0.0882353	0.0282337	0.00613915	0.00616523	0.00420463
milky	65	0.0107652	22	13	17	13	0.338462	0.2	0.261538	0.2	0.0144452	0.00886767	0.0104809	0.00911002
rummy	64	0.0105995	24	8	24	8	0.375	0.125	0.375	0.125	0.0157584	0.00545703	0.0147965	0.00560617
almond	63	0.0104339	3	49	7	4	0.047619	0.777778	0.111111	0.0634921	0.0019698	0.0334243	0.00431566	0.00280308
anisic	63	0.0104339	2	48	6	7	0.031746	0.761905	0.0952381	0.111111	0.0013132	0.0327422	0.00369914	0.0049054
apricot	63	0.0104339	28	11	10	14	0.444444	0.174603	0.15873	0.222222	0.0183848	0.00750341	0.00616523	0.00981079
fishy	63	0.0104339	12	12	33	6	0.190476	0.190476	0.52381	0.0952381	0.00787919	0.00818554	0.0203453	0.00420463
cherry	62	0.0102683	9	41	4	8	0.145161	0.66129	0.0645161	0.129032	0.00590939	0.0279673	0.00246609	0.00560617
grassy	60	0.00993707	23	9	17	11	0.383333	0.15	0.283333	0.183333	0.0151018	0.00613915	0.0104809	0.00770848
grape	58	0.00960583	12	31	9	6	0.206897	0.534483	0.155172	0.103448	0.00787919	0.021146	0.00554871	0.00420463
sharp	57	0.00944021	10	11	30	6	0.175439	0.192982	0.526316	0.105263	0.00656599	0.00750341	0.0184957	0.00420463
grapefruit	56	0.00927459	14	8	15	19	0.25	0.142857	0.267857	0.339286	0.00919238	0.00545703	0.00924784	0.0133146
hyacinth	56	0.00927459	5	47	2	2	0.0892857	0.839286	0.0357143	0.0357143	0.00328299	0.03206	0.00123305	0.00140154
lemon	56	0.00927459	16	6	17	17	0.285714	0.107143	0.303571	0.303571	0.0105056	0.00409277	0.0104809	0.0119131
geranium	55	0.00910898	24	13	5	13	0.436364	0.236364	0.0909091	0.236364	0.0157584	0.00886767	0.00308261	0.00911002
hay	55	0.00910898	7	18	13	17	0.127273	0.327273	0.236364	0.309091	0.00459619	0.0122783	0.0080148	0.0119131
orangeflower	55	0.00910898	8	40	4	3	0.145455	0.727273	0.0727273	0.0545455	0.00525279	0.0272851	0.00246609	0.00210231
orris	54	0.00894336	14	8	5	27	0.259259	0.148148	0.0925926	0.5	0.00919238	0.00545703	0.00308261	0.0189208
alliaceous	53	0.00877774	3	5	37	8	0.0566038	0.0943396	0.698113	0.150943	0.0019698	0.00341064	0.0228113	0.00560617
savory	53	0.00877774	4	12	28	9	0.0754717	0.226415	0.528302	0.169811	0.0026264	0.00818554	0.0172626	0.00630694
cortex	49	0.00811527	12	24	6	7	0.244898	0.489796	0.122449	0.142857	0.00787919	0.0163711	0.00369914	0.0049054
medicinal	49	0.00811527	2	29	6	12	0.0408163	0.591837	0.122449	0.244898	0.0013132	0.0197817	0.00369914	0.00840925
cooling	48	0.00794965	7	6	8	27	0.145833	0.125	0.166667	0.5625	0.00459619	0.00409277	0.00493218	0.0189208
cucumber	48	0.00794965	38	1	9	0	0.791667	0.0208333	0.1875	0	0.0249508	0.000682128	0.00554871	0
leathery	48	0.00794965	3	28	3	14	0.0625	0.583333	0.0625	0.291667	0.0019698	0.0190996	0.00184957	0.00981079
sour	48	0.00794965	15	6	21	6	0.3125	0.125	0.4375	0.125	0.00984898	0.00409277	0.012947	0.00420463
coumarinic	45	0.0074528	3	23	3	16	0.0666667	0.511111	0.0666667	0.355556	0.0019698	0.0156889	0.00184957	0.0112123
lactonic	45	0.0074528	7	8	9	21	0.155556	0.177778	0.2	0.466667	0.00459619	0.00545703	0.00554871	0.0147162
muguet	45	0.0074528	13	15	4	13	0.288889	0.333333	0.0888889	0.288889	0.00853578	0.0102319	0.00246609	0.00911002
plum	45	0.0074528	7	15	10	13	0.155556	0.333333	0.222222	0.288889	0.00459619	0.0102319	0.00616523	0.00911002
raspberry	44	0.00728718	10	16	5	13	0.227273	0.363636	0.113636	0.295455	0.00656599	0.0109141	0.00308261	0.00911002
smoky	43	0.00712156	3	28	7	5	0.0697674	0.651163	0.162791	0.116279	0.0019698	0.0190996	0.00431566	0.00350385
tea	43	0.00712156	7	12	8	16	0.162791	0.27907	0.186047	0.372093	0.00459619	0.00818554	0.00493218	0.0112123
chocolate	42	0.00695595	2	26	9	5	0.047619	0.619048	0.214286	0.119048	0.0013132	0.0177353	0.00554871	0.00350385
hazelnut	42	0.00695595	1	23	12	6	0.0238095	0.547619	0.285714	0.142857	0.000656599	0.0156889	0.00739827	0.00420463
lily	42	0.00695595	8	22	8	4	0.190476	0.52381	0.190476	0.0952381	0.00525279	0.0150068	0.00493218	0.00280308
soapy	42	0.00695595	24	2	9	7	0.571429	0.047619	0.214286	0.166667	0.0157584	0.00136426	0.00554871	0.0049054
strawberry	42	0.00695595	8	18	11	5	0.190476	0.428571	0.261905	0.119048	0.00525279	0.0122783	0.00678175	0.00350385
weedy	41	0.00679033	9	9	14	9	0.219512	0.219512	0.341463	0.219512	0.00590939	0.00613915	0.00863132	0.00630694
bready	40	0.00662471	6	14	13	7	0.15	0.35	0.325	0.175	0.00393959	0.0095498	0.0080148	0.0049054
currant	40	0.00662471	4	3	14	19	0.1	0.075	0.35	0.475	0.0026264	0.00204638	0.00863132	0.0133146
lavender	38	0.00629347	9	4	16	9	0.236842	0.105263	0.421053	0.236842	0.00590939	0.00272851	0.00986436	0.00630694
cedar	37	0.00612786	0	1	4	32	0	0.027027	0.108108	0.864865	0	0.000682128	0.00246609	0.0224247
terpenic	37	0.00612786	1	4	5	27	0.027027	0.108108	0.135135	0.72973	0.000656599	0.00272851	0.00308261	0.0189208
celery	35	0.00579662	7	5	9	14	0.2	0.142857	0.257143	0.4	0.00459619	0.00341064	0.00554871	0.00981079
ozone	35	0.00579662	8	10	4	13	0.228571	0.285714	0.114286	0.371429	0.00525279	0.00682128	0.00246609	0.00911002
potato	35	0.00579662	3	10	14	8	0.0857143	0.285714	0.4	0.228571	0.0019698	0.00682128	0.00863132	0.00560617
hawthorn	34	0.005631	0	32	1	1	0	0.941176	0.0294118	0.0294118	0	0.0218281	0.000616523	0.000700771
clove	33	0.00546539	0	26	1	6	0	0.787879	0.030303	0.181818	0	0.0177353	0.000616523	0.00420463
bergamot	32	0.00529977	9	2	16	5	0.28125	0.0625	0.5	0.15625	0.00590939	0.00136426	0.00986436	0.00350385
cabbage	32	0.00529977	4	6	21	1	0.125	0.1875	0.65625	0.03125	0.0026264	0.00409277	0.012947	0.000700771
ammoniacal	31	0.00513415	0	4	25	2	0	0.129032	0.806452	0.0645161	0	0.00272851	0.0154131	0.00140154
brandy	31	0.00513415	17	0	8	6	0.548387	0	0.258065	0.193548	0.0111622	0	0.00493218	0.00420463
malty	31	0.00513415	12	3	10	6	0.387097	0.0967742	0.322581	0.193548	0.00787919	0.00204638	0.00616523	0.00420463
sandalwood	31	0.00513415	1	1	1	28	0.0322581	0.0322581	0.0322581	0.903226	0.000656599	0.000682128	0.000616523	0.0196216
chamomile	30	0.00496853	11	3	14	2	0.366667	0.1	0.466667	0.0666667	0.00722259	0.00204638	0.00863132	0.00140154
solvent	29	0.00480291	3	3	10	13	0.103448	0.103448	0.344828	0.448276	0.0019698	0.00204638	0.00616523	0.00911002
cumin	28	0.0046373	5	11	2	10	0.178571	0.392857	0.0714286	0.357143	0.00328299	0.00750341	0.00123305	0.00700771
narcissus	28	0.0046373	3	18	2	5	0.107143	0.642857	0.0714286	0.178571	0.0019698	0.0122783	0.00123305	0.00350385
plastic	28	0.0046373	8	15	5	0	0.285714	0.535714	0.178571	0	0.00525279	0.0102319	0.00308261	0
ripe	28	0.0046373	12	2	10	4	0.428571	0.0714286	0.357143	0.142857	0.00787919	0.00136426	0.00616523	0.00280308
tomato	28	0.0046373	5	2	18	3	0.178571	0.0714286	0.642857	0.107143	0.00328299	0.00136426	0.0110974	0.00210231
vetiver	28	0.0046373	1	11	1	15	0.0357143	0.392857	0.0357143	0.535714	0.000656599	0.00750341	0.000616523	0.0105116
dusty	28	0.0046373	6	2	4	16	0.214286	0.0714286	0.142857	0.571429	0.00393959	0.00136426	0.00246609	0.0112123
bitter	27	0.00447168	5	13	4	5	0.185185	0.481481	0.148148	0.185185	0.00328299	0.00886767	0.00246609	0.00350385
fir needle	27	0.00447168	3	2	0	22	0.111111	0.0740741	0	0.814815	0.0019698	0.00136426	0	0.015417
licorice	26	0.00430606	3	11	6	6	0.115385	0.423077	0.230769	0.230769	0.0019698	0.00750341	0.00369914	0.00420463
mandarin	26	0.00430606	11	8	6	1	0.423077	0.307692	0.230769	0.0384615	0.00722259	0.00545703	0.00369914	0.000700771
marine	26	0.00430606	9	11	2	4	0.346154	0.423077	0.0769231	0.153846	0.00590939	0.00750341	0.00123305	0.00280308
tonka	26	0.00430606	0	11	1	14	0	0.423077	0.0384615	0.538462	0	0.00750341	0.000616523	0.00981079
gassy	25	0.00414044	8	1	15	1	0.32	0.04	0.6	0.04	0.00525279	0.000682128	0.00924784	0.000700771
peppery	25	0.00414044	4	5	4	12	0.16	0.2	0.16	0.48	0.0026264	0.00341064	0.00246609	0.00840925
popcorn	25	0.00414044	2	14	5	4	0.08	0.56	0.2	0.16	0.0013132	0.0095498	0.00308261	0.00280308
juicy	24	0.00397483	13	2	8	1	0.541667	0.0833333	0.333333	0.0416667	0.00853578	0.00136426	0.00493218	0.000700771
mentholic	24	0.00397483	0	2	1	21	0	0.0833333	0.0416667	0.875	0	0.00136426	0.000616523	0.0147162
sweaty	24	0.00397483	12	0	9	3	0.5	0	0.375	0.125	0.00787919	0	0.00554871	0.00210231
ketonic	23	0.00380921	3	3	11	6	0.130435	0.130435	0.478261	0.26087	0.0019698	0.00204638	0.00678175	0.00420463
corn	22	0.00364359	0	11	7	4	0	0.5	0.318182	0.181818	0	0.00750341	0.00431566	0.00280308
patchouli	22	0.00364359	0	3	2	17	0	0.136364	0.0909091	0.772727	0	0.00204638	0.00123305	0.0119131
orchid	21	0.00347797	5	14	1	1	0.238095	0.666667	0.047619	0.047619	0.00328299	0.0095498	0.000616523	0.000700771
beefy	20	0.00331236	3	8	8	1	0.15	0.4	0.4	0.05	0.0019698	0.00545703	0.00493218	0.000700771
lilac	20	0.00331236	1	12	2	5	0.05	0.6	0.1	0.25	0.000656599	0.00818554	0.00123305	0.00350385
ylang	18	0.00298112	1	10	7	0	0.0555556	0.555556	0.388889	0	0.000656599	0.00682128	0.00431566	0
lily of the valley	17	0.0028155	1	8	4	4	0.0588235	0.470588	0.235294	0.235294	0.000656599	0.00545703	0.00246609	0.00280308
magnolia	17	0.0028155	7	0	0	10	0.411765	0	0	0.588235	0.00459619	0	0	0.00700771
mimosa	17	0.0028155	0	13	2	2	0	0.764706	0.117647	0.117647	0	0.00886767	0.00123305	0.00140154
radish	16	0.00264988	3	4	8	1	0.1875	0.25	0.5	0.0625	0.0019698	0.00272851	0.00493218	0.000700771
mustard	15	0.00248427	1	1	12	1	0.0666667	0.0666667	0.8	0.0666667	0.000656599	0.000682128	0.00739827	0.000700771
toasted	14	0.00231865	0	6	6	2	0	0.428571	0.428571	0.142857	0	0.00409277	0.00369914	0.00140154
oakmoss	10	0.00165618	0	9	0	1	0	0.9	0	0.1	0	0.00613915	0	0.000700771
bland	5	0.000828089	0	0	1	4	0	0	0.2	0.8	0	0	0.000616523	0.00280308
tallow	5	0.000828089	5	0	0	0	1	0	0	0	0.00328299	0	0	0

## Sheet: PCA-AHC
Odor note	Frequency in the dataset	Relative frequency	Frequency in C1	Frequency in C2	Frequency in C3	Frequency in C4	%ON C1	%ON C2	%ON C3	%ON C4	%OM C1	%OM C2	%OM C3	%OM C4
fruity	1828	0.302749	402	376	647	403	0.219912	0.205689	0.353939	0.22046	0.275154	0.214123	0.323986	0.489078
green	1389	0.230043	253	340	509	287	0.182145	0.24478	0.366451	0.206623	0.173169	0.193622	0.254882	0.348301
sweet	1283	0.212488	329	486	324	144	0.25643	0.3788	0.252533	0.112237	0.225188	0.276765	0.162243	0.174757
floral	1010	0.167274	237	441	242	90	0.234653	0.436634	0.239604	0.0891089	0.162218	0.251139	0.121182	0.109223
herbal	761	0.126035	276	193	217	75	0.362681	0.253614	0.285151	0.0985545	0.188912	0.109909	0.108663	0.0910194
woody	627	0.103842	358	148	100	21	0.570973	0.236045	0.15949	0.0334928	0.245038	0.0842825	0.0500751	0.0254854
fatty	494	0.0818152	85	48	165	196	0.172065	0.097166	0.334008	0.396761	0.0581793	0.0273349	0.0826239	0.237864
waxy	446	0.0738655	65	47	136	198	0.14574	0.105381	0.304933	0.443946	0.0444901	0.0267654	0.0681022	0.240291
fresh	439	0.0727062	125	86	153	75	0.284738	0.1959	0.348519	0.170843	0.0855578	0.0489749	0.0766149	0.0910194
spicy	411	0.0680689	109	200	84	18	0.265207	0.486618	0.20438	0.0437956	0.0746064	0.113895	0.0420631	0.0218447
rose	343	0.0568069	68	117	83	75	0.198251	0.341108	0.241983	0.218659	0.0465435	0.0666287	0.0415623	0.0910194
sulfurous	334	0.0553163	59	63	188	24	0.176647	0.188623	0.562874	0.0718563	0.0403833	0.035877	0.0941412	0.0291262
nutty	310	0.0513415	61	155	80	14	0.196774	0.5	0.258065	0.0451613	0.0417522	0.0882688	0.0400601	0.0169903
citrus	309	0.0511759	92	27	133	57	0.297735	0.0873786	0.430421	0.184466	0.0629706	0.0153759	0.0665999	0.0691748
oily	296	0.0490229	58	28	99	111	0.195946	0.0945946	0.334459	0.375	0.0396988	0.0159453	0.0495744	0.134709
balsamic	293	0.048526	73	178	34	8	0.249147	0.607509	0.116041	0.0273038	0.0499658	0.101367	0.0170255	0.00970874
odorless	269	0.0445512	30	75	154	10	0.111524	0.27881	0.572491	0.0371747	0.0205339	0.0427107	0.0771157	0.0121359
earthy	265	0.0438887	69	102	70	24	0.260377	0.384906	0.264151	0.090566	0.0472279	0.0580866	0.0350526	0.0291262
apple	263	0.0435575	46	28	101	88	0.174905	0.106464	0.38403	0.334601	0.0314853	0.0159453	0.0505759	0.106796
tropical	259	0.042895	68	45	77	69	0.262548	0.173745	0.297297	0.266409	0.0465435	0.0256264	0.0385578	0.0837379
minty	242	0.0400795	160	38	37	7	0.661157	0.157025	0.152893	0.0289256	0.109514	0.0216401	0.0185278	0.00849515
ethereal	241	0.0399139	34	27	147	33	0.141079	0.112033	0.609959	0.136929	0.0232717	0.0153759	0.0736104	0.0400485
meaty	234	0.0387546	41	76	96	21	0.175214	0.324786	0.410256	0.0897436	0.028063	0.0432802	0.0480721	0.0254854
roasted	222	0.0367671	33	114	68	7	0.148649	0.513514	0.306306	0.0315315	0.0225873	0.0649203	0.0340511	0.00849515
caramellic	213	0.0352766	62	68	66	17	0.29108	0.319249	0.309859	0.0798122	0.0424367	0.0387244	0.0330496	0.0206311
pineapple	176	0.0291487	32	17	68	59	0.181818	0.0965909	0.386364	0.335227	0.0219028	0.00968109	0.0340511	0.0716019
musty	163	0.0269957	45	55	55	8	0.276074	0.337423	0.337423	0.0490798	0.0308008	0.0313212	0.0275413	0.00970874
vegetable	160	0.0264988	23	51	64	22	0.14375	0.31875	0.4	0.1375	0.0157426	0.0290433	0.0320481	0.026699
berry	152	0.0251739	36	42	57	17	0.236842	0.276316	0.375	0.111842	0.0246407	0.023918	0.0285428	0.0206311
winey	145	0.0240146	15	20	56	54	0.103448	0.137931	0.386207	0.372414	0.0102669	0.0113895	0.0280421	0.065534
creamy	144	0.023849	45	38	41	20	0.3125	0.263889	0.284722	0.138889	0.0308008	0.0216401	0.0205308	0.0242718
onion	140	0.0231865	17	19	93	11	0.121429	0.135714	0.664286	0.0785714	0.0116359	0.01082	0.0465699	0.0133495
phenolic	131	0.0216959	15	105	11	0	0.114504	0.801527	0.0839695	0	0.0102669	0.059795	0.00550826	0
pungent	130	0.0215303	14	19	92	5	0.107692	0.146154	0.707692	0.0384615	0.00958248	0.01082	0.0460691	0.00606796
pear	127	0.0210335	15	13	30	69	0.11811	0.102362	0.23622	0.543307	0.0102669	0.00740319	0.0150225	0.0837379
dry	127	0.0210335	53	37	33	4	0.417323	0.291339	0.259843	0.0314961	0.0362765	0.0210706	0.0165248	0.00485437
cheesy	126	0.0208678	19	10	75	22	0.150794	0.0793651	0.595238	0.174603	0.0130048	0.00569476	0.0375563	0.026699
buttery	125	0.0207022	28	21	53	23	0.224	0.168	0.424	0.184	0.019165	0.011959	0.0265398	0.0279126
aldehydic	123	0.020371	23	17	62	21	0.186992	0.138211	0.504065	0.170732	0.0157426	0.00968109	0.0310466	0.0254854
honey	120	0.0198741	13	81	16	10	0.108333	0.675	0.133333	0.0833333	0.00889802	0.0461276	0.00801202	0.0121359
camphoreous	119	0.0197085	81	19	17	2	0.680672	0.159664	0.142857	0.0168067	0.0554415	0.01082	0.00851277	0.00242718
powdery	112	0.0185492	32	71	7	2	0.285714	0.633929	0.0625	0.0178571	0.0219028	0.0404328	0.00350526	0.00242718
leafy	110	0.018218	17	40	35	18	0.154545	0.363636	0.318182	0.163636	0.0116359	0.022779	0.0175263	0.0218447
alcoholic	109	0.0180523	13	9	69	18	0.119266	0.0825688	0.633028	0.165138	0.00889802	0.00512528	0.0345518	0.0218447
melon	109	0.0180523	9	12	41	47	0.0825688	0.110092	0.376147	0.431193	0.00616016	0.00683371	0.0205308	0.0570388
metallic	109	0.0180523	27	27	44	11	0.247706	0.247706	0.40367	0.100917	0.0184805	0.0153759	0.022033	0.0133495
animal	108	0.0178867	35	55	15	3	0.324074	0.509259	0.138889	0.0277778	0.0239562	0.0313212	0.00751127	0.00364078
banana	104	0.0172242	9	10	45	40	0.0865385	0.0961538	0.432692	0.384615	0.00616016	0.00569476	0.0225338	0.0485437
mushroom	104	0.0172242	12	22	42	28	0.115385	0.211538	0.403846	0.269231	0.00821355	0.0125285	0.0210315	0.0339806
jasmin	103	0.0170586	36	38	20	9	0.349515	0.368932	0.194175	0.0873786	0.0246407	0.0216401	0.010015	0.0109223
burnt	96	0.0158993	19	56	20	1	0.197917	0.583333	0.208333	0.0104167	0.0130048	0.0318907	0.010015	0.00121359
coconut	96	0.0158993	51	18	13	14	0.53125	0.1875	0.135417	0.145833	0.0349076	0.0102506	0.00650976	0.0169903
garlic	96	0.0158993	11	16	64	5	0.114583	0.166667	0.666667	0.0520833	0.00752909	0.00911162	0.0320481	0.00606796
cognac	95	0.0157337	9	4	44	38	0.0947368	0.0421053	0.463158	0.4	0.00616016	0.0022779	0.022033	0.0461165
amber	89	0.01474	58	25	5	1	0.651685	0.280899	0.0561798	0.011236	0.0396988	0.0142369	0.00250376	0.00121359
cocoa	89	0.01474	10	44	29	6	0.11236	0.494382	0.325843	0.0674157	0.00684463	0.0250569	0.0145218	0.00728155
peach	86	0.0142431	41	15	13	17	0.476744	0.174419	0.151163	0.197674	0.028063	0.00854214	0.00650976	0.0206311
clean	86	0.0142431	34	11	24	17	0.395349	0.127907	0.27907	0.197674	0.0232717	0.00626424	0.012018	0.0206311
fermented	85	0.0140775	10	8	44	23	0.117647	0.0941176	0.517647	0.270588	0.00684463	0.00455581	0.022033	0.0279126
vanilla	84	0.0139119	5	73	4	2	0.0595238	0.869048	0.047619	0.0238095	0.00342231	0.0415718	0.002003	0.00242718
dairy	82	0.0135807	20	9	34	19	0.243902	0.109756	0.414634	0.231707	0.0136893	0.00512528	0.0170255	0.0230583
musk	81	0.013415	48	26	5	2	0.592593	0.320988	0.0617284	0.0246914	0.0328542	0.0148064	0.00250376	0.00242718
pine	81	0.013415	56	7	17	1	0.691358	0.0864198	0.209877	0.0123457	0.0383299	0.00398633	0.00851277	0.00121359
warm	79	0.0130838	28	31	14	6	0.35443	0.392405	0.177215	0.0759494	0.019165	0.0176538	0.00701052	0.00728155
cooked	78	0.0129182	14	23	35	6	0.179487	0.294872	0.448718	0.0769231	0.00958248	0.0130979	0.0175263	0.00728155
tobacco	76	0.0125869	37	26	12	1	0.486842	0.342105	0.157895	0.0131579	0.0253251	0.0148064	0.00600901	0.00121359
violet	76	0.0125869	26	10	26	14	0.342105	0.131579	0.342105	0.184211	0.017796	0.00569476	0.0130195	0.0169903
coffee	75	0.0124213	9	51	12	3	0.12	0.68	0.16	0.04	0.00616016	0.0290433	0.00600901	0.00364078
aromatic	75	0.0124213	16	36	18	5	0.213333	0.48	0.24	0.0666667	0.0109514	0.0205011	0.00901352	0.00606796
cinnamon	69	0.0114276	4	60	5	0	0.057971	0.869565	0.0724638	0	0.00273785	0.0341686	0.00250376	0
natural	68	0.011262	32	9	17	10	0.470588	0.132353	0.25	0.147059	0.0219028	0.00512528	0.00851277	0.0121359
orange	68	0.011262	8	12	24	24	0.117647	0.176471	0.352941	0.352941	0.0054757	0.00683371	0.012018	0.0291262
milky	65	0.0107652	16	14	22	13	0.246154	0.215385	0.338462	0.2	0.0109514	0.00797267	0.0110165	0.0157767
rummy	64	0.0105995	9	10	31	14	0.140625	0.15625	0.484375	0.21875	0.00616016	0.00569476	0.0155233	0.0169903
almond	63	0.0104339	2	52	8	1	0.031746	0.825397	0.126984	0.015873	0.00136893	0.0296128	0.00400601	0.00121359
anisic	63	0.0104339	5	50	6	2	0.0793651	0.793651	0.0952381	0.031746	0.00342231	0.0284738	0.00300451	0.00242718
apricot	63	0.0104339	18	18	7	20	0.285714	0.285714	0.111111	0.31746	0.0123203	0.0102506	0.00350526	0.0242718
fishy	63	0.0104339	6	14	36	7	0.0952381	0.222222	0.571429	0.111111	0.00410678	0.00797267	0.018027	0.00849515
cherry	62	0.0102683	6	44	7	5	0.0967742	0.709677	0.112903	0.0806452	0.00410678	0.0250569	0.00350526	0.00606796
grassy	60	0.00993707	12	13	23	12	0.2	0.216667	0.383333	0.2	0.00821355	0.00740319	0.0115173	0.0145631
grape	58	0.00960583	5	32	12	9	0.0862069	0.551724	0.206897	0.155172	0.00342231	0.0182232	0.00600901	0.0109223
sharp	57	0.00944021	7	11	35	4	0.122807	0.192982	0.614035	0.0701754	0.00479124	0.00626424	0.0175263	0.00485437
grapefruit	56	0.00927459	18	11	20	7	0.321429	0.196429	0.357143	0.125	0.0123203	0.00626424	0.010015	0.00849515
hyacinth	56	0.00927459	0	51	4	1	0	0.910714	0.0714286	0.0178571	0	0.0290433	0.002003	0.00121359
lemon	56	0.00927459	17	7	28	4	0.303571	0.125	0.5	0.0714286	0.0116359	0.00398633	0.014021	0.00485437
geranium	55	0.00910898	11	17	14	13	0.2	0.309091	0.254545	0.236364	0.00752909	0.00968109	0.00701052	0.0157767
hay	55	0.00910898	15	25	12	3	0.272727	0.454545	0.218182	0.0545455	0.0102669	0.0142369	0.00600901	0.00364078
orangeflower	55	0.00910898	3	41	7	4	0.0545455	0.745455	0.127273	0.0727273	0.00205339	0.0233485	0.00350526	0.00485437
orris	54	0.00894336	27	10	11	6	0.5	0.185185	0.203704	0.111111	0.0184805	0.00569476	0.00550826	0.00728155
alliaceous	53	0.00877774	10	5	35	3	0.188679	0.0943396	0.660377	0.0566038	0.00684463	0.00284738	0.0175263	0.00364078
savory	53	0.00877774	9	15	25	4	0.169811	0.283019	0.471698	0.0754717	0.00616016	0.00854214	0.0125188	0.00485437
cortex	49	0.00811527	8	24	12	5	0.163265	0.489796	0.244898	0.102041	0.0054757	0.0136674	0.00600901	0.00606796
medicinal	49	0.00811527	12	30	7	0	0.244898	0.612245	0.142857	0	0.00821355	0.0170843	0.00350526	0
cooling	48	0.00794965	28	7	12	1	0.583333	0.145833	0.25	0.0208333	0.019165	0.00398633	0.00600901	0.00121359
cucumber	48	0.00794965	0	1	27	20	0	0.0208333	0.5625	0.416667	0	0.000569476	0.0135203	0.0242718
leathery	48	0.00794965	15	29	4	0	0.3125	0.604167	0.0833333	0	0.0102669	0.0165148	0.002003	0
sour	48	0.00794965	6	8	27	7	0.125	0.166667	0.5625	0.145833	0.00410678	0.00455581	0.0135203	0.00849515
coumarinic	45	0.0074528	17	24	4	0	0.377778	0.533333	0.0888889	0	0.0116359	0.0136674	0.002003	0
lactonic	45	0.0074528	26	8	9	2	0.577778	0.177778	0.2	0.0444444	0.017796	0.00455581	0.00450676	0.00242718
muguet	45	0.0074528	15	15	12	3	0.333333	0.333333	0.266667	0.0666667	0.0102669	0.00854214	0.00600901	0.00364078
plum	45	0.0074528	17	16	12	0	0.377778	0.355556	0.266667	0	0.0116359	0.00911162	0.00600901	0
raspberry	44	0.00728718	15	17	6	6	0.340909	0.386364	0.136364	0.136364	0.0102669	0.00968109	0.00300451	0.00728155
smoky	43	0.00712156	5	32	6	0	0.116279	0.744186	0.139535	0	0.00342231	0.0182232	0.00300451	0
tea	43	0.00712156	16	13	9	5	0.372093	0.302326	0.209302	0.116279	0.0109514	0.00740319	0.00450676	0.00606796
chocolate	42	0.00695595	5	30	7	0	0.119048	0.714286	0.166667	0	0.00342231	0.0170843	0.00350526	0
hazelnut	42	0.00695595	5	27	9	1	0.119048	0.642857	0.214286	0.0238095	0.00342231	0.0153759	0.00450676	0.00121359
lily	42	0.00695595	4	23	13	2	0.0952381	0.547619	0.309524	0.047619	0.00273785	0.0130979	0.00650976	0.00242718
soapy	42	0.00695595	8	4	15	15	0.190476	0.0952381	0.357143	0.357143	0.0054757	0.0022779	0.00751127	0.0182039
strawberry	42	0.00695595	4	20	14	4	0.0952381	0.47619	0.333333	0.0952381	0.00273785	0.0113895	0.00701052	0.00485437
weedy	41	0.00679033	11	9	18	3	0.268293	0.219512	0.439024	0.0731707	0.00752909	0.00512528	0.00901352	0.00364078
bready	40	0.00662471	6	20	10	4	0.15	0.5	0.25	0.1	0.00410678	0.0113895	0.00500751	0.00485437
currant	40	0.00662471	21	4	14	1	0.525	0.1	0.35	0.025	0.0143737	0.0022779	0.00701052	0.00121359
lavender	38	0.00629347	11	4	18	5	0.289474	0.105263	0.473684	0.131579	0.00752909	0.0022779	0.00901352	0.00606796
cedar	37	0.00612786	33	2	2	0	0.891892	0.0540541	0.0540541	0	0.0225873	0.00113895	0.0010015	0
terpenic	37	0.00612786	27	5	5	0	0.72973	0.135135	0.135135	0	0.0184805	0.00284738	0.00250376	0
celery	35	0.00579662	16	7	12	0	0.457143	0.2	0.342857	0	0.0109514	0.00398633	0.00600901	0
ozone	35	0.00579662	13	10	10	2	0.371429	0.285714	0.285714	0.0571429	0.00889802	0.00569476	0.00500751	0.00242718
potato	35	0.00579662	7	12	15	1	0.2	0.342857	0.428571	0.0285714	0.00479124	0.00683371	0.00751127	0.00121359
hawthorn	34	0.005631	1	32	1	0	0.0294118	0.941176	0.0294118	0	0.000684463	0.0182232	0.000500751	0
clove	33	0.00546539	7	26	0	0	0.212121	0.787879	0	0	0.00479124	0.0148064	0	0
bergamot	32	0.00529977	5	2	21	4	0.15625	0.0625	0.65625	0.125	0.00342231	0.00113895	0.0105158	0.00485437
cabbage	32	0.00529977	1	6	25	0	0.03125	0.1875	0.78125	0	0.000684463	0.00341686	0.0125188	0
ammoniacal	31	0.00513415	2	6	23	0	0.0645161	0.193548	0.741935	0	0.00136893	0.00341686	0.0115173	0
brandy	31	0.00513415	6	2	10	13	0.193548	0.0645161	0.322581	0.419355	0.00410678	0.00113895	0.00500751	0.0157767
malty	31	0.00513415	6	5	15	5	0.193548	0.16129	0.483871	0.16129	0.00410678	0.00284738	0.00751127	0.00606796
sandalwood	31	0.00513415	26	3	2	0	0.83871	0.0967742	0.0645161	0	0.017796	0.00170843	0.0010015	0
chamomile	30	0.00496853	2	4	18	6	0.0666667	0.133333	0.6	0.2	0.00136893	0.0022779	0.00901352	0.00728155
solvent	29	0.00480291	11	6	12	0	0.37931	0.206897	0.413793	0	0.00752909	0.00341686	0.00600901	0
cumin	28	0.0046373	11	12	2	3	0.392857	0.428571	0.0714286	0.107143	0.00752909	0.00683371	0.0010015	0.00364078
narcissus	28	0.0046373	3	21	3	1	0.107143	0.75	0.107143	0.0357143	0.00205339	0.011959	0.00150225	0.00121359
plastic	28	0.0046373	3	15	6	4	0.107143	0.535714	0.214286	0.142857	0.00205339	0.00854214	0.00300451	0.00485437
ripe	28	0.0046373	5	2	14	7	0.178571	0.0714286	0.5	0.25	0.00342231	0.00113895	0.00701052	0.00849515
tomato	28	0.0046373	2	4	21	1	0.0714286	0.142857	0.75	0.0357143	0.00136893	0.0022779	0.0105158	0.00121359
vetiver	28	0.0046373	16	11	0	1	0.571429	0.392857	0	0.0357143	0.0109514	0.00626424	0	0.00121359
dusty	28	0.0046373	19	2	7	0	0.678571	0.0714286	0.25	0	0.0130048	0.00113895	0.00350526	0
bitter	27	0.00447168	3	15	6	3	0.111111	0.555556	0.222222	0.111111	0.00205339	0.00854214	0.00300451	0.00364078
fir needle	27	0.00447168	21	4	1	1	0.777778	0.148148	0.037037	0.037037	0.0143737	0.0022779	0.000500751	0.00121359
licorice	26	0.00430606	5	13	6	2	0.192308	0.5	0.230769	0.0769231	0.00342231	0.00740319	0.00300451	0.00242718
mandarin	26	0.00430606	1	8	9	8	0.0384615	0.307692	0.346154	0.307692	0.000684463	0.00455581	0.00450676	0.00970874
marine	26	0.00430606	4	11	9	2	0.153846	0.423077	0.346154	0.0769231	0.00273785	0.00626424	0.00450676	0.00242718
tonka	26	0.00430606	13	13	0	0	0.5	0.5	0	0	0.00889802	0.00740319	0	0
gassy	25	0.00414044	0	2	20	3	0	0.08	0.8	0.12	0	0.00113895	0.010015	0.00364078
peppery	25	0.00414044	13	5	5	2	0.52	0.2	0.2	0.08	0.00889802	0.00284738	0.00250376	0.00242718
popcorn	25	0.00414044	1	21	1	2	0.04	0.84	0.04	0.08	0.000684463	0.011959	0.000500751	0.00242718
juicy	24	0.00397483	1	3	13	7	0.0416667	0.125	0.541667	0.291667	0.000684463	0.00170843	0.00650976	0.00849515
mentholic	24	0.00397483	20	3	1	0	0.833333	0.125	0.0416667	0	0.0136893	0.00170843	0.000500751	0
sweaty	24	0.00397483	3	1	16	4	0.125	0.0416667	0.666667	0.166667	0.00205339	0.000569476	0.00801202	0.00485437
ketonic	23	0.00380921	4	6	12	1	0.173913	0.26087	0.521739	0.0434783	0.00273785	0.00341686	0.00600901	0.00121359
corn	22	0.00364359	4	14	4	0	0.181818	0.636364	0.181818	0	0.00273785	0.00797267	0.002003	0
patchouli	22	0.00364359	18	3	1	0	0.818182	0.136364	0.0454545	0	0.0123203	0.00170843	0.000500751	0
orchid	21	0.00347797	1	15	2	3	0.047619	0.714286	0.0952381	0.142857	0.000684463	0.00854214	0.0010015	0.00364078
beefy	20	0.00331236	3	10	5	2	0.15	0.5	0.25	0.1	0.00205339	0.00569476	0.00250376	0.00242718
lilac	20	0.00331236	5	12	3	0	0.25	0.6	0.15	0	0.00342231	0.00683371	0.00150225	0
ylang	18	0.00298112	1	13	4	0	0.0555556	0.722222	0.222222	0	0.000684463	0.00740319	0.002003	0
lily of the valley	17	0.0028155	4	9	3	1	0.235294	0.529412	0.176471	0.0588235	0.00273785	0.00512528	0.00150225	0.00121359
magnolia	17	0.0028155	9	1	4	3	0.529412	0.0588235	0.235294	0.176471	0.00616016	0.000569476	0.002003	0.00364078
mimosa	17	0.0028155	2	13	2	0	0.117647	0.764706	0.117647	0	0.00136893	0.00740319	0.0010015	0
radish	16	0.00264988	2	4	8	2	0.125	0.25	0.5	0.125	0.00136893	0.0022779	0.00400601	0.00242718
mustard	15	0.00248427	1	2	11	1	0.0666667	0.133333	0.733333	0.0666667	0.000684463	0.00113895	0.00550826	0.00121359
toasted	14	0.00231865	2	10	2	0	0.142857	0.714286	0.142857	0	0.00136893	0.00569476	0.0010015	0
oakmoss	10	0.00165618	1	9	0	0	0.1	0.9	0	0	0.000684463	0.00512528	0	0
bland	5	0.000828089	5	0	0	0	1	0	0	0	0.00342231	0	0	0
tallow	5	0.000828089	0	0	5	0	0	0	1	0	0	0	0.00250376	0

## Sheet: MDS-kmeans
Odor note	Frequency in the dataset	Relative frequency	Frequency in C1	Frequency in C2	Frequency in C3	Frequency in C4	%ON C1	%ON C2	%ON C3	%ON C4	%OM C1	%OM C2	%OM C3	%OM C4
fruity	1828	0.302749	320	516	731	261	0.175055	0.282276	0.399891	0.142779	0.243902	0.290868	0.497956	0.175876
green	1389	0.230043	244	442	472	231	0.175666	0.318215	0.339813	0.166307	0.185976	0.249154	0.321526	0.15566
sweet	1283	0.212488	395	297	293	298	0.307872	0.231489	0.228371	0.232268	0.301067	0.167418	0.199591	0.200809
floral	1010	0.167274	373	267	188	182	0.369307	0.264356	0.186139	0.180198	0.284299	0.150507	0.128065	0.122642
herbal	761	0.126035	150	211	176	224	0.197109	0.277267	0.231275	0.29435	0.114329	0.11894	0.119891	0.150943
woody	627	0.103842	112	129	58	328	0.178628	0.205742	0.092504	0.523126	0.0853659	0.072717	0.0395095	0.221024
fatty	494	0.0818152	24	146	273	51	0.048583	0.295547	0.552632	0.103239	0.0182927	0.0822999	0.185967	0.0343666
waxy	446	0.0738655	26	112	271	37	0.058296	0.251121	0.607623	0.0829596	0.0198171	0.0631342	0.184605	0.0249326
fresh	439	0.0727062	70	137	127	105	0.159453	0.312073	0.289294	0.23918	0.0533537	0.0772266	0.0865123	0.0707547
spicy	411	0.0680689	162	77	51	121	0.394161	0.187348	0.124088	0.294404	0.123476	0.0434047	0.0347411	0.0815364
rose	343	0.0568069	105	79	108	51	0.306122	0.230321	0.314869	0.148688	0.0800305	0.0445321	0.0735695	0.0343666
sulfurous	334	0.0553163	44	150	54	86	0.131737	0.449102	0.161677	0.257485	0.0335366	0.0845547	0.0367847	0.0579515
nutty	310	0.0513415	70	79	35	126	0.225806	0.254839	0.112903	0.406452	0.0533537	0.0445321	0.023842	0.0849057
citrus	309	0.0511759	22	110	101	76	0.0711974	0.355987	0.326861	0.245955	0.0167683	0.0620068	0.0688011	0.0512129
oily	296	0.0490229	19	76	160	41	0.0641892	0.256757	0.540541	0.138514	0.0144817	0.042841	0.108992	0.027628
balsamic	293	0.048526	168	40	26	59	0.573379	0.136519	0.0887372	0.201365	0.128049	0.0225479	0.0177112	0.0397574
odorless	269	0.0445512	52	127	26	64	0.193309	0.472119	0.0966543	0.237918	0.0396341	0.0715896	0.0177112	0.0431267
earthy	265	0.0438887	57	65	49	94	0.215094	0.245283	0.184906	0.354717	0.0434451	0.0366404	0.0333787	0.0633423
apple	263	0.0435575	21	69	147	26	0.0798479	0.262357	0.558935	0.0988593	0.0160061	0.0388952	0.100136	0.0175202
tropical	259	0.042895	40	66	100	53	0.15444	0.254826	0.3861	0.204633	0.0304878	0.0372041	0.0681199	0.0357143
minty	242	0.0400795	26	55	19	142	0.107438	0.227273	0.0785124	0.586777	0.0198171	0.0310034	0.0129428	0.0956873
ethereal	241	0.0399139	16	107	79	39	0.06639	0.443983	0.327801	0.161826	0.0121951	0.0603157	0.0538147	0.0262803
meaty	234	0.0387546	45	83	36	70	0.192308	0.354701	0.153846	0.299145	0.0342988	0.0467869	0.0245232	0.0471698
roasted	222	0.0367671	55	69	18	80	0.247748	0.310811	0.0810811	0.36036	0.0419207	0.0388952	0.0122616	0.0539084
caramellic	213	0.0352766	48	54	45	66	0.225352	0.253521	0.211268	0.309859	0.0365854	0.0304397	0.030654	0.0444744
pineapple	176	0.0291487	10	41	110	15	0.0568182	0.232955	0.625	0.0852273	0.00762195	0.0231116	0.0749319	0.0101078
musty	163	0.0269957	38	44	28	53	0.233129	0.269939	0.171779	0.325153	0.0289634	0.0248027	0.0190736	0.0357143
vegetable	160	0.0264988	19	61	37	43	0.11875	0.38125	0.23125	0.26875	0.0144817	0.0343856	0.0252044	0.0289757
berry	152	0.0251739	42	45	41	24	0.276316	0.296053	0.269737	0.157895	0.0320122	0.0253664	0.0279292	0.0161725
winey	145	0.0240146	13	32	92	8	0.0896552	0.22069	0.634483	0.0551724	0.00990854	0.0180383	0.0626703	0.00539084
creamy	144	0.023849	25	53	31	35	0.173611	0.368056	0.215278	0.243056	0.0190549	0.029876	0.0211172	0.0235849
onion	140	0.0231865	9	78	23	30	0.0642857	0.557143	0.164286	0.214286	0.00685976	0.0439684	0.0156676	0.0202156
phenolic	131	0.0216959	89	11	4	27	0.679389	0.0839695	0.0305344	0.206107	0.0678354	0.00620068	0.0027248	0.0181941
pungent	130	0.0215303	14	77	21	18	0.107692	0.592308	0.161538	0.138462	0.0106707	0.0434047	0.0143052	0.0121294
pear	127	0.0210335	10	20	88	9	0.0787402	0.15748	0.692913	0.0708661	0.00762195	0.011274	0.0599455	0.00606469
dry	127	0.0210335	21	31	13	62	0.165354	0.244094	0.102362	0.488189	0.0160061	0.0174746	0.00885559	0.041779
cheesy	126	0.0208678	4	57	46	19	0.031746	0.452381	0.365079	0.150794	0.00304878	0.0321308	0.0313351	0.0128032
buttery	125	0.0207022	16	46	42	21	0.128	0.368	0.336	0.168	0.0121951	0.0259301	0.0286104	0.0141509
aldehydic	123	0.020371	13	55	36	19	0.105691	0.447154	0.292683	0.154472	0.00990854	0.0310034	0.0245232	0.0128032
honey	120	0.0198741	77	11	21	11	0.641667	0.0916667	0.175	0.0916667	0.058689	0.00620068	0.0143052	0.0074124
camphoreous	119	0.0197085	14	24	4	77	0.117647	0.201681	0.0336134	0.647059	0.0106707	0.0135287	0.0027248	0.0518868
powdery	112	0.0185492	55	13	4	40	0.491071	0.116071	0.0357143	0.357143	0.0419207	0.00732807	0.0027248	0.0269542
leafy	110	0.018218	34	32	28	16	0.309091	0.290909	0.254545	0.145455	0.0259146	0.0180383	0.0190736	0.0107817
alcoholic	109	0.0180523	7	51	38	13	0.0642202	0.46789	0.348624	0.119266	0.00533537	0.0287486	0.0258856	0.00876011
melon	109	0.0180523	8	35	56	10	0.0733945	0.321101	0.513761	0.0917431	0.00609756	0.0197294	0.0381471	0.00673854
metallic	109	0.0180523	21	47	25	16	0.192661	0.431193	0.229358	0.146789	0.0160061	0.0264938	0.01703	0.0107817
animal	108	0.0178867	37	12	12	47	0.342593	0.111111	0.111111	0.435185	0.0282012	0.00676437	0.00817439	0.0316712
banana	104	0.0172242	7	27	67	3	0.0673077	0.259615	0.644231	0.0288462	0.00533537	0.0152198	0.0456403	0.00202156
mushroom	104	0.0172242	17	30	44	13	0.163462	0.288462	0.423077	0.125	0.0129573	0.0169109	0.0299728	0.00876011
jasmin	103	0.0170586	30	36	21	16	0.291262	0.349515	0.203883	0.15534	0.0228659	0.0202931	0.0143052	0.0107817
burnt	96	0.0158993	37	20	6	33	0.385417	0.208333	0.0625	0.34375	0.0282012	0.011274	0.00408719	0.0222372
coconut	96	0.0158993	7	38	20	31	0.0729167	0.395833	0.208333	0.322917	0.00533537	0.0214205	0.013624	0.0208895
garlic	96	0.0158993	10	55	11	20	0.104167	0.572917	0.114583	0.208333	0.00762195	0.0310034	0.00749319	0.0134771
cognac	95	0.0157337	2	23	60	10	0.0210526	0.242105	0.631579	0.105263	0.00152439	0.0129651	0.0408719	0.00673854
amber	89	0.01474	19	10	5	55	0.213483	0.11236	0.0561798	0.617978	0.0144817	0.00563698	0.00340599	0.037062
cocoa	89	0.01474	25	21	15	28	0.280899	0.235955	0.168539	0.314607	0.0190549	0.0118377	0.010218	0.0188679
peach	86	0.0142431	13	30	28	15	0.151163	0.348837	0.325581	0.174419	0.00990854	0.0169109	0.0190736	0.0101078
clean	86	0.0142431	8	23	22	33	0.0930233	0.267442	0.255814	0.383721	0.00609756	0.0129651	0.0149864	0.0222372
fermented	85	0.0140775	7	34	34	10	0.0823529	0.4	0.4	0.117647	0.00533537	0.0191657	0.0231608	0.00673854
vanilla	84	0.0139119	64	7	3	10	0.761905	0.0833333	0.0357143	0.119048	0.0487805	0.00394589	0.0020436	0.00673854
dairy	82	0.0135807	7	37	28	10	0.0853659	0.45122	0.341463	0.121951	0.00533537	0.0208568	0.0190736	0.00673854
musk	81	0.013415	4	10	5	62	0.0493827	0.123457	0.0617284	0.765432	0.00304878	0.00563698	0.00340599	0.041779
pine	81	0.013415	11	19	5	46	0.135802	0.234568	0.0617284	0.567901	0.00838415	0.0107103	0.00340599	0.0309973
warm	79	0.0130838	27	12	11	29	0.341772	0.151899	0.139241	0.367089	0.0205793	0.00676437	0.00749319	0.0195418
cooked	78	0.0129182	12	31	18	17	0.153846	0.397436	0.230769	0.217949	0.00914634	0.0174746	0.0122616	0.0114555
tobacco	76	0.0125869	19	9	7	41	0.25	0.118421	0.0921053	0.539474	0.0144817	0.00507328	0.00476839	0.027628
violet	76	0.0125869	7	30	22	17	0.0921053	0.394737	0.289474	0.223684	0.00533537	0.0169109	0.0149864	0.0114555
coffee	75	0.0124213	32	12	4	27	0.426667	0.16	0.0533333	0.36	0.0243902	0.00676437	0.0027248	0.0181941
aromatic	75	0.0124213	27	19	8	21	0.36	0.253333	0.106667	0.28	0.0205793	0.0107103	0.00544959	0.0141509
cinnamon	69	0.0114276	54	4	4	7	0.782609	0.057971	0.057971	0.101449	0.0411585	0.00225479	0.0027248	0.00471698
natural	68	0.011262	8	21	14	25	0.117647	0.308824	0.205882	0.367647	0.00609756	0.0118377	0.00953678	0.0168464
orange	68	0.011262	6	14	40	8	0.0882353	0.205882	0.588235	0.117647	0.00457317	0.00789177	0.027248	0.00539084
milky	65	0.0107652	13	27	19	6	0.2	0.415385	0.292308	0.0923077	0.00990854	0.0152198	0.0129428	0.00404313
rummy	64	0.0105995	9	19	30	6	0.140625	0.296875	0.46875	0.09375	0.00685976	0.0107103	0.020436	0.00404313
almond	63	0.0104339	41	8	2	12	0.650794	0.126984	0.031746	0.190476	0.03125	0.00450958	0.0013624	0.00808625
anisic	63	0.0104339	42	7	4	10	0.666667	0.111111	0.0634921	0.15873	0.0320122	0.00394589	0.0027248	0.00673854
apricot	63	0.0104339	12	12	29	10	0.190476	0.190476	0.460317	0.15873	0.00914634	0.00676437	0.0197548	0.00673854
fishy	63	0.0104339	8	32	9	14	0.126984	0.507937	0.142857	0.222222	0.00609756	0.0180383	0.00613079	0.00943396
cherry	62	0.0102683	41	2	9	10	0.66129	0.0322581	0.145161	0.16129	0.03125	0.0011274	0.00613079	0.00673854
grassy	60	0.00993707	7	23	16	14	0.116667	0.383333	0.266667	0.233333	0.00533537	0.0129651	0.0108992	0.00943396
grape	58	0.00960583	30	7	18	3	0.517241	0.12069	0.310345	0.0517241	0.0228659	0.00394589	0.0122616	0.00202156
sharp	57	0.00944021	11	26	12	8	0.192982	0.45614	0.210526	0.140351	0.00838415	0.0146561	0.00817439	0.00539084
grapefruit	56	0.00927459	10	16	13	17	0.178571	0.285714	0.232143	0.303571	0.00762195	0.00901917	0.00885559	0.0114555
hyacinth	56	0.00927459	48	2	4	2	0.857143	0.0357143	0.0714286	0.0357143	0.0365854	0.0011274	0.0027248	0.00134771
lemon	56	0.00927459	6	29	7	14	0.107143	0.517857	0.125	0.25	0.00457317	0.0163472	0.00476839	0.00943396
geranium	55	0.00910898	12	16	16	11	0.218182	0.290909	0.290909	0.2	0.00914634	0.00901917	0.0108992	0.0074124
hay	55	0.00910898	18	11	9	17	0.327273	0.2	0.163636	0.309091	0.0137195	0.00620068	0.00613079	0.0114555
orangeflower	55	0.00910898	38	5	9	3	0.690909	0.0909091	0.163636	0.0545455	0.0289634	0.00281849	0.00613079	0.00202156
orris	54	0.00894336	9	10	14	21	0.166667	0.185185	0.259259	0.388889	0.00685976	0.00563698	0.00953678	0.0141509
alliaceous	53	0.00877774	4	34	6	9	0.0754717	0.641509	0.113208	0.169811	0.00304878	0.0191657	0.00408719	0.00606469
savory	53	0.00877774	11	26	5	11	0.207547	0.490566	0.0943396	0.207547	0.00838415	0.0146561	0.00340599	0.0074124
cortex	49	0.00811527	24	11	9	5	0.489796	0.22449	0.183673	0.102041	0.0182927	0.00620068	0.00613079	0.00336927
medicinal	49	0.00811527	28	6	0	15	0.571429	0.122449	0	0.306122	0.0213415	0.00338219	0	0.0101078
cooling	48	0.00794965	5	12	7	24	0.104167	0.25	0.145833	0.5	0.00381098	0.00676437	0.00476839	0.0161725
cucumber	48	0.00794965	1	26	21	0	0.0208333	0.541667	0.4375	0	0.000762195	0.0146561	0.0143052	0
leathery	48	0.00794965	26	4	3	15	0.541667	0.0833333	0.0625	0.3125	0.0198171	0.00225479	0.0020436	0.0101078
sour	48	0.00794965	4	19	17	8	0.0833333	0.395833	0.354167	0.166667	0.00304878	0.0107103	0.0115804	0.00539084
coumarinic	45	0.0074528	16	5	3	21	0.355556	0.111111	0.0666667	0.466667	0.0121951	0.00281849	0.0020436	0.0141509
lactonic	45	0.0074528	5	20	6	14	0.111111	0.444444	0.133333	0.311111	0.00381098	0.011274	0.00408719	0.00943396
muguet	45	0.0074528	13	15	3	14	0.288889	0.333333	0.0666667	0.311111	0.00990854	0.00845547	0.0020436	0.00943396
plum	45	0.0074528	16	12	6	11	0.355556	0.266667	0.133333	0.244444	0.0121951	0.00676437	0.00408719	0.0074124
raspberry	44	0.00728718	16	9	10	9	0.363636	0.204545	0.227273	0.204545	0.0121951	0.00507328	0.00681199	0.00606469
smoky	43	0.00712156	28	7	1	7	0.651163	0.162791	0.0232558	0.162791	0.0213415	0.00394589	0.000681199	0.00471698
tea	43	0.00712156	13	12	6	12	0.302326	0.27907	0.139535	0.27907	0.00990854	0.00676437	0.00408719	0.00808625
chocolate	42	0.00695595	21	6	3	12	0.5	0.142857	0.0714286	0.285714	0.0160061	0.00338219	0.0020436	0.00808625
hazelnut	42	0.00695595	9	10	2	21	0.214286	0.238095	0.047619	0.5	0.00685976	0.00563698	0.0013624	0.0141509
lily	42	0.00695595	21	12	5	4	0.5	0.285714	0.119048	0.0952381	0.0160061	0.00676437	0.00340599	0.00269542
soapy	42	0.00695595	1	17	20	4	0.0238095	0.404762	0.47619	0.0952381	0.000762195	0.00958286	0.013624	0.00269542
strawberry	42	0.00695595	22	7	10	3	0.52381	0.166667	0.238095	0.0714286	0.0167683	0.00394589	0.00681199	0.00202156
weedy	41	0.00679033	9	15	10	7	0.219512	0.365854	0.243902	0.170732	0.00685976	0.00845547	0.00681199	0.00471698
bready	40	0.00662471	11	6	6	17	0.275	0.15	0.15	0.425	0.00838415	0.00338219	0.00408719	0.0114555
currant	40	0.00662471	4	13	5	18	0.1	0.325	0.125	0.45	0.00304878	0.00732807	0.00340599	0.0121294
lavender	38	0.00629347	6	16	10	6	0.157895	0.421053	0.263158	0.157895	0.00457317	0.00901917	0.00681199	0.00404313
cedar	37	0.00612786	2	5	0	30	0.0540541	0.135135	0	0.810811	0.00152439	0.00281849	0	0.0202156
terpenic	37	0.00612786	2	6	0	29	0.0540541	0.162162	0	0.783784	0.00152439	0.00338219	0	0.0195418
celery	35	0.00579662	5	14	5	11	0.142857	0.4	0.142857	0.314286	0.00381098	0.00789177	0.00340599	0.0074124
ozone	35	0.00579662	8	10	3	14	0.228571	0.285714	0.0857143	0.4	0.00609756	0.00563698	0.0020436	0.00943396
potato	35	0.00579662	4	16	3	12	0.114286	0.457143	0.0857143	0.342857	0.00304878	0.00901917	0.0020436	0.00808625
hawthorn	34	0.005631	32	0	0	2	0.941176	0	0	0.0588235	0.0243902	0	0	0.00134771
clove	33	0.00546539	25	3	0	5	0.757576	0.0909091	0	0.151515	0.0190549	0.00169109	0	0.00336927
bergamot	32	0.00529977	3	17	9	3	0.09375	0.53125	0.28125	0.09375	0.00228659	0.00958286	0.00613079	0.00202156
cabbage	32	0.00529977	4	14	6	8	0.125	0.4375	0.1875	0.25	0.00304878	0.00789177	0.00408719	0.00539084
ammoniacal	31	0.00513415	3	18	1	9	0.0967742	0.580645	0.0322581	0.290323	0.00228659	0.0101466	0.000681199	0.00606469
brandy	31	0.00513415	0	7	19	5	0	0.225806	0.612903	0.16129	0	0.00394589	0.0129428	0.00336927
malty	31	0.00513415	4	9	11	7	0.129032	0.290323	0.354839	0.225806	0.00304878	0.00507328	0.00749319	0.00471698
sandalwood	31	0.00513415	1	3	0	27	0.0322581	0.0967742	0	0.870968	0.000762195	0.00169109	0	0.0181941
chamomile	30	0.00496853	4	11	14	1	0.133333	0.366667	0.466667	0.0333333	0.00304878	0.00620068	0.00953678	0.000673854
solvent	29	0.00480291	4	9	4	12	0.137931	0.310345	0.137931	0.413793	0.00304878	0.00507328	0.0027248	0.00808625
cumin	28	0.0046373	10	0	6	12	0.357143	0	0.214286	0.428571	0.00762195	0	0.00408719	0.00808625
narcissus	28	0.0046373	18	4	2	4	0.642857	0.142857	0.0714286	0.142857	0.0137195	0.00225479	0.0013624	0.00269542
plastic	28	0.0046373	14	4	9	1	0.5	0.142857	0.321429	0.0357143	0.0106707	0.00225479	0.00613079	0.000673854
ripe	28	0.0046373	2	9	13	4	0.0714286	0.321429	0.464286	0.142857	0.00152439	0.00507328	0.00885559	0.00269542
tomato	28	0.0046373	1	18	3	6	0.0357143	0.642857	0.107143	0.214286	0.000762195	0.0101466	0.0020436	0.00404313
vetiver	28	0.0046373	9	2	1	16	0.321429	0.0714286	0.0357143	0.571429	0.00685976	0.0011274	0.000681199	0.0107817
dusty	28	0.0046373	2	7	3	16	0.0714286	0.25	0.107143	0.571429	0.00152439	0.00394589	0.0020436	0.0107817
bitter	27	0.00447168	12	4	4	7	0.444444	0.148148	0.148148	0.259259	0.00914634	0.00225479	0.0027248	0.00471698
fir needle	27	0.00447168	4	5	3	15	0.148148	0.185185	0.111111	0.555556	0.00304878	0.00281849	0.0020436	0.0101078
licorice	26	0.00430606	9	5	4	8	0.346154	0.192308	0.153846	0.307692	0.00685976	0.00281849	0.0027248	0.00539084
mandarin	26	0.00430606	7	7	10	2	0.269231	0.269231	0.384615	0.0769231	0.00533537	0.00394589	0.00681199	0.00134771
marine	26	0.00430606	7	7	5	7	0.269231	0.269231	0.192308	0.269231	0.00533537	0.00394589	0.00340599	0.00471698
tonka	26	0.00430606	7	4	0	15	0.269231	0.153846	0	0.576923	0.00533537	0.00225479	0	0.0101078
gassy	25	0.00414044	0	19	3	3	0	0.76	0.12	0.12	0	0.0107103	0.0020436	0.00202156
peppery	25	0.00414044	4	7	2	12	0.16	0.28	0.08	0.48	0.00304878	0.00394589	0.0013624	0.00808625
popcorn	25	0.00414044	10	2	2	11	0.4	0.08	0.08	0.44	0.00762195	0.0011274	0.0013624	0.0074124
juicy	24	0.00397483	3	7	13	1	0.125	0.291667	0.541667	0.0416667	0.00228659	0.00394589	0.00885559	0.000673854
mentholic	24	0.00397483	3	5	1	15	0.125	0.208333	0.0416667	0.625	0.00228659	0.00281849	0.000681199	0.0101078
sweaty	24	0.00397483	0	10	11	3	0	0.416667	0.458333	0.125	0	0.00563698	0.00749319	0.00202156
ketonic	23	0.00380921	3	10	3	7	0.130435	0.434783	0.130435	0.304348	0.00228659	0.00563698	0.0020436	0.00471698
corn	22	0.00364359	6	3	1	12	0.272727	0.136364	0.0454545	0.545455	0.00457317	0.00169109	0.000681199	0.00808625
patchouli	22	0.00364359	1	2	0	19	0.0454545	0.0909091	0	0.863636	0.000762195	0.0011274	0	0.0128032
orchid	21	0.00347797	14	1	6	0	0.666667	0.047619	0.285714	0	0.0106707	0.000563698	0.00408719	0
beefy	20	0.00331236	4	3	2	11	0.2	0.15	0.1	0.55	0.00304878	0.00169109	0.0013624	0.0074124
lilac	20	0.00331236	12	2	1	5	0.6	0.1	0.05	0.25	0.00914634	0.0011274	0.000681199	0.00336927
ylang	18	0.00298112	12	4	2	0	0.666667	0.222222	0.111111	0	0.00914634	0.00225479	0.0013624	0
lily of the valley	17	0.0028155	9	3	2	3	0.529412	0.176471	0.117647	0.176471	0.00685976	0.00169109	0.0013624	0.00202156
magnolia	17	0.0028155	0	7	3	7	0	0.411765	0.176471	0.411765	0	0.00394589	0.0020436	0.00471698
mimosa	17	0.0028155	13	1	1	2	0.764706	0.0588235	0.0588235	0.117647	0.00990854	0.000563698	0.000681199	0.00134771
radish	16	0.00264988	4	7	3	2	0.25	0.4375	0.1875	0.125	0.00304878	0.00394589	0.0020436	0.00134771
mustard	15	0.00248427	0	9	1	5	0	0.6	0.0666667	0.333333	0	0.00507328	0.000681199	0.00336927
toasted	14	0.00231865	3	3	0	8	0.214286	0.214286	0	0.571429	0.00228659	0.00169109	0	0.00539084
oakmoss	10	0.00165618	9	1	0	0	0.9	0.1	0	0	0.00685976	0.000563698	0	0
bland	5	0.000828089	1	1	1	2	0.2	0.2	0.2	0.4	0.000762195	0.000563698	0.000681199	0.00134771
tallow	5	0.000828089	0	4	1	0	0	0.8	0.2	0	0	0.00225479	0.000681199	0

## Sheet: MDS-AHC
Odor note	Frequency in the dataset	Relative frequency	Frequency in C1	Frequency in C2	Frequency in C3	Frequency in C4	%ON C1	%ON C2	%ON C3	%ON C4	%OM C1	%OM C2	%OM C3	%OM C4
fruity	1828	0.302749	142	338	559	789	0.0776805	0.184902	0.305799	0.431619	0.166276	0.217924	0.283756	0.474444
green	1389	0.230043	129	294	451	515	0.0928726	0.211663	0.324694	0.37077	0.151054	0.189555	0.228934	0.309681
sweet	1283	0.212488	159	454	343	327	0.123928	0.353858	0.267342	0.254871	0.186183	0.292714	0.174112	0.196633
floral	1010	0.167274	104	393	272	241	0.10297	0.389109	0.269307	0.238614	0.12178	0.253385	0.138071	0.144919
herbal	761	0.126035	156	173	229	203	0.204993	0.227332	0.30092	0.266754	0.18267	0.111541	0.116244	0.122069
woody	627	0.103842	235	152	177	63	0.374801	0.242424	0.282297	0.100478	0.275176	0.0980013	0.0898477	0.0378833
fatty	494	0.0818152	31	32	147	284	0.062753	0.0647773	0.297571	0.574899	0.0362998	0.0206319	0.0746193	0.170776
waxy	446	0.0738655	24	28	97	297	0.0538117	0.0627803	0.217489	0.665919	0.028103	0.0180529	0.0492386	0.178593
fresh	439	0.0727062	70	87	143	139	0.159453	0.198178	0.32574	0.316629	0.0819672	0.0560928	0.0725888	0.0835839
spicy	411	0.0680689	71	192	88	60	0.172749	0.467153	0.214112	0.145985	0.0831382	0.123791	0.0446701	0.0360794
rose	343	0.0568069	28	111	91	113	0.0816327	0.323615	0.265306	0.329446	0.0327869	0.0715667	0.0461929	0.0679495
sulfurous	334	0.0553163	51	59	159	65	0.152695	0.176647	0.476048	0.194611	0.059719	0.03804	0.0807107	0.039086
nutty	310	0.0513415	41	112	115	42	0.132258	0.36129	0.370968	0.135484	0.0480094	0.0722115	0.0583756	0.0252556
citrus	309	0.0511759	52	32	119	106	0.168285	0.10356	0.385113	0.343042	0.0608899	0.0206319	0.0604061	0.0637402
oily	296	0.0490229	28	22	72	174	0.0945946	0.0743243	0.243243	0.587838	0.0327869	0.0141844	0.0365482	0.10463
balsamic	293	0.048526	43	162	47	41	0.146758	0.552901	0.16041	0.139932	0.0503513	0.104449	0.0238579	0.0246542
odorless	269	0.0445512	10	58	168	33	0.0371747	0.215613	0.624535	0.122677	0.0117096	0.0373952	0.0852792	0.0198437
earthy	265	0.0438887	51	82	75	57	0.192453	0.309434	0.283019	0.215094	0.059719	0.0528691	0.0380711	0.0342754
apple	263	0.0435575	16	26	69	152	0.0608365	0.0988593	0.262357	0.577947	0.0187354	0.0167634	0.0350254	0.0914011
tropical	259	0.042895	37	43	75	104	0.142857	0.166023	0.289575	0.401544	0.0433255	0.027724	0.0380711	0.0625376
minty	242	0.0400795	110	45	65	22	0.454545	0.18595	0.268595	0.0909091	0.128806	0.0290135	0.0329949	0.0132291
ethereal	241	0.0399139	23	24	107	87	0.0954357	0.0995851	0.443983	0.360996	0.0269321	0.0154739	0.0543147	0.0523151
meaty	234	0.0387546	29	59	99	47	0.123932	0.252137	0.423077	0.200855	0.0339578	0.03804	0.0502538	0.0282622
roasted	222	0.0367671	23	82	83	34	0.103604	0.369369	0.373874	0.153153	0.0269321	0.0528691	0.042132	0.020445
caramellic	213	0.0352766	32	59	68	54	0.150235	0.276995	0.319249	0.253521	0.0374707	0.03804	0.0345178	0.0324714
pineapple	176	0.0291487	11	12	40	113	0.0625	0.0681818	0.227273	0.642045	0.0128806	0.00773694	0.0203046	0.0679495
musty	163	0.0269957	26	49	51	37	0.159509	0.300613	0.312883	0.226994	0.030445	0.0315925	0.0258883	0.0222489
vegetable	160	0.0264988	15	35	66	44	0.09375	0.21875	0.4125	0.275	0.0175644	0.0225661	0.0335025	0.0264582
berry	152	0.0251739	17	39	46	50	0.111842	0.256579	0.302632	0.328947	0.0199063	0.0251451	0.0233503	0.0300661
winey	145	0.0240146	5	15	26	99	0.0344828	0.103448	0.17931	0.682759	0.0058548	0.00967118	0.013198	0.059531
creamy	144	0.023849	22	34	55	33	0.152778	0.236111	0.381944	0.229167	0.0257611	0.0219213	0.0279188	0.0198437
onion	140	0.0231865	17	13	81	29	0.121429	0.0928571	0.578571	0.207143	0.0199063	0.00838169	0.0411168	0.0174384
phenolic	131	0.0216959	11	101	14	5	0.0839695	0.770992	0.10687	0.0381679	0.0128806	0.0651193	0.0071066	0.00300661
pungent	130	0.0215303	10	14	80	26	0.0769231	0.107692	0.615385	0.2	0.0117096	0.00902643	0.0406091	0.0156344
pear	127	0.0210335	3	12	23	89	0.023622	0.0944882	0.181102	0.700787	0.00351288	0.00773694	0.0116751	0.0535177
dry	127	0.0210335	39	34	40	14	0.307087	0.267717	0.314961	0.110236	0.0456674	0.0219213	0.0203046	0.00841852
cheesy	126	0.0208678	10	7	62	47	0.0793651	0.0555556	0.492063	0.373016	0.0117096	0.00451322	0.0314721	0.0282622
buttery	125	0.0207022	11	19	51	44	0.088	0.152	0.408	0.352	0.0128806	0.0122502	0.0258883	0.0264582
aldehydic	123	0.020371	12	13	56	42	0.097561	0.105691	0.455285	0.341463	0.0140515	0.00838169	0.0284264	0.0252556
honey	120	0.0198741	5	78	14	23	0.0416667	0.65	0.116667	0.191667	0.0058548	0.0502901	0.0071066	0.0138304
camphoreous	119	0.0197085	65	22	27	5	0.546218	0.184874	0.226891	0.0420168	0.0761124	0.0141844	0.0137056	0.00300661
powdery	112	0.0185492	16	70	21	5	0.142857	0.625	0.1875	0.0446429	0.0187354	0.0451322	0.0106599	0.00300661
leafy	110	0.018218	9	39	32	30	0.0818182	0.354545	0.290909	0.272727	0.0105386	0.0251451	0.0162437	0.0180397
alcoholic	109	0.0180523	6	10	52	41	0.0550459	0.0917431	0.477064	0.376147	0.00702576	0.00644745	0.0263959	0.0246542
melon	109	0.0180523	5	11	35	58	0.0458716	0.100917	0.321101	0.53211	0.0058548	0.0070922	0.0177665	0.0348767
metallic	109	0.0180523	6	27	48	28	0.0550459	0.247706	0.440367	0.256881	0.00702576	0.0174081	0.0243655	0.016837
animal	108	0.0178867	26	51	14	17	0.240741	0.472222	0.12963	0.157407	0.030445	0.032882	0.0071066	0.0102225
banana	104	0.0172242	2	7	26	69	0.0192308	0.0673077	0.25	0.663462	0.00234192	0.00451322	0.013198	0.0414913
mushroom	104	0.0172242	7	19	28	50	0.0673077	0.182692	0.269231	0.480769	0.00819672	0.0122502	0.0142132	0.0300661
jasmin	103	0.0170586	9	25	38	31	0.0873786	0.242718	0.368932	0.300971	0.0105386	0.0161186	0.0192893	0.018641
burnt	96	0.0158993	12	45	28	11	0.125	0.46875	0.291667	0.114583	0.0140515	0.0290135	0.0142132	0.00661455
coconut	96	0.0158993	23	15	37	21	0.239583	0.15625	0.385417	0.21875	0.0269321	0.00967118	0.0187817	0.0126278
garlic	96	0.0158993	9	13	62	12	0.09375	0.135417	0.645833	0.125	0.0105386	0.00838169	0.0314721	0.00721587
cognac	95	0.0157337	5	4	25	61	0.0526316	0.0421053	0.263158	0.642105	0.0058548	0.00257898	0.0126904	0.0366807
amber	89	0.01474	36	25	20	8	0.404494	0.280899	0.224719	0.0898876	0.0421546	0.0161186	0.0101523	0.00481058
cocoa	89	0.01474	8	33	30	18	0.0898876	0.370787	0.337079	0.202247	0.00936768	0.0212766	0.0152284	0.0108238
peach	86	0.0142431	14	12	30	30	0.162791	0.139535	0.348837	0.348837	0.0163934	0.00773694	0.0152284	0.0180397
clean	86	0.0142431	26	11	22	27	0.302326	0.127907	0.255814	0.313953	0.030445	0.0070922	0.0111675	0.0162357
fermented	85	0.0140775	8	8	31	38	0.0941176	0.0941176	0.364706	0.447059	0.00936768	0.00515796	0.015736	0.0228503
vanilla	84	0.0139119	3	68	7	6	0.0357143	0.809524	0.0833333	0.0714286	0.00351288	0.0438427	0.0035533	0.00360794
dairy	82	0.0135807	8	9	39	26	0.097561	0.109756	0.47561	0.317073	0.00936768	0.00580271	0.019797	0.0156344
musk	81	0.013415	38	27	11	5	0.469136	0.333333	0.135802	0.0617284	0.0444965	0.0174081	0.00558376	0.00300661
pine	81	0.013415	39	11	26	5	0.481481	0.135802	0.320988	0.0617284	0.0456674	0.0070922	0.013198	0.00300661
warm	79	0.0130838	18	31	17	13	0.227848	0.392405	0.21519	0.164557	0.0210773	0.0199871	0.00862944	0.0078172
cooked	78	0.0129182	8	15	34	21	0.102564	0.192308	0.435897	0.269231	0.00936768	0.00967118	0.0172589	0.0126278
tobacco	76	0.0125869	21	26	20	9	0.276316	0.342105	0.263158	0.118421	0.0245902	0.0167634	0.0101523	0.00541191
violet	76	0.0125869	5	11	35	25	0.0657895	0.144737	0.460526	0.328947	0.0058548	0.0070922	0.0177665	0.0150331
coffee	75	0.0124213	5	46	19	5	0.0666667	0.613333	0.253333	0.0666667	0.0058548	0.0296583	0.00964467	0.00300661
aromatic	75	0.0124213	9	31	21	14	0.12	0.413333	0.28	0.186667	0.0105386	0.0199871	0.0106599	0.00841852
cinnamon	69	0.0114276	3	58	4	4	0.0434783	0.84058	0.057971	0.057971	0.00351288	0.0373952	0.00203046	0.00240529
natural	68	0.011262	16	13	25	14	0.235294	0.191176	0.367647	0.205882	0.0187354	0.00838169	0.0126904	0.00841852
orange	68	0.011262	4	8	12	44	0.0588235	0.117647	0.176471	0.647059	0.00468384	0.00515796	0.00609137	0.0264582
milky	65	0.0107652	4	13	27	21	0.0615385	0.2	0.415385	0.323077	0.00468384	0.00838169	0.0137056	0.0126278
rummy	64	0.0105995	6	10	18	30	0.09375	0.15625	0.28125	0.46875	0.00702576	0.00644745	0.00913706	0.0180397
almond	63	0.0104339	1	46	13	3	0.015873	0.730159	0.206349	0.047619	0.00117096	0.0296583	0.00659898	0.00180397
anisic	63	0.0104339	3	45	6	9	0.047619	0.714286	0.0952381	0.142857	0.00351288	0.0290135	0.00304569	0.00541191
apricot	63	0.0104339	8	11	14	30	0.126984	0.174603	0.222222	0.47619	0.00936768	0.0070922	0.0071066	0.0180397
fishy	63	0.0104339	3	10	38	12	0.047619	0.15873	0.603175	0.190476	0.00351288	0.00644745	0.0192893	0.00721587
cherry	62	0.0102683	4	43	5	10	0.0645161	0.693548	0.0806452	0.16129	0.00468384	0.027724	0.00253807	0.00601323
grassy	60	0.00993707	7	10	29	14	0.116667	0.166667	0.483333	0.233333	0.00819672	0.00644745	0.0147208	0.00841852
grape	58	0.00960583	1	28	8	21	0.0172414	0.482759	0.137931	0.362069	0.00117096	0.0180529	0.00406091	0.0126278
sharp	57	0.00944021	1	14	27	15	0.0175439	0.245614	0.473684	0.263158	0.00117096	0.00902643	0.0137056	0.00901984
grapefruit	56	0.00927459	12	13	17	14	0.214286	0.232143	0.303571	0.25	0.0140515	0.00838169	0.00862944	0.00841852
hyacinth	56	0.00927459	0	50	2	4	0	0.892857	0.0357143	0.0714286	0	0.0322373	0.00101523	0.00240529
lemon	56	0.00927459	13	7	29	7	0.232143	0.125	0.517857	0.125	0.0152225	0.00451322	0.0147208	0.00420926
geranium	55	0.00910898	9	15	12	19	0.163636	0.272727	0.218182	0.345455	0.0105386	0.00967118	0.00609137	0.0114251
hay	55	0.00910898	12	20	11	12	0.218182	0.363636	0.2	0.218182	0.0140515	0.0128949	0.00558376	0.00721587
orangeflower	55	0.00910898	1	39	5	10	0.0181818	0.709091	0.0909091	0.181818	0.00117096	0.0251451	0.00253807	0.00601323
orris	54	0.00894336	9	11	19	15	0.166667	0.203704	0.351852	0.277778	0.0105386	0.0070922	0.00964467	0.00901984
alliaceous	53	0.00877774	8	5	32	8	0.150943	0.0943396	0.603774	0.150943	0.00936768	0.00322373	0.0162437	0.00481058
savory	53	0.00877774	6	15	25	7	0.113208	0.283019	0.471698	0.132075	0.00702576	0.00967118	0.0126904	0.00420926
cortex	49	0.00811527	4	25	10	10	0.0816327	0.510204	0.204082	0.204082	0.00468384	0.0161186	0.00507614	0.00601323
medicinal	49	0.00811527	12	28	6	3	0.244898	0.571429	0.122449	0.0612245	0.0140515	0.0180529	0.00304569	0.00180397
cooling	48	0.00794965	18	8	15	7	0.375	0.166667	0.3125	0.145833	0.0210773	0.00515796	0.00761421	0.00420926
cucumber	48	0.00794965	0	1	19	28	0	0.0208333	0.395833	0.583333	0	0.000644745	0.00964467	0.016837
leathery	48	0.00794965	8	29	7	4	0.166667	0.604167	0.145833	0.0833333	0.00936768	0.0186976	0.0035533	0.00240529
sour	48	0.00794965	3	8	20	17	0.0625	0.166667	0.416667	0.354167	0.00351288	0.00515796	0.0101523	0.0102225
coumarinic	45	0.0074528	14	23	5	3	0.311111	0.511111	0.111111	0.0666667	0.0163934	0.0148291	0.00253807	0.00180397
lactonic	45	0.0074528	11	7	20	7	0.244444	0.155556	0.444444	0.155556	0.0128806	0.00451322	0.0101523	0.00420926
muguet	45	0.0074528	11	15	15	4	0.244444	0.333333	0.333333	0.0888889	0.0128806	0.00967118	0.00761421	0.00240529
plum	45	0.0074528	6	16	15	8	0.133333	0.355556	0.333333	0.177778	0.00702576	0.0103159	0.00761421	0.00481058
raspberry	44	0.00728718	3	17	12	12	0.0681818	0.386364	0.272727	0.272727	0.00351288	0.0109607	0.00609137	0.00721587
smoky	43	0.00712156	3	31	7	2	0.0697674	0.72093	0.162791	0.0465116	0.00351288	0.0199871	0.0035533	0.00120265
tea	43	0.00712156	8	14	11	10	0.186047	0.325581	0.255814	0.232558	0.00936768	0.00902643	0.00558376	0.00601323
chocolate	42	0.00695595	3	22	11	6	0.0714286	0.52381	0.261905	0.142857	0.00351288	0.0141844	0.00558376	0.00360794
hazelnut	42	0.00695595	2	17	21	2	0.047619	0.404762	0.5	0.047619	0.00234192	0.0109607	0.0106599	0.00120265
lily	42	0.00695595	3	21	12	6	0.0714286	0.5	0.285714	0.142857	0.00351288	0.0135397	0.00609137	0.00360794
soapy	42	0.00695595	2	2	17	21	0.047619	0.047619	0.404762	0.5	0.00234192	0.00128949	0.00862944	0.0126278
strawberry	42	0.00695595	2	17	6	17	0.047619	0.404762	0.142857	0.404762	0.00234192	0.0109607	0.00304569	0.0102225
weedy	41	0.00679033	5	10	17	9	0.121951	0.243902	0.414634	0.219512	0.0058548	0.00644745	0.00862944	0.00541191
bready	40	0.00662471	3	18	11	8	0.075	0.45	0.275	0.2	0.00351288	0.0116054	0.00558376	0.00481058
currant	40	0.00662471	10	4	20	6	0.25	0.1	0.5	0.15	0.0117096	0.00257898	0.0101523	0.00360794
lavender	38	0.00629347	2	5	21	10	0.0526316	0.131579	0.552632	0.263158	0.00234192	0.00322373	0.0106599	0.00601323
cedar	37	0.00612786	22	6	9	0	0.594595	0.162162	0.243243	0	0.0257611	0.00386847	0.00456853	0
terpenic	37	0.00612786	24	6	6	1	0.648649	0.162162	0.162162	0.027027	0.028103	0.00386847	0.00304569	0.000601323
celery	35	0.00579662	7	8	16	4	0.2	0.228571	0.457143	0.114286	0.00819672	0.00515796	0.00812183	0.00240529
ozone	35	0.00579662	8	10	14	3	0.228571	0.285714	0.4	0.0857143	0.00936768	0.00644745	0.0071066	0.00180397
potato	35	0.00579662	4	7	20	4	0.114286	0.2	0.571429	0.114286	0.00468384	0.00451322	0.0101523	0.00240529
hawthorn	34	0.005631	0	32	1	1	0	0.941176	0.0294118	0.0294118	0	0.0206319	0.000507614	0.000601323
clove	33	0.00546539	3	25	4	1	0.0909091	0.757576	0.121212	0.030303	0.00351288	0.0161186	0.00203046	0.000601323
bergamot	32	0.00529977	0	4	21	7	0	0.125	0.65625	0.21875	0	0.00257898	0.0106599	0.00420926
cabbage	32	0.00529977	1	6	20	5	0.03125	0.1875	0.625	0.15625	0.00117096	0.00386847	0.0101523	0.00300661
ammoniacal	31	0.00513415	3	4	22	2	0.0967742	0.129032	0.709677	0.0645161	0.00351288	0.00257898	0.0111675	0.00120265
brandy	31	0.00513415	2	2	9	18	0.0645161	0.0645161	0.290323	0.580645	0.00234192	0.00128949	0.00456853	0.0108238
malty	31	0.00513415	4	5	11	11	0.129032	0.16129	0.354839	0.354839	0.00468384	0.00322373	0.00558376	0.00661455
sandalwood	31	0.00513415	21	4	6	0	0.677419	0.129032	0.193548	0	0.0245902	0.00257898	0.00304569	0
chamomile	30	0.00496853	0	5	9	16	0	0.166667	0.3	0.533333	0	0.00322373	0.00456853	0.00962117
solvent	29	0.00480291	9	6	10	4	0.310345	0.206897	0.344828	0.137931	0.0105386	0.00386847	0.00507614	0.00240529
cumin	28	0.0046373	7	13	2	6	0.25	0.464286	0.0714286	0.214286	0.00819672	0.00838169	0.00101523	0.00360794
narcissus	28	0.0046373	0	20	4	4	0	0.714286	0.142857	0.142857	0	0.0128949	0.00203046	0.00240529
plastic	28	0.0046373	0	15	4	9	0	0.535714	0.142857	0.321429	0	0.00967118	0.00203046	0.00541191
ripe	28	0.0046373	3	2	9	14	0.107143	0.0714286	0.321429	0.5	0.00351288	0.00128949	0.00456853	0.00841852
tomato	28	0.0046373	4	2	19	3	0.142857	0.0714286	0.678571	0.107143	0.00468384	0.00128949	0.00964467	0.00180397
vetiver	28	0.0046373	8	14	5	1	0.285714	0.5	0.178571	0.0357143	0.00936768	0.00902643	0.00253807	0.000601323
dusty	28	0.0046373	14	3	5	6	0.5	0.107143	0.178571	0.214286	0.0163934	0.00193424	0.00253807	0.00360794
bitter	27	0.00447168	1	17	4	5	0.037037	0.62963	0.148148	0.185185	0.00117096	0.0109607	0.00203046	0.00300661
fir needle	27	0.00447168	11	5	8	3	0.407407	0.185185	0.296296	0.111111	0.0128806	0.00322373	0.00406091	0.00180397
licorice	26	0.00430606	1	12	8	5	0.0384615	0.461538	0.307692	0.192308	0.00117096	0.00773694	0.00406091	0.00300661
mandarin	26	0.00430606	1	6	7	12	0.0384615	0.230769	0.269231	0.461538	0.00117096	0.00386847	0.0035533	0.00721587
marine	26	0.00430606	3	11	6	6	0.115385	0.423077	0.230769	0.230769	0.00351288	0.0070922	0.00304569	0.00360794
tonka	26	0.00430606	11	11	4	0	0.423077	0.423077	0.153846	0	0.0128806	0.0070922	0.00203046	0
gassy	25	0.00414044	0	2	17	6	0	0.08	0.68	0.24	0	0.00128949	0.00862944	0.00360794
peppery	25	0.00414044	8	7	7	3	0.32	0.28	0.28	0.12	0.00936768	0.00451322	0.0035533	0.00180397
popcorn	25	0.00414044	1	17	5	2	0.04	0.68	0.2	0.08	0.00117096	0.0109607	0.00253807	0.00120265
juicy	24	0.00397483	0	3	8	13	0	0.125	0.333333	0.541667	0	0.00193424	0.00406091	0.0078172
mentholic	24	0.00397483	14	3	6	1	0.583333	0.125	0.25	0.0416667	0.0163934	0.00193424	0.00304569	0.000601323
sweaty	24	0.00397483	1	2	9	12	0.0416667	0.0833333	0.375	0.5	0.00117096	0.00128949	0.00456853	0.00721587
ketonic	23	0.00380921	3	3	12	5	0.130435	0.130435	0.521739	0.217391	0.00351288	0.00193424	0.00609137	0.00300661
corn	22	0.00364359	2	11	8	1	0.0909091	0.5	0.363636	0.0454545	0.00234192	0.0070922	0.00406091	0.000601323
patchouli	22	0.00364359	15	3	3	1	0.681818	0.136364	0.136364	0.0454545	0.0175644	0.00193424	0.00152284	0.000601323
orchid	21	0.00347797	0	9	1	11	0	0.428571	0.047619	0.52381	0	0.00580271	0.000507614	0.00661455
beefy	20	0.00331236	3	8	6	3	0.15	0.4	0.3	0.15	0.00351288	0.00515796	0.00304569	0.00180397
lilac	20	0.00331236	5	12	2	1	0.25	0.6	0.1	0.05	0.0058548	0.00773694	0.00101523	0.000601323
ylang	18	0.00298112	0	12	4	2	0	0.666667	0.222222	0.111111	0	0.00773694	0.00203046	0.00120265
lily of the valley	17	0.0028155	2	9	4	2	0.117647	0.529412	0.235294	0.117647	0.00234192	0.00580271	0.00203046	0.00120265
magnolia	17	0.0028155	4	1	9	3	0.235294	0.0588235	0.529412	0.176471	0.00468384	0.000644745	0.00456853	0.00180397
mimosa	17	0.0028155	0	14	2	1	0	0.823529	0.117647	0.0588235	0	0.00902643	0.00101523	0.000601323
radish	16	0.00264988	0	4	9	3	0	0.25	0.5625	0.1875	0	0.00257898	0.00456853	0.00180397
mustard	15	0.00248427	2	1	11	1	0.133333	0.0666667	0.733333	0.0666667	0.00234192	0.000644745	0.00558376	0.000601323
toasted	14	0.00231865	3	8	3	0	0.214286	0.571429	0.214286	0	0.00351288	0.00515796	0.00152284	0
oakmoss	10	0.00165618	0	9	1	0	0	0.9	0.1	0	0	0.00580271	0.000507614	0
bland	5	0.000828089	1	1	2	1	0.2	0.2	0.4	0.2	0.00117096	0.000644745	0.00101523	0.000601323
tallow	5	0.000828089	0	0	4	1	0	0	0.8	0.2	0	0	0.00203046	0.000601323

## Sheet: tSNE-kmeans
Odor note	Frequency in the dataset	Relative frequency	Frequency in C1	Frequency in C2	Frequency in C3	Frequency in C4	Frequency in C5	%ON C1	%ON C2	%ON C3	%ON C4	%ON C5	%OM C1	%OM C2	%OM C3	%OM C4	%OM C5
fruity	1828	0.302749	153	262	382	346	685	0.083698	0.143326	0.208972	0.189278	0.374726	0.151786	0.190545	0.311837	0.308378	0.5237
green	1389	0.230043	149	233	254	397	356	0.107271	0.167747	0.182865	0.285817	0.256299	0.147817	0.169455	0.207347	0.353832	0.272171
sweet	1283	0.212488	221	249	379	137	297	0.172253	0.194076	0.295401	0.106781	0.231489	0.219246	0.181091	0.309388	0.122103	0.227064
floral	1010	0.167274	129	155	393	135	198	0.127723	0.153465	0.389109	0.133663	0.19604	0.127976	0.112727	0.320816	0.120321	0.151376
herbal	761	0.126035	166	135	161	140	159	0.218134	0.177398	0.211564	0.183968	0.208936	0.164683	0.0981818	0.131429	0.124777	0.12156
woody	627	0.103842	188	169	144	53	73	0.299841	0.269537	0.229665	0.0845295	0.116427	0.186508	0.122909	0.117551	0.0472371	0.0558104
fatty	494	0.0818152	22	93	37	207	135	0.0445344	0.188259	0.0748988	0.419028	0.273279	0.0218254	0.0676364	0.0302041	0.184492	0.103211
waxy	446	0.0738655	21	57	43	153	172	0.0470852	0.127803	0.0964126	0.343049	0.38565	0.0208333	0.0414545	0.035102	0.136364	0.131498
fresh	439	0.0727062	63	71	81	106	118	0.143508	0.161731	0.18451	0.241458	0.268793	0.0625	0.0516364	0.0661224	0.0944742	0.0902141
spicy	411	0.0680689	114	71	139	52	35	0.277372	0.172749	0.3382	0.126521	0.0851582	0.113095	0.0516364	0.113469	0.0463458	0.0267584
rose	343	0.0568069	29	44	106	45	119	0.0845481	0.12828	0.309038	0.131195	0.346939	0.0287698	0.032	0.0865306	0.040107	0.0909786
sulfurous	334	0.0553163	33	146	36	48	71	0.0988024	0.437126	0.107784	0.143713	0.212575	0.0327381	0.106182	0.0293878	0.0427807	0.0542813
nutty	310	0.0513415	106	70	57	45	32	0.341935	0.225806	0.183871	0.145161	0.103226	0.105159	0.0509091	0.0465306	0.040107	0.0244648
citrus	309	0.0511759	34	41	31	112	91	0.110032	0.132686	0.100324	0.36246	0.294498	0.0337302	0.0298182	0.0253061	0.0998217	0.0695719
oily	296	0.0490229	18	49	31	84	114	0.0608108	0.165541	0.10473	0.283784	0.385135	0.0178571	0.0356364	0.0253061	0.0748663	0.087156
balsamic	293	0.048526	57	28	164	19	25	0.194539	0.0955631	0.559727	0.0648464	0.0853242	0.0565476	0.0203636	0.133878	0.016934	0.0191131
odorless	269	0.0445512	30	110	27	53	49	0.111524	0.408922	0.100372	0.197026	0.182156	0.0297619	0.08	0.0220408	0.0472371	0.0374618
earthy	265	0.0438887	81	57	44	56	27	0.30566	0.215094	0.166038	0.211321	0.101887	0.0803571	0.0414545	0.0359184	0.0499109	0.0206422
apple	263	0.0435575	18	25	27	54	139	0.0684411	0.095057	0.102662	0.205323	0.528517	0.0178571	0.0181818	0.0220408	0.0481283	0.106269
tropical	259	0.042895	19	47	44	40	109	0.0733591	0.181467	0.169884	0.15444	0.420849	0.0188492	0.0341818	0.0359184	0.0356506	0.0833333
minty	242	0.0400795	109	76	24	19	14	0.450413	0.31405	0.0991736	0.0785124	0.0578512	0.108135	0.0552727	0.0195918	0.016934	0.0107034
ethereal	241	0.0399139	18	52	20	71	80	0.0746888	0.215768	0.0829876	0.294606	0.33195	0.0178571	0.0378182	0.0163265	0.0632799	0.0611621
meaty	234	0.0387546	36	80	39	44	35	0.153846	0.34188	0.166667	0.188034	0.149573	0.0357143	0.0581818	0.0318367	0.0392157	0.0267584
roasted	222	0.0367671	72	65	40	25	20	0.324324	0.292793	0.18018	0.112613	0.0900901	0.0714286	0.0472727	0.0326531	0.0222816	0.0152905
caramellic	213	0.0352766	26	73	45	29	40	0.122066	0.342723	0.211268	0.13615	0.187793	0.0257937	0.0530909	0.0367347	0.0258467	0.030581
pineapple	176	0.0291487	11	10	18	24	113	0.0625	0.0568182	0.102273	0.136364	0.642045	0.0109127	0.00727273	0.0146939	0.0213904	0.0863914
musty	163	0.0269957	44	41	30	28	20	0.269939	0.251534	0.184049	0.171779	0.122699	0.0436508	0.0298182	0.0244898	0.0249554	0.0152905
vegetable	160	0.0264988	37	43	16	44	20	0.23125	0.26875	0.1	0.275	0.125	0.0367063	0.0312727	0.0130612	0.0392157	0.0152905
berry	152	0.0251739	14	21	50	21	46	0.0921053	0.138158	0.328947	0.138158	0.302632	0.0138889	0.0152727	0.0408163	0.0187166	0.0351682
winey	145	0.0240146	10	15	13	21	86	0.0689655	0.103448	0.0896552	0.144828	0.593103	0.00992063	0.0109091	0.0106122	0.0187166	0.0657492
creamy	144	0.023849	26	42	19	30	27	0.180556	0.291667	0.131944	0.208333	0.1875	0.0257937	0.0305455	0.0155102	0.026738	0.0206422
onion	140	0.0231865	9	78	11	19	23	0.0642857	0.557143	0.0785714	0.135714	0.164286	0.00892857	0.0567273	0.00897959	0.016934	0.0175841
phenolic	131	0.0216959	60	15	47	7	2	0.458015	0.114504	0.358779	0.0534351	0.0152672	0.0595238	0.0109091	0.0383673	0.00623886	0.00152905
pungent	130	0.0215303	16	36	16	45	17	0.123077	0.276923	0.123077	0.346154	0.130769	0.015873	0.0261818	0.0130612	0.040107	0.0129969
pear	127	0.0210335	5	6	13	29	74	0.0393701	0.0472441	0.102362	0.228346	0.582677	0.00496032	0.00436364	0.0106122	0.0258467	0.0565749
dry	127	0.0210335	24	36	35	19	13	0.188976	0.283465	0.275591	0.149606	0.102362	0.0238095	0.0261818	0.0285714	0.016934	0.00993884
cheesy	126	0.0208678	7	26	8	47	38	0.0555556	0.206349	0.0634921	0.373016	0.301587	0.00694444	0.0189091	0.00653061	0.0418895	0.029052
buttery	125	0.0207022	9	29	15	34	38	0.072	0.232	0.12	0.272	0.304	0.00892857	0.0210909	0.0122449	0.030303	0.029052
aldehydic	123	0.020371	2	23	18	55	25	0.0162602	0.186992	0.146341	0.447154	0.203252	0.00198413	0.0167273	0.0146939	0.0490196	0.0191131
honey	120	0.0198741	15	5	73	8	19	0.125	0.0416667	0.608333	0.0666667	0.158333	0.014881	0.00363636	0.0595918	0.00713012	0.014526
camphoreous	119	0.0197085	43	41	21	13	1	0.361345	0.344538	0.176471	0.109244	0.00840336	0.0426587	0.0298182	0.0171429	0.0115865	0.000764526
powdery	112	0.0185492	29	25	42	10	6	0.258929	0.223214	0.375	0.0892857	0.0535714	0.0287698	0.0181818	0.0342857	0.00891266	0.00458716
leafy	110	0.018218	11	19	31	29	20	0.1	0.172727	0.281818	0.263636	0.181818	0.0109127	0.0138182	0.0253061	0.0258467	0.0152905
alcoholic	109	0.0180523	12	27	3	38	29	0.110092	0.247706	0.0275229	0.348624	0.266055	0.0119048	0.0196364	0.00244898	0.0338681	0.0221713
melon	109	0.0180523	4	9	11	49	36	0.0366972	0.0825688	0.100917	0.449541	0.330275	0.00396825	0.00654545	0.00897959	0.043672	0.0275229
metallic	109	0.0180523	7	21	22	30	29	0.0642202	0.192661	0.201835	0.275229	0.266055	0.00694444	0.0152727	0.0179592	0.026738	0.0221713
animal	108	0.0178867	30	37	25	10	6	0.277778	0.342593	0.231481	0.0925926	0.0555556	0.0297619	0.0269091	0.0204082	0.00891266	0.00458716
banana	104	0.0172242	3	0	18	18	65	0.0288462	0	0.173077	0.173077	0.625	0.00297619	0	0.0146939	0.0160428	0.0496942
mushroom	104	0.0172242	11	15	14	47	17	0.105769	0.144231	0.134615	0.451923	0.163462	0.0109127	0.0109091	0.0114286	0.0418895	0.0129969
jasmin	103	0.0170586	2	29	38	23	11	0.0194175	0.281553	0.368932	0.223301	0.106796	0.00198413	0.0210909	0.0310204	0.0204991	0.00840979
burnt	96	0.0158993	37	25	20	11	3	0.385417	0.260417	0.208333	0.114583	0.03125	0.0367063	0.0181818	0.0163265	0.00980392	0.00229358
coconut	96	0.0158993	10	50	9	15	12	0.104167	0.520833	0.09375	0.15625	0.125	0.00992063	0.0363636	0.00734694	0.013369	0.00917431
garlic	96	0.0158993	6	61	9	7	13	0.0625	0.635417	0.09375	0.0729167	0.135417	0.00595238	0.0443636	0.00734694	0.00623886	0.00993884
cognac	95	0.0157337	8	7	3	37	40	0.0842105	0.0736842	0.0315789	0.389474	0.421053	0.00793651	0.00509091	0.00244898	0.0329768	0.030581
amber	89	0.01474	17	36	25	7	4	0.191011	0.404494	0.280899	0.0786517	0.0449438	0.0168651	0.0261818	0.0204082	0.00623886	0.0030581
cocoa	89	0.01474	22	15	22	19	11	0.247191	0.168539	0.247191	0.213483	0.123596	0.0218254	0.0109091	0.0179592	0.016934	0.00840979
peach	86	0.0142431	4	30	15	15	22	0.0465116	0.348837	0.174419	0.174419	0.255814	0.00396825	0.0218182	0.0122449	0.013369	0.0168196
clean	86	0.0142431	9	25	13	13	26	0.104651	0.290698	0.151163	0.151163	0.302326	0.00892857	0.0181818	0.0106122	0.0115865	0.0198777
fermented	85	0.0140775	6	18	2	21	38	0.0705882	0.211765	0.0235294	0.247059	0.447059	0.00595238	0.0130909	0.00163265	0.0187166	0.029052
vanilla	84	0.0139119	50	7	21	2	4	0.595238	0.0833333	0.25	0.0238095	0.047619	0.0496032	0.00509091	0.0171429	0.00178253	0.0030581
dairy	82	0.0135807	9	18	7	30	18	0.109756	0.219512	0.0853659	0.365854	0.219512	0.00892857	0.0130909	0.00571429	0.026738	0.0137615
musk	81	0.013415	7	53	13	3	5	0.0864198	0.654321	0.160494	0.037037	0.0617284	0.00694444	0.0385455	0.0106122	0.0026738	0.00382263
pine	81	0.013415	32	15	18	6	10	0.395062	0.185185	0.222222	0.0740741	0.123457	0.031746	0.0109091	0.0146939	0.00534759	0.00764526
warm	79	0.0130838	27	14	20	4	14	0.341772	0.177215	0.253165	0.0506329	0.177215	0.0267857	0.0101818	0.0163265	0.00356506	0.0107034
cooked	78	0.0129182	14	23	11	15	15	0.179487	0.294872	0.141026	0.192308	0.192308	0.0138889	0.0167273	0.00897959	0.013369	0.0114679
tobacco	76	0.0125869	16	29	21	5	5	0.210526	0.381579	0.276316	0.0657895	0.0657895	0.015873	0.0210909	0.0171429	0.00445633	0.00382263
violet	76	0.0125869	5	19	12	23	17	0.0657895	0.25	0.157895	0.302632	0.223684	0.00496032	0.0138182	0.00979592	0.0204991	0.0129969
coffee	75	0.0124213	26	12	27	8	2	0.346667	0.16	0.36	0.106667	0.0266667	0.0257937	0.00872727	0.0220408	0.00713012	0.00152905
aromatic	75	0.0124213	20	15	21	10	9	0.266667	0.2	0.28	0.133333	0.12	0.0198413	0.0109091	0.0171429	0.00891266	0.00688073
cinnamon	69	0.0114276	10	3	52	3	1	0.144928	0.0434783	0.753623	0.0434783	0.0144928	0.00992063	0.00218182	0.042449	0.0026738	0.000764526
natural	68	0.011262	5	22	13	9	19	0.0735294	0.323529	0.191176	0.132353	0.279412	0.00496032	0.016	0.0106122	0.00802139	0.014526
orange	68	0.011262	4	9	10	30	15	0.0588235	0.132353	0.147059	0.441176	0.220588	0.00396825	0.00654545	0.00816327	0.026738	0.0114679
milky	65	0.0107652	7	17	9	18	14	0.107692	0.261538	0.138462	0.276923	0.215385	0.00694444	0.0123636	0.00734694	0.0160428	0.0107034
rummy	64	0.0105995	5	6	9	17	27	0.078125	0.09375	0.140625	0.265625	0.421875	0.00496032	0.00436364	0.00734694	0.0151515	0.0206422
almond	63	0.0104339	22	5	30	5	1	0.349206	0.0793651	0.47619	0.0793651	0.015873	0.0218254	0.00363636	0.0244898	0.00445633	0.000764526
anisic	63	0.0104339	14	5	37	2	5	0.222222	0.0793651	0.587302	0.031746	0.0793651	0.0138889	0.00363636	0.0302041	0.00178253	0.00382263
apricot	63	0.0104339	4	9	19	5	26	0.0634921	0.142857	0.301587	0.0793651	0.412698	0.00396825	0.00654545	0.0155102	0.00445633	0.0198777
fishy	63	0.0104339	5	31	9	11	7	0.0793651	0.492063	0.142857	0.174603	0.111111	0.00496032	0.0225455	0.00734694	0.00980392	0.00535168
cherry	62	0.0102683	10	4	38	1	9	0.16129	0.0645161	0.612903	0.016129	0.145161	0.00992063	0.00290909	0.0310204	0.000891266	0.00688073
grassy	60	0.00993707	10	12	5	23	10	0.166667	0.2	0.0833333	0.383333	0.166667	0.00992063	0.00872727	0.00408163	0.0204991	0.00764526
grape	58	0.00960583	4	0	32	4	18	0.0689655	0	0.551724	0.0689655	0.310345	0.00396825	0	0.0261224	0.00356506	0.0137615
sharp	57	0.00944021	3	13	12	12	17	0.0526316	0.22807	0.210526	0.210526	0.298246	0.00297619	0.00945455	0.00979592	0.0106952	0.0129969
grapefruit	56	0.00927459	11	9	11	12	13	0.196429	0.160714	0.196429	0.214286	0.232143	0.0109127	0.00654545	0.00897959	0.0106952	0.00993884
hyacinth	56	0.00927459	6	2	44	1	3	0.107143	0.0357143	0.785714	0.0178571	0.0535714	0.00595238	0.00145455	0.0359184	0.000891266	0.00229358
lemon	56	0.00927459	5	6	6	8	31	0.0892857	0.107143	0.107143	0.142857	0.553571	0.00496032	0.00436364	0.00489796	0.00713012	0.0237003
geranium	55	0.00910898	10	12	8	10	15	0.181818	0.218182	0.145455	0.181818	0.272727	0.00992063	0.00872727	0.00653061	0.00891266	0.0114679
hay	55	0.00910898	16	10	19	7	3	0.290909	0.181818	0.345455	0.127273	0.0545455	0.015873	0.00727273	0.0155102	0.00623886	0.00229358
orangeflower	55	0.00910898	1	3	37	3	11	0.0181818	0.0545455	0.672727	0.0545455	0.2	0.000992063	0.00218182	0.0302041	0.0026738	0.00840979
orris	54	0.00894336	4	19	11	11	9	0.0740741	0.351852	0.203704	0.203704	0.166667	0.00396825	0.0138182	0.00897959	0.00980392	0.00688073
alliaceous	53	0.00877774	1	36	5	4	7	0.0188679	0.679245	0.0943396	0.0754717	0.132075	0.000992063	0.0261818	0.00408163	0.00356506	0.00535168
savory	53	0.00877774	4	28	9	5	7	0.0754717	0.528302	0.169811	0.0943396	0.132075	0.00396825	0.0203636	0.00734694	0.00445633	0.00535168
cortex	49	0.00811527	5	10	18	9	7	0.102041	0.204082	0.367347	0.183673	0.142857	0.00496032	0.00727273	0.0146939	0.00802139	0.00535168
medicinal	49	0.00811527	25	9	11	4	0	0.510204	0.183673	0.22449	0.0816327	0	0.0248016	0.00654545	0.00897959	0.00356506	0
cooling	48	0.00794965	20	15	4	6	3	0.416667	0.3125	0.0833333	0.125	0.0625	0.0198413	0.0109091	0.00326531	0.00534759	0.00229358
cucumber	48	0.00794965	0	1	2	38	7	0	0.0208333	0.0416667	0.791667	0.145833	0	0.000727273	0.00163265	0.0338681	0.00535168
leathery	48	0.00794965	24	7	10	6	1	0.5	0.145833	0.208333	0.125	0.0208333	0.0238095	0.00509091	0.00816327	0.00534759	0.000764526
sour	48	0.00794965	6	11	5	11	15	0.125	0.229167	0.104167	0.229167	0.3125	0.00595238	0.008	0.00408163	0.00980392	0.0114679
coumarinic	45	0.0074528	11	16	13	5	0	0.244444	0.355556	0.288889	0.111111	0	0.0109127	0.0116364	0.0106122	0.00445633	0
lactonic	45	0.0074528	4	24	6	10	1	0.0888889	0.533333	0.133333	0.222222	0.0222222	0.00396825	0.0174545	0.00489796	0.00891266	0.000764526
muguet	45	0.0074528	2	14	12	7	10	0.0444444	0.311111	0.266667	0.155556	0.222222	0.00198413	0.0101818	0.00979592	0.00623886	0.00764526
plum	45	0.0074528	2	10	19	6	8	0.0444444	0.222222	0.422222	0.133333	0.177778	0.00198413	0.00727273	0.0155102	0.00534759	0.00611621
raspberry	44	0.00728718	3	5	22	2	12	0.0681818	0.113636	0.5	0.0454545	0.272727	0.00297619	0.00363636	0.0179592	0.00178253	0.00917431
smoky	43	0.00712156	22	6	9	1	5	0.511628	0.139535	0.209302	0.0232558	0.116279	0.0218254	0.00436364	0.00734694	0.000891266	0.00382263
tea	43	0.00712156	12	9	11	3	8	0.27907	0.209302	0.255814	0.0697674	0.186047	0.0119048	0.00654545	0.00897959	0.0026738	0.00611621
chocolate	42	0.00695595	16	5	14	3	4	0.380952	0.119048	0.333333	0.0714286	0.0952381	0.015873	0.00363636	0.0114286	0.0026738	0.0030581
hazelnut	42	0.00695595	23	9	2	2	6	0.547619	0.214286	0.047619	0.047619	0.142857	0.0228175	0.00654545	0.00163265	0.00178253	0.00458716
lily	42	0.00695595	2	6	18	9	7	0.047619	0.142857	0.428571	0.214286	0.166667	0.00198413	0.00436364	0.0146939	0.00802139	0.00535168
soapy	42	0.00695595	0	6	7	16	13	0	0.142857	0.166667	0.380952	0.309524	0	0.00436364	0.00571429	0.0142602	0.00993884
strawberry	42	0.00695595	3	4	21	5	9	0.0714286	0.0952381	0.5	0.119048	0.214286	0.00297619	0.00290909	0.0171429	0.00445633	0.00688073
weedy	41	0.00679033	4	8	9	12	8	0.097561	0.195122	0.219512	0.292683	0.195122	0.00396825	0.00581818	0.00734694	0.0106952	0.00611621
bready	40	0.00662471	10	12	8	4	6	0.25	0.3	0.2	0.1	0.15	0.00992063	0.00872727	0.00653061	0.00356506	0.00458716
currant	40	0.00662471	0	18	7	9	6	0	0.45	0.175	0.225	0.15	0	0.0130909	0.00571429	0.00802139	0.00458716
lavender	38	0.00629347	2	4	7	10	15	0.0526316	0.105263	0.184211	0.263158	0.394737	0.00198413	0.00290909	0.00571429	0.00891266	0.0114679
cedar	37	0.00612786	15	12	8	2	0	0.405405	0.324324	0.216216	0.0540541	0	0.014881	0.00872727	0.00653061	0.00178253	0
terpenic	37	0.00612786	15	12	5	2	3	0.405405	0.324324	0.135135	0.0540541	0.0810811	0.014881	0.00872727	0.00408163	0.00178253	0.00229358
celery	35	0.00579662	1	19	5	5	5	0.0285714	0.542857	0.142857	0.142857	0.142857	0.000992063	0.0138182	0.00408163	0.00445633	0.00382263
ozone	35	0.00579662	4	8	9	8	6	0.114286	0.228571	0.257143	0.228571	0.171429	0.00396825	0.00581818	0.00734694	0.00713012	0.00458716
potato	35	0.00579662	10	12	2	4	7	0.285714	0.342857	0.0571429	0.114286	0.2	0.00992063	0.00872727	0.00163265	0.00356506	0.00535168
hawthorn	34	0.005631	7	1	26	0	0	0.205882	0.0294118	0.764706	0	0	0.00694444	0.000727273	0.0212245	0	0
clove	33	0.00546539	25	3	5	0	0	0.757576	0.0909091	0.151515	0	0	0.0248016	0.00218182	0.00408163	0	0
bergamot	32	0.00529977	2	0	3	3	24	0.0625	0	0.09375	0.09375	0.75	0.00198413	0	0.00244898	0.0026738	0.0183486
cabbage	32	0.00529977	2	15	4	8	3	0.0625	0.46875	0.125	0.25	0.09375	0.00198413	0.0109091	0.00326531	0.00713012	0.00229358
ammoniacal	31	0.00513415	2	27	2	0	0	0.0645161	0.870968	0.0645161	0	0	0.00198413	0.0196364	0.00163265	0	0
brandy	31	0.00513415	3	3	1	5	19	0.0967742	0.0967742	0.0322581	0.16129	0.612903	0.00297619	0.00218182	0.000816327	0.00445633	0.014526
malty	31	0.00513415	2	9	1	9	10	0.0645161	0.290323	0.0322581	0.290323	0.322581	0.00198413	0.00654545	0.000816327	0.00802139	0.00764526
sandalwood	31	0.00513415	14	8	4	5	0	0.451613	0.258065	0.129032	0.16129	0	0.0138889	0.00581818	0.00326531	0.00445633	0
chamomile	30	0.00496853	1	3	6	4	16	0.0333333	0.1	0.2	0.133333	0.533333	0.000992063	0.00218182	0.00489796	0.00356506	0.0122324
solvent	29	0.00480291	5	14	3	0	7	0.172414	0.482759	0.103448	0	0.241379	0.00496032	0.0101818	0.00244898	0	0.00535168
cumin	28	0.0046373	6	7	10	1	4	0.214286	0.25	0.357143	0.0357143	0.142857	0.00595238	0.00509091	0.00816327	0.000891266	0.0030581
narcissus	28	0.0046373	3	3	18	3	1	0.107143	0.107143	0.642857	0.107143	0.0357143	0.00297619	0.00218182	0.0146939	0.0026738	0.000764526
plastic	28	0.0046373	5	1	10	8	4	0.178571	0.0357143	0.357143	0.285714	0.142857	0.00496032	0.000727273	0.00816327	0.00713012	0.0030581
ripe	28	0.0046373	1	5	2	5	15	0.0357143	0.178571	0.0714286	0.178571	0.535714	0.000992063	0.00363636	0.00163265	0.00445633	0.0114679
tomato	28	0.0046373	2	8	1	11	6	0.0714286	0.285714	0.0357143	0.392857	0.214286	0.00198413	0.00581818	0.000816327	0.00980392	0.00458716
vetiver	28	0.0046373	10	9	7	2	0	0.357143	0.321429	0.25	0.0714286	0	0.00992063	0.00654545	0.00571429	0.00178253	0
dusty	28	0.0046373	7	11	3	3	4	0.25	0.392857	0.107143	0.107143	0.142857	0.00694444	0.008	0.00244898	0.0026738	0.0030581
bitter	27	0.00447168	7	4	8	5	3	0.259259	0.148148	0.296296	0.185185	0.111111	0.00694444	0.00290909	0.00653061	0.00445633	0.00229358
fir needle	27	0.00447168	10	10	5	0	2	0.37037	0.37037	0.185185	0	0.0740741	0.00992063	0.00727273	0.00408163	0	0.00152905
licorice	26	0.00430606	4	6	9	4	3	0.153846	0.230769	0.346154	0.153846	0.115385	0.00396825	0.00436364	0.00734694	0.00356506	0.00229358
mandarin	26	0.00430606	0	2	9	12	3	0	0.0769231	0.346154	0.461538	0.115385	0	0.00145455	0.00734694	0.0106952	0.00229358
marine	26	0.00430606	6	5	6	6	3	0.230769	0.192308	0.230769	0.230769	0.115385	0.00595238	0.00363636	0.00489796	0.00534759	0.00229358
tonka	26	0.00430606	8	13	5	0	0	0.307692	0.5	0.192308	0	0	0.00793651	0.00945455	0.00408163	0	0
gassy	25	0.00414044	0	10	1	11	3	0	0.4	0.04	0.44	0.12	0	0.00727273	0.000816327	0.00980392	0.00229358
peppery	25	0.00414044	9	4	6	3	3	0.36	0.16	0.24	0.12	0.12	0.00892857	0.00290909	0.00489796	0.0026738	0.00229358
popcorn	25	0.00414044	14	4	5	2	0	0.56	0.16	0.2	0.08	0	0.0138889	0.00290909	0.00408163	0.00178253	0
juicy	24	0.00397483	0	0	4	6	14	0	0	0.166667	0.25	0.583333	0	0	0.00326531	0.00534759	0.0107034
mentholic	24	0.00397483	15	6	3	0	0	0.625	0.25	0.125	0	0	0.014881	0.00436364	0.00244898	0	0
sweaty	24	0.00397483	2	3	2	12	5	0.0833333	0.125	0.0833333	0.5	0.208333	0.00198413	0.00218182	0.00163265	0.0106952	0.00382263
ketonic	23	0.00380921	4	5	3	5	6	0.173913	0.217391	0.130435	0.217391	0.26087	0.00396825	0.00363636	0.00244898	0.00445633	0.00458716
corn	22	0.00364359	11	9	1	0	1	0.5	0.409091	0.0454545	0	0.0454545	0.0109127	0.00654545	0.000816327	0	0.000764526
patchouli	22	0.00364359	6	14	1	1	0	0.272727	0.636364	0.0454545	0.0454545	0	0.00595238	0.0101818	0.000816327	0.000891266	0
orchid	21	0.00347797	1	0	15	3	2	0.047619	0	0.714286	0.142857	0.0952381	0.000992063	0	0.0122449	0.0026738	0.00152905
beefy	20	0.00331236	6	7	3	1	3	0.3	0.35	0.15	0.05	0.15	0.00595238	0.00509091	0.00244898	0.000891266	0.00229358
lilac	20	0.00331236	5	1	11	1	2	0.25	0.05	0.55	0.05	0.1	0.00496032	0.000727273	0.00897959	0.000891266	0.00152905
ylang	18	0.00298112	0	0	14	0	4	0	0	0.777778	0	0.222222	0	0	0.0114286	0	0.0030581
lily of the valley	17	0.0028155	1	2	7	2	5	0.0588235	0.117647	0.411765	0.117647	0.294118	0.000992063	0.00145455	0.00571429	0.00178253	0.00382263
magnolia	17	0.0028155	0	6	3	3	5	0	0.352941	0.176471	0.176471	0.294118	0	0.00436364	0.00244898	0.0026738	0.00382263
mimosa	17	0.0028155	2	1	13	0	1	0.117647	0.0588235	0.764706	0	0.0588235	0.00198413	0.000727273	0.0106122	0	0.000764526
radish	16	0.00264988	1	7	3	3	2	0.0625	0.4375	0.1875	0.1875	0.125	0.000992063	0.00509091	0.00244898	0.0026738	0.00152905
mustard	15	0.00248427	1	9	2	2	1	0.0666667	0.6	0.133333	0.133333	0.0666667	0.000992063	0.00654545	0.00163265	0.00178253	0.000764526
toasted	14	0.00231865	6	5	1	2	0	0.428571	0.357143	0.0714286	0.142857	0	0.00595238	0.00363636	0.000816327	0.00178253	0
oakmoss	10	0.00165618	7	1	2	0	0	0.7	0.1	0.2	0	0	0.00694444	0.000727273	0.00163265	0	0
bland	5	0.000828089	0	2	0	1	2	0	0.4	0	0.2	0.4	0	0.00145455	0	0.000891266	0.00152905
tallow	5	0.000828089	0	0	0	5	0	0	0	0	1	0	0	0	0	0.00445633	0

## Sheet: tSNE-AHC
Odor note	Frequency in the dataset	Relative frequency	Frequency in C1	Frequency in C2	Frequency in C3	Frequency in C4	Frequency in C5	%ON C1	%ON C2	%ON C3	%ON C4	%ON C5	%OM C1	%OM C2	%OM C3	%OM C4	%OM C5
fruity	1828	0.302749	230	135	709	463	291	0.125821	0.0738512	0.387856	0.253282	0.15919	0.155405	0.212264	0.43417	0.303806	0.380392
green	1389	0.230043	231	69	382	519	188	0.166307	0.049676	0.275018	0.37365	0.135349	0.156081	0.108491	0.233925	0.340551	0.245752
sweet	1283	0.212488	289	198	359	199	238	0.225253	0.154326	0.279813	0.155105	0.185503	0.19527	0.311321	0.219841	0.130577	0.311111
floral	1010	0.167274	168	118	253	181	290	0.166337	0.116832	0.250495	0.179208	0.287129	0.113514	0.185535	0.15493	0.118766	0.379085
herbal	761	0.126035	197	90	190	162	122	0.25887	0.118265	0.249671	0.212878	0.160315	0.133108	0.141509	0.11635	0.106299	0.159477
woody	627	0.103842	281	93	116	58	79	0.448166	0.148325	0.185008	0.092504	0.125997	0.189865	0.146226	0.0710349	0.0380577	0.103268
fatty	494	0.0818152	70	17	123	256	28	0.1417	0.034413	0.248988	0.518219	0.0566802	0.0472973	0.0267296	0.0753215	0.167979	0.0366013
waxy	446	0.0738655	39	10	126	202	69	0.0874439	0.0224215	0.282511	0.452915	0.154709	0.0263514	0.0157233	0.0771586	0.132546	0.0901961
fresh	439	0.0727062	74	36	114	130	85	0.168565	0.0820046	0.259681	0.296128	0.193622	0.05	0.0566038	0.0698102	0.0853018	0.111111
spicy	411	0.0680689	100	105	76	76	54	0.243309	0.255474	0.184915	0.184915	0.131387	0.0675676	0.165094	0.0465401	0.0498688	0.0705882
rose	343	0.0568069	34	20	95	67	127	0.0991254	0.058309	0.276968	0.195335	0.370262	0.022973	0.0314465	0.0581751	0.0439633	0.166013
sulfurous	334	0.0553163	90	29	92	112	11	0.269461	0.0868263	0.275449	0.335329	0.0329341	0.0608108	0.0455975	0.056338	0.0734908	0.0143791
nutty	310	0.0513415	144	36	65	55	10	0.464516	0.116129	0.209677	0.177419	0.0322581	0.0972973	0.0566038	0.039804	0.0360892	0.0130719
citrus	309	0.0511759	44	20	44	118	83	0.142395	0.0647249	0.142395	0.381877	0.268608	0.0297297	0.0314465	0.0269443	0.0774278	0.108497
oily	296	0.0490229	31	13	112	112	28	0.10473	0.0439189	0.378378	0.378378	0.0945946	0.0209459	0.0204403	0.0685854	0.0734908	0.0366013
balsamic	293	0.048526	54	52	40	28	119	0.1843	0.177474	0.136519	0.0955631	0.406143	0.0364865	0.081761	0.0244948	0.0183727	0.155556
odorless	269	0.0445512	65	20	118	56	10	0.241636	0.0743494	0.438662	0.208178	0.0371747	0.0439189	0.0314465	0.0722596	0.0367454	0.0130719
earthy	265	0.0438887	111	23	48	68	15	0.418868	0.0867925	0.181132	0.256604	0.0566038	0.075	0.0361635	0.0293938	0.0446194	0.0196078
apple	263	0.0435575	21	11	133	74	24	0.0798479	0.0418251	0.505703	0.281369	0.0912548	0.0141892	0.0172956	0.0814452	0.0485564	0.0313725
tropical	259	0.042895	39	18	107	59	36	0.150579	0.0694981	0.413127	0.227799	0.138996	0.0263514	0.0283019	0.0655236	0.0387139	0.0470588
minty	242	0.0400795	110	64	30	27	11	0.454545	0.264463	0.123967	0.11157	0.0454545	0.0743243	0.100629	0.0183711	0.0177165	0.0143791
ethereal	241	0.0399139	37	16	81	89	18	0.153527	0.06639	0.3361	0.369295	0.0746888	0.025	0.0251572	0.049602	0.058399	0.0235294
meaty	234	0.0387546	67	32	55	75	5	0.286325	0.136752	0.235043	0.320513	0.0213675	0.0452703	0.0503145	0.0336803	0.0492126	0.00653595
roasted	222	0.0367671	98	24	45	47	8	0.441441	0.108108	0.202703	0.211712	0.036036	0.0662162	0.0377358	0.0275566	0.0308399	0.0104575
caramellic	213	0.0352766	74	28	65	32	14	0.347418	0.131455	0.305164	0.150235	0.0657277	0.05	0.0440252	0.039804	0.0209974	0.0183007
pineapple	176	0.0291487	14	5	85	52	20	0.0795455	0.0284091	0.482955	0.295455	0.113636	0.00945946	0.00786164	0.0520514	0.0341207	0.0261438
musty	163	0.0269957	57	18	34	37	17	0.349693	0.110429	0.208589	0.226994	0.104294	0.0385135	0.0283019	0.0208206	0.0242782	0.0222222
vegetable	160	0.0264988	56	9	29	60	6	0.35	0.05625	0.18125	0.375	0.0375	0.0378378	0.0141509	0.0177587	0.0393701	0.00784314
berry	152	0.0251739	24	8	71	22	27	0.157895	0.0526316	0.467105	0.144737	0.177632	0.0162162	0.0125786	0.0434783	0.0144357	0.0352941
winey	145	0.0240146	12	8	80	30	15	0.0827586	0.0551724	0.551724	0.206897	0.103448	0.00810811	0.0125786	0.0489896	0.019685	0.0196078
creamy	144	0.023849	48	21	36	33	6	0.333333	0.145833	0.25	0.229167	0.0416667	0.0324324	0.0330189	0.0220453	0.0216535	0.00784314
onion	140	0.0231865	39	10	28	61	2	0.278571	0.0714286	0.2	0.435714	0.0142857	0.0263514	0.0157233	0.0171464	0.0400262	0.00261438
phenolic	131	0.0216959	59	33	17	6	16	0.450382	0.251908	0.129771	0.0458015	0.122137	0.0398649	0.0518868	0.0104103	0.00393701	0.020915
pungent	130	0.0215303	27	4	41	51	7	0.207692	0.0307692	0.315385	0.392308	0.0538462	0.0182432	0.00628931	0.0251072	0.0334646	0.00915033
pear	127	0.0210335	6	6	60	48	7	0.0472441	0.0472441	0.472441	0.377953	0.0551181	0.00405405	0.00943396	0.0367422	0.0314961	0.00915033
dry	127	0.0210335	48	13	25	24	17	0.377953	0.102362	0.19685	0.188976	0.133858	0.0324324	0.0204403	0.0153092	0.015748	0.0222222
cheesy	126	0.0208678	19	5	62	34	6	0.150794	0.0396825	0.492063	0.269841	0.047619	0.0128378	0.00786164	0.0379669	0.0223097	0.00784314
buttery	125	0.0207022	29	9	54	28	5	0.232	0.072	0.432	0.224	0.04	0.0195946	0.0141509	0.033068	0.0183727	0.00653595
aldehydic	123	0.020371	13	4	16	64	26	0.105691	0.0325203	0.130081	0.520325	0.211382	0.00878378	0.00628931	0.00979792	0.0419948	0.0339869
honey	120	0.0198741	12	16	28	10	54	0.1	0.133333	0.233333	0.0833333	0.45	0.00810811	0.0251572	0.0171464	0.00656168	0.0705882
camphoreous	119	0.0197085	73	13	12	15	6	0.613445	0.109244	0.10084	0.12605	0.0504202	0.0493243	0.0204403	0.00734844	0.00984252	0.00784314
powdery	112	0.0185492	38	34	14	7	19	0.339286	0.303571	0.125	0.0625	0.169643	0.0256757	0.0534591	0.00857318	0.00459318	0.0248366
leafy	110	0.018218	20	5	30	37	18	0.181818	0.0454545	0.272727	0.336364	0.163636	0.0135135	0.00786164	0.0183711	0.0242782	0.0235294
alcoholic	109	0.0180523	15	9	19	56	10	0.137615	0.0825688	0.174312	0.513761	0.0917431	0.0101351	0.0141509	0.011635	0.0367454	0.0130719
melon	109	0.0180523	8	3	30	57	11	0.0733945	0.0275229	0.275229	0.522936	0.100917	0.00540541	0.00471698	0.0183711	0.0374016	0.0143791
metallic	109	0.0180523	16	6	39	32	16	0.146789	0.0550459	0.357798	0.293578	0.146789	0.0108108	0.00943396	0.0238824	0.0209974	0.020915
animal	108	0.0178867	53	12	15	13	15	0.490741	0.111111	0.138889	0.12037	0.138889	0.0358108	0.0188679	0.00918555	0.00853018	0.0196078
banana	104	0.0172242	2	2	55	30	15	0.0192308	0.0192308	0.528846	0.288462	0.144231	0.00135135	0.00314465	0.0336803	0.019685	0.0196078
mushroom	104	0.0172242	17	4	22	55	6	0.163462	0.0384615	0.211538	0.528846	0.0576923	0.0114865	0.00628931	0.0134721	0.0360892	0.00784314
jasmin	103	0.0170586	12	3	20	42	26	0.116505	0.0291262	0.194175	0.407767	0.252427	0.00810811	0.00471698	0.0122474	0.0275591	0.0339869
burnt	96	0.0158993	48	12	15	19	2	0.5	0.125	0.15625	0.197917	0.0208333	0.0324324	0.0188679	0.00918555	0.0124672	0.00261438
coconut	96	0.0158993	42	10	16	28	0	0.4375	0.104167	0.166667	0.291667	0	0.0283784	0.0157233	0.00979792	0.0183727	0
garlic	96	0.0158993	29	6	20	40	1	0.302083	0.0625	0.208333	0.416667	0.0104167	0.0195946	0.00943396	0.0122474	0.0262467	0.00130719
cognac	95	0.0157337	7	4	30	46	8	0.0736842	0.0421053	0.315789	0.484211	0.0842105	0.00472973	0.00628931	0.0183711	0.0301837	0.0104575
amber	89	0.01474	39	4	18	13	15	0.438202	0.0449438	0.202247	0.146067	0.168539	0.0263514	0.00628931	0.0110227	0.00853018	0.0196078
cocoa	89	0.01474	34	7	14	18	16	0.382022	0.0786517	0.157303	0.202247	0.179775	0.022973	0.0110063	0.00857318	0.011811	0.020915
peach	86	0.0142431	27	4	19	23	13	0.313953	0.0465116	0.22093	0.267442	0.151163	0.0182432	0.00628931	0.011635	0.0150919	0.0169935
clean	86	0.0142431	19	5	25	22	15	0.22093	0.0581395	0.290698	0.255814	0.174419	0.0128378	0.00786164	0.0153092	0.0144357	0.0196078
fermented	85	0.0140775	12	5	31	31	6	0.141176	0.0588235	0.364706	0.364706	0.0705882	0.00810811	0.00786164	0.0189835	0.0203412	0.00784314
vanilla	84	0.0139119	19	46	5	6	8	0.22619	0.547619	0.0595238	0.0714286	0.0952381	0.0128378	0.072327	0.00306185	0.00393701	0.0104575
dairy	82	0.0135807	17	7	26	31	1	0.207317	0.0853659	0.317073	0.378049	0.0121951	0.0114865	0.0110063	0.0159216	0.0203412	0.00130719
musk	81	0.013415	52	6	16	5	2	0.641975	0.0740741	0.197531	0.0617284	0.0246914	0.0351351	0.00943396	0.00979792	0.00328084	0.00261438
pine	81	0.013415	37	15	13	7	9	0.45679	0.185185	0.160494	0.0864198	0.111111	0.025	0.0235849	0.00796081	0.00459318	0.0117647
warm	79	0.0130838	23	16	15	13	12	0.291139	0.202532	0.189873	0.164557	0.151899	0.0155405	0.0251572	0.00918555	0.00853018	0.0156863
cooked	78	0.0129182	18	5	24	27	4	0.230769	0.0641026	0.307692	0.346154	0.0512821	0.0121622	0.00786164	0.0146969	0.0177165	0.00522876
tobacco	76	0.0125869	39	7	16	8	6	0.513158	0.0921053	0.210526	0.105263	0.0789474	0.0263514	0.0110063	0.00979792	0.00524934	0.00784314
violet	76	0.0125869	14	3	28	27	4	0.184211	0.0394737	0.368421	0.355263	0.0526316	0.00945946	0.00471698	0.0171464	0.0177165	0.00522876
coffee	75	0.0124213	35	22	6	9	3	0.466667	0.293333	0.08	0.12	0.04	0.0236486	0.0345912	0.00367422	0.00590551	0.00392157
aromatic	75	0.0124213	21	17	16	13	8	0.28	0.226667	0.213333	0.173333	0.106667	0.0141892	0.0267296	0.00979792	0.00853018	0.0104575
cinnamon	69	0.0114276	3	28	16	3	19	0.0434783	0.405797	0.231884	0.0434783	0.275362	0.00202703	0.0440252	0.00979792	0.0019685	0.0248366
natural	68	0.011262	18	3	20	15	12	0.264706	0.0441176	0.294118	0.220588	0.176471	0.0121622	0.00471698	0.0122474	0.00984252	0.0156863
orange	68	0.011262	2	4	11	38	13	0.0294118	0.0588235	0.161765	0.558824	0.191176	0.00135135	0.00628931	0.00673607	0.0249344	0.0169935
milky	65	0.0107652	14	10	21	19	1	0.215385	0.153846	0.323077	0.292308	0.0153846	0.00945946	0.0157233	0.0128598	0.0124672	0.00130719
rummy	64	0.0105995	6	4	29	17	8	0.09375	0.0625	0.453125	0.265625	0.125	0.00405405	0.00628931	0.0177587	0.0111549	0.0104575
almond	63	0.0104339	24	8	19	4	8	0.380952	0.126984	0.301587	0.0634921	0.126984	0.0162162	0.0125786	0.011635	0.00262467	0.0104575
anisic	63	0.0104339	11	29	12	2	9	0.174603	0.460317	0.190476	0.031746	0.142857	0.00743243	0.0455975	0.00734844	0.00131234	0.0117647
apricot	63	0.0104339	9	2	25	11	16	0.142857	0.031746	0.396825	0.174603	0.253968	0.00608108	0.00314465	0.0153092	0.00721785	0.020915
fishy	63	0.0104339	13	2	17	30	1	0.206349	0.031746	0.269841	0.47619	0.015873	0.00878378	0.00314465	0.0104103	0.019685	0.00130719
cherry	62	0.0102683	11	15	16	3	17	0.177419	0.241935	0.258065	0.0483871	0.274194	0.00743243	0.0235849	0.00979792	0.0019685	0.0222222
grassy	60	0.00993707	10	4	13	30	3	0.166667	0.0666667	0.216667	0.5	0.05	0.00675676	0.00628931	0.00796081	0.019685	0.00392157
grape	58	0.00960583	2	4	20	2	30	0.0344828	0.0689655	0.344828	0.0344828	0.517241	0.00135135	0.00628931	0.0122474	0.00131234	0.0392157
sharp	57	0.00944021	7	2	30	12	6	0.122807	0.0350877	0.526316	0.210526	0.105263	0.00472973	0.00314465	0.0183711	0.00787402	0.00784314
grapefruit	56	0.00927459	13	6	16	12	9	0.232143	0.107143	0.285714	0.214286	0.160714	0.00878378	0.00943396	0.00979792	0.00787402	0.0117647
hyacinth	56	0.00927459	7	9	27	2	11	0.125	0.160714	0.482143	0.0357143	0.196429	0.00472973	0.0141509	0.016534	0.00131234	0.0143791
lemon	56	0.00927459	7	2	4	9	34	0.125	0.0357143	0.0714286	0.160714	0.607143	0.00472973	0.00314465	0.00244948	0.00590551	0.0444444
geranium	55	0.00910898	15	4	7	14	15	0.272727	0.0727273	0.127273	0.254545	0.272727	0.0101351	0.00628931	0.00428659	0.00918635	0.0196078
hay	55	0.00910898	19	12	8	9	7	0.345455	0.218182	0.145455	0.163636	0.127273	0.0128378	0.0188679	0.00489896	0.00590551	0.00915033
orangeflower	55	0.00910898	3	9	5	4	34	0.0545455	0.163636	0.0909091	0.0727273	0.618182	0.00202703	0.0141509	0.00306185	0.00262467	0.0444444
orris	54	0.00894336	17	5	18	10	4	0.314815	0.0925926	0.333333	0.185185	0.0740741	0.0114865	0.00786164	0.0110227	0.00656168	0.00522876
alliaceous	53	0.00877774	18	3	10	21	1	0.339623	0.0566038	0.188679	0.396226	0.0188679	0.0121622	0.00471698	0.0061237	0.0137795	0.00130719
savory	53	0.00877774	13	8	12	19	1	0.245283	0.150943	0.226415	0.358491	0.0188679	0.00878378	0.0125786	0.00734844	0.0124672	0.00130719
cortex	49	0.00811527	10	4	11	15	9	0.204082	0.0816327	0.22449	0.306122	0.183673	0.00675676	0.00628931	0.00673607	0.00984252	0.0117647
medicinal	49	0.00811527	25	10	5	5	4	0.510204	0.204082	0.102041	0.102041	0.0816327	0.0168919	0.0157233	0.00306185	0.00328084	0.00522876
cooling	48	0.00794965	14	16	8	10	0	0.291667	0.333333	0.166667	0.208333	0	0.00945946	0.0251572	0.00489896	0.00656168	0
cucumber	48	0.00794965	0	0	8	39	1	0	0	0.166667	0.8125	0.0208333	0	0	0.00489896	0.0255906	0.00130719
leathery	48	0.00794965	29	7	6	5	1	0.604167	0.145833	0.125	0.104167	0.0208333	0.0195946	0.0110063	0.00367422	0.00328084	0.00130719
sour	48	0.00794965	6	3	26	11	2	0.125	0.0625	0.541667	0.229167	0.0416667	0.00405405	0.00471698	0.0159216	0.00721785	0.00261438
coumarinic	45	0.0074528	24	11	2	7	1	0.533333	0.244444	0.0444444	0.155556	0.0222222	0.0162162	0.0172956	0.00122474	0.00459318	0.00130719
lactonic	45	0.0074528	16	7	4	18	0	0.355556	0.155556	0.0888889	0.4	0	0.0108108	0.0110063	0.00244948	0.011811	0
muguet	45	0.0074528	9	0	14	10	12	0.2	0	0.311111	0.222222	0.266667	0.00608108	0	0.00857318	0.00656168	0.0156863
plum	45	0.0074528	6	2	17	8	12	0.133333	0.0444444	0.377778	0.177778	0.266667	0.00405405	0.00314465	0.0104103	0.00524934	0.0156863
raspberry	44	0.00728718	6	7	23	2	6	0.136364	0.159091	0.522727	0.0454545	0.136364	0.00405405	0.0110063	0.0140845	0.00131234	0.00784314
smoky	43	0.00712156	19	10	4	2	8	0.44186	0.232558	0.0930233	0.0465116	0.186047	0.0128378	0.0157233	0.00244948	0.00131234	0.0104575
tea	43	0.00712156	13	7	12	6	5	0.302326	0.162791	0.27907	0.139535	0.116279	0.00878378	0.0110063	0.00734844	0.00393701	0.00653595
chocolate	42	0.00695595	14	8	3	5	12	0.333333	0.190476	0.0714286	0.119048	0.285714	0.00945946	0.0125786	0.00183711	0.00328084	0.0156863
hazelnut	42	0.00695595	27	1	8	6	0	0.642857	0.0238095	0.190476	0.142857	0	0.0182432	0.00157233	0.00489896	0.00393701	0
lily	42	0.00695595	5	0	8	12	17	0.119048	0	0.190476	0.285714	0.404762	0.00337838	0	0.00489896	0.00787402	0.0222222
soapy	42	0.00695595	3	3	12	20	4	0.0714286	0.0714286	0.285714	0.47619	0.0952381	0.00202703	0.00471698	0.00734844	0.0131234	0.00522876
strawberry	42	0.00695595	5	4	19	4	10	0.119048	0.0952381	0.452381	0.0952381	0.238095	0.00337838	0.00628931	0.011635	0.00262467	0.0130719
weedy	41	0.00679033	6	1	16	12	6	0.146341	0.0243902	0.390244	0.292683	0.146341	0.00405405	0.00157233	0.00979792	0.00787402	0.00784314
bready	40	0.00662471	15	5	11	7	2	0.375	0.125	0.275	0.175	0.05	0.0101351	0.00786164	0.00673607	0.00459318	0.00261438
currant	40	0.00662471	13	1	13	10	3	0.325	0.025	0.325	0.25	0.075	0.00878378	0.00157233	0.00796081	0.00656168	0.00392157
lavender	38	0.00629347	2	2	11	7	16	0.0526316	0.0526316	0.289474	0.184211	0.421053	0.00135135	0.00314465	0.00673607	0.00459318	0.020915
cedar	37	0.00612786	23	4	8	0	2	0.621622	0.108108	0.216216	0	0.0540541	0.0155405	0.00628931	0.00489896	0	0.00261438
terpenic	37	0.00612786	20	7	3	3	4	0.540541	0.189189	0.0810811	0.0810811	0.108108	0.0135135	0.0110063	0.00183711	0.0019685	0.00522876
celery	35	0.00579662	13	0	10	11	1	0.371429	0	0.285714	0.314286	0.0285714	0.00878378	0	0.0061237	0.00721785	0.00130719
ozone	35	0.00579662	9	5	3	8	10	0.257143	0.142857	0.0857143	0.228571	0.285714	0.00608108	0.00786164	0.00183711	0.00524934	0.0130719
potato	35	0.00579662	13	1	10	10	1	0.371429	0.0285714	0.285714	0.285714	0.0285714	0.00878378	0.00157233	0.0061237	0.00656168	0.00130719
hawthorn	34	0.005631	5	21	2	0	6	0.147059	0.617647	0.0588235	0	0.176471	0.00337838	0.0330189	0.00122474	0	0.00784314
clove	33	0.00546539	7	20	2	1	3	0.212121	0.606061	0.0606061	0.030303	0.0909091	0.00472973	0.0314465	0.00122474	0.000656168	0.00392157
bergamot	32	0.00529977	2	1	8	2	19	0.0625	0.03125	0.25	0.0625	0.59375	0.00135135	0.00157233	0.00489896	0.00131234	0.0248366
cabbage	32	0.00529977	7	3	10	12	0	0.21875	0.09375	0.3125	0.375	0	0.00472973	0.00471698	0.0061237	0.00787402	0
ammoniacal	31	0.00513415	12	0	3	16	0	0.387097	0	0.0967742	0.516129	0	0.00810811	0	0.00183711	0.0104987	0
brandy	31	0.00513415	2	1	22	5	1	0.0645161	0.0322581	0.709677	0.16129	0.0322581	0.00135135	0.00157233	0.0134721	0.00328084	0.00130719
malty	31	0.00513415	8	2	8	10	3	0.258065	0.0645161	0.258065	0.322581	0.0967742	0.00540541	0.00314465	0.00489896	0.00656168	0.00392157
sandalwood	31	0.00513415	14	11	2	4	0	0.451613	0.354839	0.0645161	0.129032	0	0.00945946	0.0172956	0.00122474	0.00262467	0
chamomile	30	0.00496853	1	0	19	5	5	0.0333333	0	0.633333	0.166667	0.166667	0.000675676	0	0.011635	0.00328084	0.00653595
solvent	29	0.00480291	14	2	10	2	1	0.482759	0.0689655	0.344828	0.0689655	0.0344828	0.00945946	0.00314465	0.0061237	0.00131234	0.00130719
cumin	28	0.0046373	4	5	14	2	3	0.142857	0.178571	0.5	0.0714286	0.107143	0.0027027	0.00786164	0.00857318	0.00131234	0.00392157
narcissus	28	0.0046373	5	5	6	4	8	0.178571	0.178571	0.214286	0.142857	0.285714	0.00337838	0.00786164	0.00367422	0.00262467	0.0104575
plastic	28	0.0046373	4	4	9	8	3	0.142857	0.142857	0.321429	0.285714	0.107143	0.0027027	0.00628931	0.00551133	0.00524934	0.00392157
ripe	28	0.0046373	2	0	13	11	2	0.0714286	0	0.464286	0.392857	0.0714286	0.00135135	0	0.00796081	0.00721785	0.00261438
tomato	28	0.0046373	6	1	9	11	1	0.214286	0.0357143	0.321429	0.392857	0.0357143	0.00405405	0.00157233	0.00551133	0.00721785	0.00130719
vetiver	28	0.0046373	17	4	5	2	0	0.607143	0.142857	0.178571	0.0714286	0	0.0114865	0.00628931	0.00306185	0.00131234	0
dusty	28	0.0046373	11	3	6	4	4	0.392857	0.107143	0.214286	0.142857	0.142857	0.00743243	0.00471698	0.00367422	0.00262467	0.00522876
bitter	27	0.00447168	9	4	9	4	1	0.333333	0.148148	0.333333	0.148148	0.037037	0.00608108	0.00628931	0.00551133	0.00262467	0.00130719
fir needle	27	0.00447168	19	0	4	0	4	0.703704	0	0.148148	0	0.148148	0.0128378	0	0.00244948	0	0.00522876
licorice	26	0.00430606	7	6	5	6	2	0.269231	0.230769	0.192308	0.230769	0.0769231	0.00472973	0.00943396	0.00306185	0.00393701	0.00261438
mandarin	26	0.00430606	0	1	1	14	10	0	0.0384615	0.0384615	0.538462	0.384615	0	0.00157233	0.00061237	0.00918635	0.0130719
marine	26	0.00430606	8	2	5	8	3	0.307692	0.0769231	0.192308	0.307692	0.115385	0.00540541	0.00314465	0.00306185	0.00524934	0.00392157
tonka	26	0.00430606	18	6	0	1	1	0.692308	0.230769	0	0.0384615	0.0384615	0.0121622	0.00943396	0	0.000656168	0.00130719
gassy	25	0.00414044	1	1	4	19	0	0.04	0.04	0.16	0.76	0	0.000675676	0.00157233	0.00244948	0.0124672	0
peppery	25	0.00414044	5	5	9	5	1	0.2	0.2	0.36	0.2	0.04	0.00337838	0.00786164	0.00551133	0.00328084	0.00130719
popcorn	25	0.00414044	14	1	6	4	0	0.56	0.04	0.24	0.16	0	0.00945946	0.00157233	0.00367422	0.00262467	0
juicy	24	0.00397483	0	2	11	9	2	0	0.0833333	0.458333	0.375	0.0833333	0	0.00314465	0.00673607	0.00590551	0.00261438
mentholic	24	0.00397483	9	11	1	1	2	0.375	0.458333	0.0416667	0.0416667	0.0833333	0.00608108	0.0172956	0.00061237	0.000656168	0.00261438
sweaty	24	0.00397483	2	2	11	7	2	0.0833333	0.0833333	0.458333	0.291667	0.0833333	0.00135135	0.00314465	0.00673607	0.00459318	0.00261438
ketonic	23	0.00380921	5	4	9	5	0	0.217391	0.173913	0.391304	0.217391	0	0.00337838	0.00628931	0.00551133	0.00328084	0
corn	22	0.00364359	16	1	2	3	0	0.727273	0.0454545	0.0909091	0.136364	0	0.0108108	0.00157233	0.00122474	0.0019685	0
patchouli	22	0.00364359	18	0	0	3	1	0.818182	0	0	0.136364	0.0454545	0.0121622	0	0	0.0019685	0.00130719
orchid	21	0.00347797	1	0	2	4	14	0.047619	0	0.0952381	0.190476	0.666667	0.000675676	0	0.00122474	0.00262467	0.0183007
beefy	20	0.00331236	8	4	4	4	0	0.4	0.2	0.2	0.2	0	0.00540541	0.00628931	0.00244948	0.00262467	0
lilac	20	0.00331236	5	4	10	1	0	0.25	0.2	0.5	0.05	0	0.00337838	0.00628931	0.0061237	0.000656168	0
ylang	18	0.00298112	0	3	4	0	11	0	0.166667	0.222222	0	0.611111	0	0.00471698	0.00244948	0	0.0143791
lily of the valley	17	0.0028155	1	2	8	2	4	0.0588235	0.117647	0.470588	0.117647	0.235294	0.000675676	0.00314465	0.00489896	0.00131234	0.00522876
magnolia	17	0.0028155	2	0	4	5	6	0.117647	0	0.235294	0.294118	0.352941	0.00135135	0	0.00244948	0.00328084	0.00784314
mimosa	17	0.0028155	3	6	3	0	5	0.176471	0.352941	0.176471	0	0.294118	0.00202703	0.00943396	0.00183711	0	0.00653595
radish	16	0.00264988	3	3	3	7	0	0.1875	0.1875	0.1875	0.4375	0	0.00202703	0.00471698	0.00183711	0.00459318	0
mustard	15	0.00248427	3	1	1	9	1	0.2	0.0666667	0.0666667	0.6	0.0666667	0.00202703	0.00157233	0.00061237	0.00590551	0.00130719
toasted	14	0.00231865	9	1	1	3	0	0.642857	0.0714286	0.0714286	0.214286	0	0.00608108	0.00157233	0.00061237	0.0019685	0
oakmoss	10	0.00165618	7	2	0	1	0	0.7	0.2	0	0.1	0	0.00472973	0.00314465	0	0.000656168	0
bland	5	0.000828089	0	0	1	3	1	0	0	0.2	0.6	0.2	0	0	0.00061237	0.0019685	0.00130719
tallow	5	0.000828089	0	0	0	5	0	0	0	0	1	0	0	0	0	0.00328084	0
